# Supplementary material for: Tight regulation of Earth’s long-term temperature over Phanerozoic time
Source: Nat Commun. 2026 May 4;17:5995. doi: 10.1038/s41467-026-72672-6 (PMC13347045; doi:10.1038/s41467-026-72672-6)
Supplement: Supplementary file 3 — Supplementary Data 1 [file 41467_2026_72672_MOESM3_ESM.xlsx]

## Sheet: Sheet1
Sample_Number	Sample_Name	Sample_Location	Sample_Type	Analytical	Longitude	Latitude	CIA	tmp_dc_syr	Reference
1	19 Nepuraghat	Gomati	SS	ICP-MS	91.7398	26.1962	64.688	24.6	Singh et al., 2005
2	20 Jagdishpur	Gomati	SS	ICP-MS	91.7398	26.1962	64.414	24.6	Singh et al., 2005
3	2003 Floods	Fitzroy	SS	ICP-MS	150.539	-23.3853	76.2841	22.4	Douglas et al., 2008
4	2004 Flood	Fitzroy	SS	ICP-MS	150.539	-23.3853	90.5493	22.4	Douglas et al., 2008
5	2007190002002 Fine	Australia & New Zealand Australia rivers	BS	ICP-MS	141.985	-13.1195	91.6597	26.6	de Caritat and Cooper, 2011
6	2007190004002 Fine	Australia rivers	BS	ICP-MS	116.122	-22.7363	78.5319	26.6	de Caritat and Cooper, 2011
7	2007190005002 Fine	Australia rivers	BS	ICP-MS	153.002	-27.8225	62.4057	20	de Caritat and Cooper, 2011
8	2007190009002 Fine	Australia rivers	BS	ICP-MS	148.581	-29.5469	66.8004	19.8	de Caritat and Cooper, 2011
9	2007190010002 Fine	Australia rivers	BS	ICP-MS	131.413	-17.1653	69.4854	26.7	de Caritat and Cooper, 2011
10	2007190011002 Fine	Australia rivers	BS	ICP-MS	146.842	-28.3459	88.6341	20.5	de Caritat and Cooper, 2011
11	2007190014002 Fine	Australia rivers	BS	ICP-MS	143.66	-35.7518	82.3975	16	de Caritat and Cooper, 2011
12	2007190015002 Fine	Australia rivers	BS	ICP-MS	149.707	-23.5343	78.2374	21.8	de Caritat and Cooper, 2011
13	2007190016002 Fine	Australia rivers	BS	ICP-MS	119.927	-30.8569	78.9865	18.2	de Caritat and Cooper, 2011
14	2007190018002 Fine	Australia rivers	BS	ICP-MS	118.796	-30.9634	72.4391	17.9	de Caritat and Cooper, 2011
15	2007190021002 Fine	Australia rivers	BS	ICP-MS	142.781	-27.641	75.8648	22.1	de Caritat and Cooper, 2011
16	2007190022002 Fine	Australia rivers	BS	ICP-MS	149	-29.1282	71.9791	19.9	de Caritat and Cooper, 2011
17	2007190025002 Fine	Australia rivers	BS	ICP-MS	149.474	-22.3121	60.3845	22.1	de Caritat and Cooper, 2011
18	2007190031002 Fine	Australia rivers	BS	ICP-MS	147.714	-30.1907	66.1438	19.7	de Caritat and Cooper, 2011
19	2007190032002 Fine	Australia rivers	BS	ICP-MS	144.279	-38.0882	75.4861	14.3	de Caritat and Cooper, 2011
20	2007190034002 Fine	Australia rivers	BS	ICP-MS	118.482	-24.1443	82.2465	24.6	de Caritat and Cooper, 2011
21	2007190035002 Fine	Australia rivers	BS	ICP-MS	147.351	-20.402	74.7263	23.2	de Caritat and Cooper, 2011
22	2007190036002 Fine	Australia rivers	BS	ICP-MS	143.169	-26.3152	87.6916	22.4	de Caritat and Cooper, 2011
23	2007190039002 Fine	Australia rivers	BS	ICP-MS	115.217	-27.533	87.1267	21	de Caritat and Cooper, 2011
24	2007190041002 Fine	Australia rivers	BS	ICP-MS	142.631	-20.6387	73.1228	25	de Caritat and Cooper, 2011
25	2007190042002 Fine	Australia rivers	BS	ICP-MS	143.644	-38.0123	70.2284	13.4	de Caritat and Cooper, 2011
26	2007190044002 Fine	Australia rivers	BS	ICP-MS	141.51	-23.3485	72.9238	24.2	de Caritat and Cooper, 2011
27	2007190048002 Fine	Australia rivers	BS	ICP-MS	117.257	-21.7283	84.6842	26.3	de Caritat and Cooper, 2011
28	2007190052002 Fine	Australia rivers	BS	ICP-MS	119.55	-34.0724	72.4571	16.4	de Caritat and Cooper, 2011
29	2007190054002 Fine	Australia rivers	BS	ICP-MS	139.76	-33.3062	75.2245	16.9	de Caritat and Cooper, 2011
30	2007190056002 Fine	Australia rivers	BS	ICP-MS	144.933	-35.9834	82.4198	15.7	de Caritat and Cooper, 2011
31	2007190057002 Fine	Australia rivers	BS	ICP-MS	143.575	-31.3628	78.6946	19.6	de Caritat and Cooper, 2011
32	2007190059002 Fine	Australia rivers	BS	ICP-MS	136.035	-30.9478	77.9233	19.1	de Caritat and Cooper, 2011
33	2007190063002 Fine	Australia rivers	BS	ICP-MS	129.322	-19.7679	91.6508	25.7	de Caritat and Cooper, 2011
34	2007190067002 Fine	Australia rivers	BS	ICP-MS	121.962	-31.2341	58.2486	18	de Caritat and Cooper, 2011
35	2007190071002 Fine	Australia rivers	BS	ICP-MS	118.166	-32.0515	74.7545	17.3	de Caritat and Cooper, 2011
36	2007190073002 Fine	Australia rivers	BS	ICP-MS	118.451	-32.5727	82.4871	16.7	de Caritat and Cooper, 2011
37	2007190077002 Fine	Australia rivers	BS	ICP-MS	149.318	-29.7312	72.0057	19.5	de Caritat and Cooper, 2011
38	2007190078002 Fine	Australia rivers	BS	ICP-MS	144.376	-33.5409	81.2713	17.7	de Caritat and Cooper, 2011
39	2007190079002 Fine	Australia rivers	BS	ICP-MS	139.596	-24.504	78.8001	23.6	de Caritat and Cooper, 2011
40	2007190083002 Fine	Australia rivers	BS	ICP-MS	147.561	-30.2768	76.8003	19.7	de Caritat and Cooper, 2011
41	2007190089002 Fine	Australia rivers	BS	ICP-MS	148.695	-22.422	77.2806	22.1	de Caritat and Cooper, 2011
42	2007190090002 Fine	Australia rivers	BS	ICP-MS	141.99	-35.4773	79.3046	16	de Caritat and Cooper, 2011
43	2007190093002 Fine	Australia rivers	BS	ICP-MS	143.072	-35.3891	81.2958	16.2	de Caritat and Cooper, 2011
44	2007190096002 Fine	Australia rivers	BS	ICP-MS	134.017	-17.0445	97.4152	26.4	de Caritat and Cooper, 2011
45	2007190103002 Fine	Australia rivers	BS	ICP-MS	141.134	-17.8568	84.0248	27.2	de Caritat and Cooper, 2011
46	2007190105002 Fine	Australia rivers	BS	ICP-MS	148.74	-27.6357	70.3381	20.3	de Caritat and Cooper, 2011
47	2007190111002 Fine	Australia rivers	BS	ICP-MS	142.086	-26.9226	74.3126	22.5	de Caritat and Cooper, 2011
48	2007190112002 Fine	Australia rivers	BS	ICP-MS	149.504	-33.1477	71.0835	13.4	de Caritat and Cooper, 2011
49	2007190114002 Fine	Australia rivers	BS	ICP-MS	151.78	-25.6866	63.3989	20.5	de Caritat and Cooper, 2011
50	2007190115002 Fine	Australia rivers	BS	ICP-MS	138.216	-31.7149	69.5753	19.1	de Caritat and Cooper, 2011
51	2007190117002 Fine	Australia rivers	BS	ICP-MS	139.875	-23.6609	74.2541	24	de Caritat and Cooper, 2011
52	2007190118002 Fine	Australia rivers	BS	ICP-MS	132.383	-12.9586	84.5972	27.8	de Caritat and Cooper, 2011
53	2007190122002 Fine	Australia rivers	BS	ICP-MS	145.589	-33.075	82.045	17.7	de Caritat and Cooper, 2011
54	2007190124002 Fine	Australia rivers	BS	ICP-MS	145.569	-37.1744	78.8182	13.7	de Caritat and Cooper, 2011
55	2007190126002 Fine	Australia rivers	BS	ICP-MS	149.792	-25.6463	79.726	20.4	de Caritat and Cooper, 2011
56	2007190127002 Fine	Australia rivers	BS	ICP-MS	140.813	-36.2785	77.6205	15.1	de Caritat and Cooper, 2011
57	2007190128002 Fine	Australia rivers	BS	ICP-MS	144.795	-32.5397	85.6695	18.3	de Caritat and Cooper, 2011
58	2007190134002 Fine	Australia rivers	BS	ICP-MS	137.75	-30.1662	79.3622	19.9	de Caritat and Cooper, 2011
59	2007190135002 Fine	Australia rivers	BS	ICP-MS	118.284	-22.1038	87.0418	25	de Caritat and Cooper, 2011
60	2007190136002 Fine	Australia rivers	BS	ICP-MS	147.059	-41.504	81.2109	12.1	de Caritat and Cooper, 2011
61	2007190139002 Fine	Australia rivers	BS	ICP-MS	122.905	-26.6784	78.5971	21.8	de Caritat and Cooper, 2011
62	2007190141002 Fine	Australia rivers	BS	ICP-MS	123.272	-28.9365	88.2599	19.7	de Caritat and Cooper, 2011
63	2007190144002 Fine	Australia rivers	BS	ICP-MS	152.644	-25.5175	65.0566	21.4	de Caritat and Cooper, 2011
64	2007190146002 Fine	Australia rivers	BS	ICP-MS	129.233	-22.851	79.1741	24.5	de Caritat and Cooper, 2011
65	2007190154002 Fine	Australia rivers	BS	ICP-MS	141.892	-12.4952	99.6594	26.6	de Caritat and Cooper, 2011
66	2007190155002 Fine	Australia rivers	BS	ICP-MS	138.736	-24.9771	85.1658	23.2	de Caritat and Cooper, 2011
67	2007190156002 Fine	Australia rivers	BS	ICP-MS	142.45	-30.2352	81.0322	20.1	de Caritat and Cooper, 2011
68	2007190158002 Fine	Australia rivers	BS	ICP-MS	134.227	-18.2815	87.3682	26.4	de Caritat and Cooper, 2011
69	2007190161002 Fine	Australia rivers	BS	ICP-MS	121.876	-29.3572	73.4892	19.6	de Caritat and Cooper, 2011
70	2007190164002 Fine	Australia rivers	BS	ICP-MS	135.26	-31.9102	70.9314	17.7	de Caritat and Cooper, 2011
71	2007190167002 Fine	Australia rivers	BS	ICP-MS	118.27	-25.0138	89.0472	23.2	de Caritat and Cooper, 2011
72	2007190169002 Fine	Australia rivers	BS	ICP-MS	135.038	-12.9273	88.1343	27.1	de Caritat and Cooper, 2011
73	2007190177002 Fine	Australia rivers	BS	ICP-MS	134.437	-14.0074	87.4972	27.2	de Caritat and Cooper, 2011
74	2007190181002 Fine	Australia rivers	BS	ICP-MS	148.392	-30.1478	71.9577	19.6	de Caritat and Cooper, 2011
75	2007190183002 Fine	Australia rivers	BS	ICP-MS	133.1	-25.2963	55.8788	21.1	de Caritat and Cooper, 2011
76	2007190185002 Fine	Australia rivers	BS	ICP-MS	116.284	-22.9134	79.5051	26.6	de Caritat and Cooper, 2011
77	2007190187002 Fine	Australia rivers	BS	ICP-MS	133.862	-31.8119	80.5033	17.4	de Caritat and Cooper, 2011
78	2007190188002 Fine	Australia rivers	BS	ICP-MS	136.847	-28.4285	63.2119	21.9	de Caritat and Cooper, 2011
79	2007190189002 Fine	Australia rivers	BS	ICP-MS	141.915	-34.089	70.479	17.2	de Caritat and Cooper, 2011
80	2007190190002 Fine	Australia rivers	BS	ICP-MS	119.877	-25.6406	73.0799	22.4	de Caritat and Cooper, 2011
81	2007190192002 Fine	Australia rivers	BS	ICP-MS	151.09	-32.5643	69.9954	17.5	de Caritat and Cooper, 2011
82	2007190193002 Fine	Australia rivers	BS	ICP-MS	145.536	-35.3465	73.7644	16.5	de Caritat and Cooper, 2011
83	2007190194002 Fine	Australia rivers	BS	ICP-MS	147.177	-31.5759	76.6881	18.6	de Caritat and Cooper, 2011
84	2007190195002 Fine	Australia rivers	BS	ICP-MS	134.617	-31.797	71.8401	17.7	de Caritat and Cooper, 2011
85	2007190196002 Fine	Australia rivers	BS	ICP-MS	144.571	-33.1768	78.9131	17.8	de Caritat and Cooper, 2011
86	2007190197002 Fine	Australia rivers	BS	ICP-MS	124.068	-17.0774	93.0815	28	de Caritat and Cooper, 2011
87	2007190203002 Fine	Australia rivers	BS	ICP-MS	116.825	-27.4302	85.1827	21.5	de Caritat and Cooper, 2011
88	2007190205002 Fine	Australia rivers	BS	ICP-MS	143.542	-20.8043	70.8377	24.6	de Caritat and Cooper, 2011
89	2007190207002 Fine	Australia rivers	BS	ICP-MS	118.555	-32.9995	82.3676	16.7	de Caritat and Cooper, 2011
90	2007190208002 Fine	Australia rivers	BS	ICP-MS	151.692	-24.1356	90.1073	22	de Caritat and Cooper, 2011
91	2007190209002 Fine	Australia rivers	BS	ICP-MS	137.015	-20.042	90.6468	25.2	de Caritat and Cooper, 2011
92	2007190211002 Fine	Australia rivers	BS	ICP-MS	139.56	-17.7658	79.165	26.5	de Caritat and Cooper, 2011
93	2007190212002 Fine	Australia rivers	BS	ICP-MS	131.137	-23.5789	75.4449	21.6	de Caritat and Cooper, 2011
94	2007190215002 Fine	Australia rivers	BS	ICP-MS	135.377	-25.3946	81.8337	22.2	de Caritat and Cooper, 2011
95	2007190216002 Fine	Australia rivers	BS	ICP-MS	137.356	-31.4555	67.458	19.1	de Caritat and Cooper, 2011
96	2007190217002 Fine	Australia rivers	BS	ICP-MS	142.055	-24.4484	84.5607	23.2	de Caritat and Cooper, 2011
97	2007190219002 Fine	Australia rivers	BS	ICP-MS	141.623	-25.9644	88.3538	22.8	de Caritat and Cooper, 2011
98	2007190221002 Fine	Australia rivers	BS	ICP-MS	130.064	-14.2767	93.3272	27.9	de Caritat and Cooper, 2011
99	2007190230002 Fine	Australia rivers	BS	ICP-MS	118.318	-28.2882	86.8202	21	de Caritat and Cooper, 2011
100	2007190231002 Fine	Australia rivers	BS	ICP-MS	116.659	-28.3554	82.3113	20.5	de Caritat and Cooper, 2011
101	2007190232002 Fine	Australia rivers	BS	ICP-MS	144.747	-36.1712	80.5566	15.5	de Caritat and Cooper, 2011
102	2007190237002 Fine	Australia rivers	BS	ICP-MS	147.766	-24.0527	81.9405	21.4	de Caritat and Cooper, 2011
103	2007190241002 Fine	Australia rivers	BS	ICP-MS	150.372	-32.3995	79.8329	16.7	de Caritat and Cooper, 2011
104	2007190243002 Fine	Australia rivers	BS	ICP-MS	141.795	-34.0558	66.1044	17.4	de Caritat and Cooper, 2011
105	2007190244002 Fine	Australia rivers	BS	ICP-MS	119.056	-28.6164	88.4372	20.5	de Caritat and Cooper, 2011
106	2007190251002 Fine	Australia rivers	BS	ICP-MS	135.386	-31.6779	55.1985	17.8	de Caritat and Cooper, 2011
107	2007190256002 Fine	Australia rivers	BS	ICP-MS	136.787	-28.1337	64.7051	21.9	de Caritat and Cooper, 2011
108	2007190257002 Fine	Australia rivers	BS	ICP-MS	142.412	-35.8178	78.1228	15.8	de Caritat and Cooper, 2011
109	2007190259002 Fine	Australia rivers	BS	ICP-MS	145.882	-33.3491	64.6079	17.4	de Caritat and Cooper, 2011
110	2007190263002 Fine	Australia rivers	BS	ICP-MS	142.528	-32.4377	73.4271	18.6	de Caritat and Cooper, 2011
111	2007190268002 Fine	Australia rivers	BS	ICP-MS	146.284	-35.3487	78.7249	16.4	de Caritat and Cooper, 2011
112	2007190269002 Fine	Australia rivers	BS	ICP-MS	131.552	-22.8591	81.6148	22.6	de Caritat and Cooper, 2011
113	2007190271002 Fine	Australia rivers	BS	ICP-MS	142.521	-29.3302	69.1453	20.9	de Caritat and Cooper, 2011
114	2007190272002 Fine	Australia rivers	BS	ICP-MS	138.167	-30.8484	64.2079	19.9	de Caritat and Cooper, 2011
115	2007190273002 Fine	Australia rivers	BS	ICP-MS	143.261	-25.1788	81.1496	22.9	de Caritat and Cooper, 2011
116	2007190274002 Fine	Australia rivers	BS	ICP-MS	141.361	-23.558	88.903	24.1	de Caritat and Cooper, 2011
117	2007190275002 Fine	Australia rivers	BS	ICP-MS	119.02	-30.312	74.2098	18.7	de Caritat and Cooper, 2011
118	2007190276002 Fine	Australia rivers	BS	ICP-MS	145.25	-29.6406	83.1126	20.2	de Caritat and Cooper, 2011
119	2007190282002 Fine	Australia rivers	BS	ICP-MS	116.455	-24.1068	82.5102	24.8	de Caritat and Cooper, 2011
120	2007190283002 Fine	Australia rivers	BS	ICP-MS	131.224	-24.5338	86.1651	21.4	de Caritat and Cooper, 2011
121	2007190284002 Fine	Australia rivers	BS	ICP-MS	151.198	-27.2356	76.7204	18.9	de Caritat and Cooper, 2011
122	2007190285002 Fine	Australia rivers	BS	ICP-MS	147.047	-21.5304	88.0504	23.1	de Caritat and Cooper, 2011
123	2007190286002 Fine	Australia rivers	BS	ICP-MS	147.684	-30.4583	74.4838	19.5	de Caritat and Cooper, 2011
124	2007190287002 Fine	Australia rivers	BS	ICP-MS	115.813	-29.5506	54.9326	19.5	de Caritat and Cooper, 2011
125	2007190288002 Fine	Australia rivers	BS	ICP-MS	132.418	-14.94	94.8261	26.9	de Caritat and Cooper, 2011
126	2007190290002 Fine	Australia rivers	BS	ICP-MS	133.542	-17.6576	94.6671	26.6	de Caritat and Cooper, 2011
127	2007190291002 Fine	Australia rivers	BS	ICP-MS	135.867	-14.0533	88.7216	27.2	de Caritat and Cooper, 2011
128	2007190292002 Fine	Australia rivers	BS	ICP-MS	118.988	-25.2228	90.2231	22.5	de Caritat and Cooper, 2011
129	2007190293002 Fine	Australia rivers	BS	ICP-MS	145.203	-24.3121	73.0212	22.6	de Caritat and Cooper, 2011
130	2007190298002 Fine	Australia rivers	BS	ICP-MS	140.179	-25.0562	83.1215	23.4	de Caritat and Cooper, 2011
131	2007190299002 Fine	Australia rivers	BS	ICP-MS	144.259	-28.5677	77.8829	20.9	de Caritat and Cooper, 2011
132	2007190305002 Fine	Australia rivers	BS	ICP-MS	116.148	-21.2912	79.6035	26.2	de Caritat and Cooper, 2011
133	2007190307002 Fine	Australia rivers	BS	ICP-MS	143.804	-16.4337	71.921	26	de Caritat and Cooper, 2011
134	2007190311002 Fine	Australia rivers	BS	ICP-MS	115.226	-30.5386	60.5364	18.5	de Caritat and Cooper, 2011
135	2007190312002 Fine	Australia rivers	BS	ICP-MS	142.79	-25.6009	79.7941	23	de Caritat and Cooper, 2011
136	2007190313002 Fine	Australia rivers	BS	ICP-MS	130.726	-13.8248	75.7556	27.4	de Caritat and Cooper, 2011
137	2007190318002 Fine	Australia rivers	BS	ICP-MS	144.343	-15.1562	76.9081	26.1	de Caritat and Cooper, 2011
138	2007190323002 Fine	Australia rivers	BS	ICP-MS	132.734	-12.8	95.5261	27.9	de Caritat and Cooper, 2011
139	2007190325002 Fine	Australia rivers	BS	ICP-MS	142.496	-38.3541	93.4062	13.7	de Caritat and Cooper, 2011
140	2007190326002 Fine	Australia rivers	BS	ICP-MS	137.746	-29.4488	58.15	21.2	de Caritat and Cooper, 2011
141	2007190331002 Fine	Australia rivers	BS	ICP-MS	139.653	-31.2245	72.009	19.3	de Caritat and Cooper, 2011
142	2007190335002 Fine	Australia rivers	BS	ICP-MS	145.157	-32.6919	85.7697	18.2	de Caritat and Cooper, 2011
143	2007190337002 Fine	Australia rivers	BS	ICP-MS	134.848	-18.6619	92.2366	26.3	de Caritat and Cooper, 2011
144	2007190339002 Fine	Australia rivers	BS	ICP-MS	119.664	-22.444	73.6922	25	de Caritat and Cooper, 2011
145	2007190342002 Fine	Australia rivers	BS	ICP-MS	116.934	-25.1472	87.8574	23.8	de Caritat and Cooper, 2011
146	2007190346002 Fine	Australia rivers	BS	ICP-MS	147.561	-30.0768	75.9498	19.9	de Caritat and Cooper, 2011
147	2007190350002 Fine	Australia rivers	BS	ICP-MS	140.794	-37.081	79.6398	14.4	de Caritat and Cooper, 2011
148	2007190352002 Fine	Australia rivers	BS	ICP-MS	145.881	-38.6978	79.2185	13.5	de Caritat and Cooper, 2011
149	2007190355002 Fine	Australia rivers	BS	ICP-MS	120.942	-28.6927	74.7737	20.3	de Caritat and Cooper, 2011
150	2007190367002 Fine	Australia rivers	BS	ICP-MS	140.181	-17.947	83.0274	26.7	de Caritat and Cooper, 2011
151	2007190368002 Fine	Australia rivers	BS	ICP-MS	149.281	-33.0199	66.5155	13.7	de Caritat and Cooper, 2011
152	2007190372002 Fine	Australia rivers	BS	ICP-MS	144.625	-34.2069	71.7199	17.3	de Caritat and Cooper, 2011
153	2007190373002 Fine	Australia rivers	BS	ICP-MS	137.936	-22.2831	85.6669	24.1	de Caritat and Cooper, 2011
154	2007190377002 Fine	Australia rivers	BS	ICP-MS	130.288	-15.3595	70.1065	27.3	de Caritat and Cooper, 2011
155	2007190378002 Fine	Australia rivers	BS	ICP-MS	143.87	-34.87	77.3825	16.8	de Caritat and Cooper, 2011
156	2007190381002 Fine	Australia rivers	BS	ICP-MS	147.088	-42.78	74.4268	11.5	de Caritat and Cooper, 2011
157	2007190383002 Fine	Australia rivers	BS	ICP-MS	145.129	-22.4011	79.5279	23.6	de Caritat and Cooper, 2011
158	2007190385002 Fine	Australia rivers	BS	ICP-MS	143.799	-25.2378	90.0589	22.6	de Caritat and Cooper, 2011
159	2007190387002 Fine	Australia rivers	BS	ICP-MS	136.709	-12.3632	96.5425	26.6	de Caritat and Cooper, 2011
160	2007190392002 Fine	Australia rivers	BS	ICP-MS	141.189	-17.463	83.7321	27.2	de Caritat and Cooper, 2011
161	2007190393002 Fine	Australia rivers	BS	ICP-MS	143.649	-35.3967	74.4186	16.4	de Caritat and Cooper, 2011
162	2007190394002 Fine	Australia rivers	BS	ICP-MS	146.645	-33.0336	71.2097	17.7	de Caritat and Cooper, 2011
163	2007190395002 Fine	Australia rivers	BS	ICP-MS	123.61	-31.3524	87.9368	17.8	de Caritat and Cooper, 2011
164	2007190398002 Fine	Australia rivers	BS	ICP-MS	122.193	-28.7493	87.34	20.2	de Caritat and Cooper, 2011
165	2007190399002 Fine	Australia rivers	BS	ICP-MS	131.242	-16.7679	75.3472	27	de Caritat and Cooper, 2011
166	2007190401002 Fine	Australia rivers	BS	ICP-MS	150.115	-25.0221	72.4093	20.9	de Caritat and Cooper, 2011
167	2007190402002 Fine	Australia rivers	BS	ICP-MS	119.352	-21.3427	62.2691	26.8	de Caritat and Cooper, 2011
168	2007190403002 Fine	Australia rivers	BS	ICP-MS	150.866	-26.963	72.5985	19.2	de Caritat and Cooper, 2011
169	2007190404002 Fine	Australia rivers	BS	ICP-MS	152.181	-24.8073	87.1137	21.7	de Caritat and Cooper, 2011
170	2007190408002 Fine	Australia rivers	BS	ICP-MS	115.837	-33.3153	80.5338	15.4	de Caritat and Cooper, 2011
171	2007190413002 Fine	Australia rivers	BS	ICP-MS	139.136	-18.1646	86.7798	26.3	de Caritat and Cooper, 2011
172	2007190419002 Fine	Australia rivers	BS	ICP-MS	136.116	-18.5773	96.0828	25.9	de Caritat and Cooper, 2011
173	2007190422002 Fine	Australia rivers	BS	ICP-MS	144.411	-28.9758	86.2399	20.7	de Caritat and Cooper, 2011
174	2007190424002 Fine	Australia rivers	BS	ICP-MS	140.718	-31.3918	72.2805	19	de Caritat and Cooper, 2011
175	2007190425002 Fine	Australia rivers	BS	ICP-MS	147.452	-33.1569	73.4991	17.5	de Caritat and Cooper, 2011
176	2007190430002 Fine	Australia rivers	BS	ICP-MS	145.683	-28.0591	81.7774	20.5	de Caritat and Cooper, 2011
177	2007190435002 Fine	Australia rivers	BS	ICP-MS	149.241	-22.9733	70.2311	22.1	de Caritat and Cooper, 2011
178	2007190436002 Fine	Australia rivers	BS	ICP-MS	121.56	-33.7594	66.9309	16.9	de Caritat and Cooper, 2011
179	2007190438002 Fine	Australia rivers	BS	ICP-MS	145.715	-16.8575	64.4157	24	de Caritat and Cooper, 2011
180	2007190439002 Fine	Australia rivers	BS	ICP-MS	138.462	-34.528	72.5642	16.8	de Caritat and Cooper, 2011
181	2007190441002 Fine	Australia rivers	BS	ICP-MS	137.838	-20.4519	90.4075	25.2	de Caritat and Cooper, 2011
182	2007190444002 Fine	Australia rivers	BS	ICP-MS	149.269	-32.4926	69.4052	15.6	de Caritat and Cooper, 2011
183	2007190445002 Fine	Australia rivers	BS	ICP-MS	141.493	-20.6988	71.8669	25.5	de Caritat and Cooper, 2011
184	2007190447002 Fine	Australia rivers	BS	ICP-MS	144.085	-27.5286	84.308	21.7	de Caritat and Cooper, 2011
185	2007190448002 Fine	Australia rivers	BS	ICP-MS	132.272	-22.9118	73.217	22.2	de Caritat and Cooper, 2011
186	2007190451002 Fine	Australia rivers	BS	ICP-MS	142.175	-25.6814	83.2518	22.9	de Caritat and Cooper, 2011
187	2007190456002 Fine	Australia rivers	BS	ICP-MS	120.93	-29.6179	73.8087	19.6	de Caritat and Cooper, 2011
188	2007190458002 Fine	Australia rivers	BS	ICP-MS	140.719	-18.561	70.3458	26.6	de Caritat and Cooper, 2011
189	2007190459002 Fine	Australia rivers	BS	ICP-MS	118.591	-32.7888	78.8566	16.7	de Caritat and Cooper, 2011
190	2007190461002 Fine	Australia rivers	BS	ICP-MS	125.171	-29.4789	71.523	19.6	de Caritat and Cooper, 2011
191	2007190463002 Fine	Australia rivers	BS	ICP-MS	144.987	-18.9003	70.37	22.9	de Caritat and Cooper, 2011
192	2007190468002 Fine	Australia rivers	BS	ICP-MS	133.456	-17.2643	97.2354	26.6	de Caritat and Cooper, 2011
193	2007190472002 Fine	Australia rivers	BS	ICP-MS	135.405	-18.6188	85.7501	26.2	de Caritat and Cooper, 2011
194	2007190473002 Fine	Australia rivers	BS	ICP-MS	138.004	-30.5861	74.6816	20	de Caritat and Cooper, 2011
195	2007190474002 Fine	Australia rivers	BS	ICP-MS	132.235	-12.6701	98.926	27.7	de Caritat and Cooper, 2011
196	2007190476002 Fine	Australia rivers	BS	ICP-MS	145.18	-27.3507	88.7852	20.9	de Caritat and Cooper, 2011
197	2007190477002 Fine	Australia rivers	BS	ICP-MS	149.805	-25.6829	77.6741	20.4	de Caritat and Cooper, 2011
198	2007190478002 Fine	Australia rivers	BS	ICP-MS	144.969	-24.072	74.085	22.9	de Caritat and Cooper, 2011
199	2007190479002 Fine	Australia rivers	BS	ICP-MS	132.631	-19.4089	74.2347	25.9	de Caritat and Cooper, 2011
200	2007190481002 Fine	Australia rivers	BS	ICP-MS	129.577	-15.253	55.0395	28.5	de Caritat and Cooper, 2011
201	2007190483002 Fine	Australia rivers	BS	ICP-MS	143.877	-23.636	72.6152	23.4	de Caritat and Cooper, 2011
202	2007190488002 Fine	Australia rivers	BS	ICP-MS	146.269	-36.2457	79.3175	15.2	de Caritat and Cooper, 2011
203	2007190490002 Fine	Australia rivers	BS	ICP-MS	121.987	-29.8712	77.0022	19.2	de Caritat and Cooper, 2011
204	2007190494002 Fine	Australia rivers	BS	ICP-MS	146.877	-21.0148	78.9541	23.3	de Caritat and Cooper, 2011
205	2007190496002 Fine	Australia rivers	BS	ICP-MS	143.895	-20.6682	69.3595	24.4	de Caritat and Cooper, 2011
206	2007190498002 Fine	Australia rivers	BS	ICP-MS	151.527	-27.8729	79.6077	18.2	de Caritat and Cooper, 2011
207	2007190499002 Fine	Australia rivers	BS	ICP-MS	118.08	-25.7102	87.8161	22.7	de Caritat and Cooper, 2011
208	2007190502002 Fine	Australia rivers	BS	ICP-MS	144.333	-24.2788	74.6779	22.9	de Caritat and Cooper, 2011
209	2007190503002 Fine	Australia rivers	BS	ICP-MS	138.441	-22.5117	83.9431	24.1	de Caritat and Cooper, 2011
210	2007190506002 Fine	Australia rivers	BS	ICP-MS	139.574	-23.2166	75.9023	24.3	de Caritat and Cooper, 2011
211	2007190507002 Fine	Australia rivers	BS	ICP-MS	142.718	-29.9412	82.7176	20.4	de Caritat and Cooper, 2011
212	2007190508002 Fine	Australia rivers	BS	ICP-MS	148.149	-23.4285	68.7493	22.1	de Caritat and Cooper, 2011
213	2007190511002 Fine	Australia rivers	BS	ICP-MS	141.198	-18.2549	93.3999	27.1	de Caritat and Cooper, 2011
214	2007190513002 Fine	Australia rivers	BS	ICP-MS	148.148	-29.9748	66.4917	19.6	de Caritat and Cooper, 2011
215	2007190515002 Fine	Australia rivers	BS	ICP-MS	143.563	-34.646	73.79	17	de Caritat and Cooper, 2011
216	2007190517002 Fine	Australia rivers	BS	ICP-MS	121.437	-27.7737	79.0354	20.9	de Caritat and Cooper, 2011
217	2007190518002 Fine	Australia rivers	BS	ICP-MS	142.026	-15.3791	84.2524	26.8	de Caritat and Cooper, 2011
218	2007190522002 Fine	Australia rivers	BS	ICP-MS	139.987	-28.4823	76.1832	22	de Caritat and Cooper, 2011
219	2007190523002 Fine	Australia rivers	BS	ICP-MS	143.18	-29.2169	84.5411	21	de Caritat and Cooper, 2011
220	2007190524002 Fine	Australia rivers	BS	ICP-MS	137.339	-30.6163	67.9257	19.9	de Caritat and Cooper, 2011
221	2007190525002 Fine	Australia rivers	BS	ICP-MS	139.476	-25.8257	78.1927	22.9	de Caritat and Cooper, 2011
222	2007190526002 Fine	Australia rivers	BS	ICP-MS	150.064	-35.894	73.2431	15.8	de Caritat and Cooper, 2011
223	2007190527002 Fine	Australia rivers	BS	ICP-MS	140.563	-22.6117	78.4875	24.4	de Caritat and Cooper, 2011
224	2007190528002 Fine	Australia rivers	BS	ICP-MS	114.785	-22.2053	79.1115	25.1	de Caritat and Cooper, 2011
225	2007190529002 Fine	Australia rivers	BS	ICP-MS	133.139	-17.291	95.9449	26.5	de Caritat and Cooper, 2011
226	2007190531002 Fine	Australia rivers	BS	ICP-MS	143.134	-20.7066	71.2523	24.7	de Caritat and Cooper, 2011
227	2007190532002 Fine	Australia rivers	BS	ICP-MS	146.355	-30.0094	73.7364	20.1	de Caritat and Cooper, 2011
228	2007190533002 Fine	Australia rivers	BS	ICP-MS	117.973	-26.181	86.1555	22.5	de Caritat and Cooper, 2011
229	2007190537002 Fine	Australia rivers	BS	ICP-MS	150.372	-28.6034	68.1062	19.2	de Caritat and Cooper, 2011
230	2007190538002 Fine	Australia rivers	BS	ICP-MS	150.273	-28.3916	82.4608	19.6	de Caritat and Cooper, 2011
231	2007190544002 Fine	Australia rivers	BS	ICP-MS	138.086	-16.7734	78.7777	26.6	de Caritat and Cooper, 2011
232	2007190545002 Fine	Australia rivers	BS	ICP-MS	150.17	-35.5777	72.9276	16.1	de Caritat and Cooper, 2011
233	2007190546002 Fine	Australia rivers	BS	ICP-MS	142.617	-35.6941	77.6401	15.9	de Caritat and Cooper, 2011
234	2007190547002 Fine	Australia rivers	BS	ICP-MS	123.727	-27.8455	73.0652	20.8	de Caritat and Cooper, 2011
235	2007190551002 Fine	Australia rivers	BS	ICP-MS	153.333	-29.0575	78.6288	19.4	de Caritat and Cooper, 2011
236	2007190552002 Fine	Australia rivers	BS	ICP-MS	136.413	-33.9114	76.6677	17	de Caritat and Cooper, 2011
237	2007190553002 Fine	Australia rivers	BS	ICP-MS	150.904	-33.4533	77.6884	17	de Caritat and Cooper, 2011
238	2007190554002 Fine	Australia rivers	BS	ICP-MS	129.651	-14.1848	95.9369	28	de Caritat and Cooper, 2011
239	2007190556002 Fine	Australia rivers	BS	ICP-MS	147.021	-38.1559	89.9974	13.7	de Caritat and Cooper, 2011
240	2007190558002 Fine	Australia rivers	BS	ICP-MS	146.627	-19.2302	67.5152	24.1	de Caritat and Cooper, 2011
241	2007190561002 Fine	Australia rivers	BS	ICP-MS	133.005	-28.1923	80.5959	20.6	de Caritat and Cooper, 2011
242	2007190564002 Fine	Australia rivers	BS	ICP-MS	138.274	-21.3653	82.41	24.6	de Caritat and Cooper, 2011
243	2007190565002 Fine	Australia rivers	BS	ICP-MS	123.743	-17.9393	75.1894	27.6	de Caritat and Cooper, 2011
244	2007190566002 Fine	Australia rivers	BS	ICP-MS	115.166	-29.2785	69.1067	19.6	de Caritat and Cooper, 2011
245	2007190569002 Fine	Australia rivers	BS	ICP-MS	145.56	-33.9606	79.4698	17.1	de Caritat and Cooper, 2011
246	2007190571002 Fine	Australia rivers	BS	ICP-MS	146.732	-28.9392	82.9775	20.4	de Caritat and Cooper, 2011
247	2007190574002 Fine	Australia rivers	BS	ICP-MS	134.328	-17.1978	97.4932	26.3	de Caritat and Cooper, 2011
248	2007190575002 Fine	Australia rivers	BS	ICP-MS	124.411	-27.2157	87.8825	21.3	de Caritat and Cooper, 2011
249	2007190576002 Fine	Australia rivers	BS	ICP-MS	131.085	-12.4788	99.3086	27.3	de Caritat and Cooper, 2011
250	2007190578002 Fine	Australia rivers	BS	ICP-MS	134.243	-24.869	76.5454	21.7	de Caritat and Cooper, 2011
251	2007190581002 Fine	Australia rivers	BS	ICP-MS	139.702	-33.5397	79.3985	17	de Caritat and Cooper, 2011
252	2007190584002 Fine	Australia rivers	BS	ICP-MS	146.434	-19.9974	66.9461	23.2	de Caritat and Cooper, 2011
253	2007190585002 Fine	Australia rivers	BS	ICP-MS	142.515	-22.2816	71.7643	24.3	de Caritat and Cooper, 2011
254	2007190589002 Fine	Australia rivers	BS	ICP-MS	147.236	-41.5872	78.658	11.7	de Caritat and Cooper, 2011
255	2007190591002 Fine	Australia rivers	BS	ICP-MS	141.82	-19.4555	88.385	26.1	de Caritat and Cooper, 2011
256	2007190597002 Fine	Australia rivers	BS	ICP-MS	150.951	-29.1037	66.5196	17.7	de Caritat and Cooper, 2011
257	2007190598002 Fine	Australia rivers	BS	ICP-MS	144.934	-38.4765	63.791	14.5	de Caritat and Cooper, 2011
258	2007190601002 Fine	Australia rivers	BS	ICP-MS	132.634	-24.5395	70.9025	21	de Caritat and Cooper, 2011
259	2007190602002 Fine	Australia rivers	BS	ICP-MS	118.011	-31.33	79.7195	18	de Caritat and Cooper, 2011
260	2007190605002 Fine	Australia rivers	BS	ICP-MS	150.821	-28.577	70.847	19.1	de Caritat and Cooper, 2011
261	2007190610002 Fine	Australia rivers	BS	ICP-MS	142.177	-12.3888	75.4674	26.4	de Caritat and Cooper, 2011
262	2007190618002 Fine	Australia rivers	BS	ICP-MS	146.723	-42.4752	72.2544	10	de Caritat and Cooper, 2011
263	2007190619002 Fine	Australia rivers	BS	ICP-MS	148.762	-28.9256	84.7479	20.1	de Caritat and Cooper, 2011
264	2007190621002 Fine	Australia rivers	BS	ICP-MS	137.904	-29.2414	71.092	21.3	de Caritat and Cooper, 2011
265	2007190622002 Fine	Australia rivers	BS	ICP-MS	136.053	-28.0414	47.9141	21.8	de Caritat and Cooper, 2011
266	2007190625002 Fine	Australia rivers	BS	ICP-MS	135.576	-14.2276	85.7727	27.4	de Caritat and Cooper, 2011
267	2007190626002 Fine	Australia rivers	BS	ICP-MS	143.124	-24.6939	72.2872	23.2	de Caritat and Cooper, 2011
268	2007190627002 Fine	Australia rivers	BS	ICP-MS	140.753	-25.6939	72.4653	23.1	de Caritat and Cooper, 2011
269	2007190629002 Fine	Australia rivers	BS	ICP-MS	149.049	-28.8921	73.0315	20	de Caritat and Cooper, 2011
270	2007190635002 Fine	Australia rivers	BS	ICP-MS	144.44	-14.323	84.7872	25.8	de Caritat and Cooper, 2011
271	2007190637002 Fine	Australia rivers	BS	ICP-MS	134.113	-12.3035	91.1043	27.1	de Caritat and Cooper, 2011
272	2007190639002 Fine	Australia rivers	BS	ICP-MS	147.842	-37.7745	70.1169	14.2	de Caritat and Cooper, 2011
273	2007190642002 Fine	Australia rivers	BS	ICP-MS	144.551	-22.9934	70.262	23.6	de Caritat and Cooper, 2011
274	2007190644002 Fine	Australia rivers	BS	ICP-MS	147.927	-26.4752	72.3639	19.4	de Caritat and Cooper, 2011
275	2007190645002 Fine	Australia rivers	BS	ICP-MS	147.055	-30.8549	72.4859	19.4	de Caritat and Cooper, 2011
276	2007190646002 Fine	Australia rivers	BS	ICP-MS	140.584	-24.837	74.1118	23.6	de Caritat and Cooper, 2011
277	2007190647002 Fine	Australia rivers	BS	ICP-MS	143.472	-16.5266	75.0123	26.5	de Caritat and Cooper, 2011
278	2007190651002 Fine	Australia rivers	BS	ICP-MS	116.672	-31.7481	64.3246	17.8	de Caritat and Cooper, 2011
279	2007190652002 Fine	Australia rivers	BS	ICP-MS	148.561	-37.7022	75.3112	14.3	de Caritat and Cooper, 2011
280	2007190653002 Fine	Australia rivers	BS	ICP-MS	145.554	-38.1913	73.2744	14.1	de Caritat and Cooper, 2011
281	2007190659002 Fine	Australia rivers	BS	ICP-MS	123.76	-33.6497	71.587	16.6	de Caritat and Cooper, 2011
282	2007190661002 Fine	Australia rivers	BS	ICP-MS	149.714	-27.0693	71.6676	19.8	de Caritat and Cooper, 2011
283	2007190663002 Fine	Australia rivers	BS	ICP-MS	150.531	-30.9391	64.613	16.7	de Caritat and Cooper, 2011
284	2007190665002 Fine	Australia rivers	BS	ICP-MS	141.306	-18.6142	93.9186	26.8	de Caritat and Cooper, 2011
285	2007190669002 Fine	Australia rivers	BS	ICP-MS	147.243	-21.6789	91.4435	22.7	de Caritat and Cooper, 2011
286	2007190671002 Fine	Australia rivers	BS	ICP-MS	141.385	-37.5778	72.5631	13.2	de Caritat and Cooper, 2011
287	2007190672002 Fine	Australia rivers	BS	ICP-MS	148.516	-23.8114	92.9402	22	de Caritat and Cooper, 2011
288	2007190676002 Fine	Australia rivers	BS	ICP-MS	148.291	-30.7155	74.0452	19.2	de Caritat and Cooper, 2011
289	2007190677002 Fine	Australia rivers	BS	ICP-MS	143.614	-33.2895	79.9957	17.9	de Caritat and Cooper, 2011
290	2007190681002 Fine	Australia rivers	BS	ICP-MS	141.636	-20.0589	69.0622	25.8	de Caritat and Cooper, 2011
291	2007190684002 Fine	Australia rivers	BS	ICP-MS	137.635	-20.8132	88.0797	24.8	de Caritat and Cooper, 2011
292	2007190685002 Fine	Australia rivers	BS	ICP-MS	151.969	-32.5204	66.7013	17.4	de Caritat and Cooper, 2011
293	2007190686002 Fine	Australia rivers	BS	ICP-MS	142.314	-13.4411	96.5872	26.3	de Caritat and Cooper, 2011
294	2007190690002 Fine	Australia rivers	BS	ICP-MS	116.788	-34.9128	96.8732	15.6	de Caritat and Cooper, 2011
295	2007190695002 Fine	Australia rivers	BS	ICP-MS	133.492	-18.1705	93.0557	26.6	de Caritat and Cooper, 2011
296	2007190697002 Fine	Australia rivers	BS	ICP-MS	135.15	-18.2566	95.3719	26.2	de Caritat and Cooper, 2011
297	2007190698002 Fine	Australia rivers	BS	ICP-MS	144.528	-35.0235	73.7811	16.7	de Caritat and Cooper, 2011
298	2007190699002 Fine	Australia rivers	BS	ICP-MS	147.7	-42.8713	75.5522	11.3	de Caritat and Cooper, 2011
299	2007190701002 Fine	Australia rivers	BS	ICP-MS	118.208	-32.1223	84.8216	17.4	de Caritat and Cooper, 2011
300	2007190707002 Fine	Australia rivers	BS	ICP-MS	117.742	-33.4026	63.7317	15.9	de Caritat and Cooper, 2011
301	2007190710002 Fine	Australia rivers	BS	ICP-MS	117.654	-31.8068	71.1648	17.5	de Caritat and Cooper, 2011
302	2007190711002 Fine	Australia rivers	BS	ICP-MS	133.692	-12.127	95.0378	27.2	de Caritat and Cooper, 2011
303	2007190713002 Fine	Australia rivers	BS	ICP-MS	131.189	-19.4979	90.515	25.7	de Caritat and Cooper, 2011
304	2007190716002 Fine	Australia rivers	BS	ICP-MS	138.018	-28.5593	56.2904	21.6	de Caritat and Cooper, 2011
305	2007190721002 Fine	Australia rivers	BS	ICP-MS	146.441	-29.8512	76.5252	20.2	de Caritat and Cooper, 2011
306	2007190722002 Fine	Australia rivers	BS	ICP-MS	142.076	-36.774	76.5256	14.4	de Caritat and Cooper, 2011
307	2007190723002 Fine	Australia rivers	BS	ICP-MS	146.909	-38.587	89.2038	13.4	de Caritat and Cooper, 2011
308	2007190725002 Fine	Australia rivers	BS	ICP-MS	146.599	-25.7889	77.0648	20.1	de Caritat and Cooper, 2011
309	2007190726002 Fine	Australia rivers	BS	ICP-MS	115.558	-33.6102	95.5715	16.5	de Caritat and Cooper, 2011
310	2007190732002 Fine	Australia rivers	BS	ICP-MS	144.698	-22.3026	77.2663	23.7	de Caritat and Cooper, 2011
311	2007190733002 Fine	Australia rivers	BS	ICP-MS	135.4	-15.4813	81.4023	27.3	de Caritat and Cooper, 2011
312	2007190735002 Fine	Australia rivers	BS	ICP-MS	143.478	-31.5958	71.7767	19.3	de Caritat and Cooper, 2011
313	2007190737002 Fine	Australia rivers	BS	ICP-MS	142.533	-22.3193	74.6773	24.3	de Caritat and Cooper, 2011
314	2007190743002 Fine	Australia rivers	BS	ICP-MS	138.364	-29.8028	73.3584	20.6	de Caritat and Cooper, 2011
315	2007190751002 Fine	Australia rivers	BS	ICP-MS	133.511	-28.1152	93.3423	20.7	de Caritat and Cooper, 2011
316	2007190753002 Fine	Australia rivers	BS	ICP-MS	145.023	-29.2966	79.7686	20.4	de Caritat and Cooper, 2011
317	2007190755002 Fine	Australia rivers	BS	ICP-MS	147.059	-33.0937	76.2742	17.6	de Caritat and Cooper, 2011
318	2007190759002 Fine	Australia rivers	BS	ICP-MS	146.502	-32.9992	83.4665	17.4	de Caritat and Cooper, 2011
319	2007190761002 Fine	Australia rivers	BS	ICP-MS	136.363	-31.5584	67.621	18.5	de Caritat and Cooper, 2011
320	2007190762002 Fine	Australia rivers	BS	ICP-MS	150.159	-26.8658	81.4852	19.7	de Caritat and Cooper, 2011
321	2007190763002 Fine	Australia rivers	BS	ICP-MS	135.401	-33.8758	84.0546	16.3	de Caritat and Cooper, 2011
322	2007190767002 Fine	Australia rivers	BS	ICP-MS	141.153	-17.6942	84.7563	27.2	de Caritat and Cooper, 2011
323	2007190769002 Fine	Australia rivers	BS	ICP-MS	117.383	-30.9285	72.3659	18.4	de Caritat and Cooper, 2011
324	2007190772002 Fine	Australia rivers	BS	ICP-MS	139.182	-17.6364	96.0369	26.4	de Caritat and Cooper, 2011
325	2007190775002 Fine	Australia rivers	BS	ICP-MS	152.412	-31.8929	66.3782	17.9	de Caritat and Cooper, 2011
326	2007190778002 Fine	Australia rivers	BS	ICP-MS	149.149	-37.5593	76.9879	12.3	de Caritat and Cooper, 2011
327	2007190779002 Fine	Australia rivers	BS	ICP-MS	144.982	-36.1248	79.6174	15.6	de Caritat and Cooper, 2011
328	2007190781002 Fine	Australia rivers	BS	ICP-MS	147.038	-38.1003	79.0025	13.8	de Caritat and Cooper, 2011
329	2007190782002 Fine	Australia rivers	BS	ICP-MS	149.168	-33.9778	68.6149	12.8	de Caritat and Cooper, 2011
330	2007190787002 Fine	Australia rivers	BS	ICP-MS	144.102	-30.275	79.981	20.2	de Caritat and Cooper, 2011
331	2007190789002 Fine	Australia rivers	BS	ICP-MS	143.308	-16.518	71.2663	26.6	de Caritat and Cooper, 2011
332	2007190791002 Fine	Australia rivers	BS	ICP-MS	143.101	-22.3847	69.9084	24	de Caritat and Cooper, 2011
333	2007190793002 Fine	Australia rivers	BS	ICP-MS	115.928	-27.3757	81.084	21.6	de Caritat and Cooper, 2011
334	2007190794002 Fine	Australia rivers	BS	ICP-MS	147.114	-28.7372	87.4628	20.5	de Caritat and Cooper, 2011
335	2007190795002 Fine	Australia rivers	BS	ICP-MS	143.901	-24.7517	73.3772	22.9	de Caritat and Cooper, 2011
336	2007190796002 Fine	Australia rivers	BS	ICP-MS	144.112	-34.1972	80.3683	17.3	de Caritat and Cooper, 2011
337	2007190798002 Fine	Australia rivers	BS	ICP-MS	134.699	-12.4273	70.6055	27	de Caritat and Cooper, 2011
338	2007190802002 Fine	Australia rivers	BS	ICP-MS	149.502	-30.1973	66.5048	19.1	de Caritat and Cooper, 2011
339	2007190803002 Fine	Australia rivers	BS	ICP-MS	114.202	-25.7527	76.8394	22.5	de Caritat and Cooper, 2011
340	2007190805002 Fine	Australia rivers	BS	ICP-MS	119.999	-31.8462	86.6059	17.1	de Caritat and Cooper, 2011
341	2007190807002 Fine	Australia rivers	BS	ICP-MS	135.522	-27.0836	75.3135	22	de Caritat and Cooper, 2011
342	2007190810002 Fine	Australia rivers	BS	ICP-MS	116.034	-32.1209	80.5901	17.3	de Caritat and Cooper, 2011
343	2007190811002 Fine	Australia rivers	BS	ICP-MS	141.65	-23.0539	73.2186	24.2	de Caritat and Cooper, 2011
344	2007190812002 Fine	Australia rivers	BS	ICP-MS	144.589	-37.7864	73.7962	14.3	de Caritat and Cooper, 2011
345	2007190816002 Fine	Australia rivers	BS	ICP-MS	141.014	-19.557	69.9466	26.2	de Caritat and Cooper, 2011
346	2007190819002 Fine	Australia rivers	BS	ICP-MS	120.623	-28.7638	88.2991	20.2	de Caritat and Cooper, 2011
347	2007190823002 Fine	Australia rivers	BS	ICP-MS	144.934	-41.6596	62.4038	11.3	de Caritat and Cooper, 2011
348	2007190825002 Fine	Australia rivers	BS	ICP-MS	141.159	-20.3082	69.8865	25.8	de Caritat and Cooper, 2011
349	2007190826002 Fine	Australia rivers	BS	ICP-MS	129.349	-20.9023	86.7245	25.4	de Caritat and Cooper, 2011
350	2007190830002 Fine	Australia rivers	BS	ICP-MS	138.039	-20.1489	92.3004	25.2	de Caritat and Cooper, 2011
351	2007190831002 Fine	Australia rivers	BS	ICP-MS	141.322	-16.8195	83.0785	27.1	de Caritat and Cooper, 2011
352	2007190832002 Fine	Australia rivers	BS	ICP-MS	133.476	-29.692	73.7213	20	de Caritat and Cooper, 2011
353	2007190834002 Fine	Australia rivers	BS	ICP-MS	120.794	-33.8291	64.5529	16.9	de Caritat and Cooper, 2011
354	2007190838002 Fine	Australia rivers	BS	ICP-MS	146.72	-29.3724	82.1514	20.4	de Caritat and Cooper, 2011
355	2007190843002 Fine	Australia rivers	BS	ICP-MS	150.461	-22.6511	63.9091	22.3	de Caritat and Cooper, 2011
356	2007190846002 Fine	Australia rivers	BS	ICP-MS	142.358	-25.7546	77.957	22.9	de Caritat and Cooper, 2011
357	2007190849002 Fine	Australia rivers	BS	ICP-MS	146.655	-28.4337	77.5513	20.5	de Caritat and Cooper, 2011
358	2007190851002 Fine	Australia rivers	BS	ICP-MS	138.162	-32.2507	76.0032	16.8	de Caritat and Cooper, 2011
359	2007190853002 Fine	Australia rivers	BS	ICP-MS	137.754	-32.272	51.4376	17.8	de Caritat and Cooper, 2011
360	2007190854002 Fine	Australia rivers	BS	ICP-MS	135.539	-30.5352	74.7823	19.4	de Caritat and Cooper, 2011
361	2007190855002 Fine	Australia rivers	BS	ICP-MS	118.166	-26.6075	92.6104	22	de Caritat and Cooper, 2011
362	2007190858002 Fine	Australia rivers	BS	ICP-MS	141.168	-18.1389	92.6309	27.1	de Caritat and Cooper, 2011
363	2007190859002 Fine	Australia rivers	BS	ICP-MS	116.513	-20.876	68.539	26.3	de Caritat and Cooper, 2011
364	2007190861002 Fine	Australia rivers	BS	ICP-MS	116.714	-29.545	81.0204	19.7	de Caritat and Cooper, 2011
365	2007190862002 Fine	Australia rivers	BS	ICP-MS	136.757	-16.1606	79.6264	27.2	de Caritat and Cooper, 2011
366	2007190864002 Fine	Australia rivers	BS	ICP-MS	117.818	-29.353	79.7271	20	de Caritat and Cooper, 2011
367	2007190865002 Fine	Australia rivers	BS	ICP-MS	136.905	-30.7437	69.2828	19.7	de Caritat and Cooper, 2011
368	2007190866002 Fine	Australia rivers	BS	ICP-MS	133.076	-15.1022	90.5601	27	de Caritat and Cooper, 2011
369	2007190870002 Fine	Australia rivers	BS	ICP-MS	137.209	-31.9877	75.0162	18.4	de Caritat and Cooper, 2011
370	2007190877002 Fine	Australia rivers	BS	ICP-MS	116.63	-34.9843	62.9612	15.1	de Caritat and Cooper, 2011
371	2007190878002 Fine	Australia rivers	BS	ICP-MS	152.7	-25.589	75.9804	21.4	de Caritat and Cooper, 2011
372	2007190879002 Fine	Australia rivers	BS	ICP-MS	132.081	-14.7153	90.04	27.4	de Caritat and Cooper, 2011
373	2007190883002 Fine	Australia rivers	BS	ICP-MS	115.484	-26.546	78.6038	22	de Caritat and Cooper, 2011
374	2007190884002 Fine	Australia rivers	BS	ICP-MS	135.845	-16.6439	83.1399	26.6	de Caritat and Cooper, 2011
375	2007190885002 Fine	Australia rivers	BS	ICP-MS	143.919	-35.7758	75.0615	15.9	de Caritat and Cooper, 2011
376	2007190886002 Fine	Australia rivers	BS	ICP-MS	146.274	-38.6608	71.8685	13.1	de Caritat and Cooper, 2011
377	2007190887002 Fine	Australia rivers	BS	ICP-MS	130.417	-13.7987	84.7358	27.6	de Caritat and Cooper, 2011
378	2007190890002 Fine	Australia rivers	BS	ICP-MS	119.294	-31.202	64.9029	17.9	de Caritat and Cooper, 2011
379	2007190895002 Fine	Australia rivers	BS	ICP-MS	147.369	-29.7012	79.2154	20.2	de Caritat and Cooper, 2011
380	2007190896002 Fine	Australia rivers	BS	ICP-MS	117.389	-28.2661	87.908	21.1	de Caritat and Cooper, 2011
381	2007190898002 Fine	Australia rivers	BS	ICP-MS	152.507	-27.1317	60.8718	19.2	de Caritat and Cooper, 2011
382	2007190901002 Fine	Australia rivers	BS	ICP-MS	120.209	-31.3509	75.5508	17.7	de Caritat and Cooper, 2011
383	2007190904002 Fine	Australia rivers	BS	ICP-MS	119.311	-20.0537	66.9507	26.6	de Caritat and Cooper, 2011
384	2007190907002 Fine	Australia rivers	BS	ICP-MS	135.857	-32.1559	70.5856	17.7	de Caritat and Cooper, 2011
385	2007190910002 Fine	Australia rivers	BS	ICP-MS	134.242	-20.7992	85.6678	24.7	de Caritat and Cooper, 2011
386	2007190912002 Fine	Australia rivers	BS	ICP-MS	148.942	-22.2841	64.4104	21.9	de Caritat and Cooper, 2011
387	2007190914002 Fine	Australia rivers	BS	ICP-MS	117.765	-27.3875	83.6414	21.6	de Caritat and Cooper, 2011
388	2007190915002 Fine	Australia rivers	BS	ICP-MS	115.511	-25.1933	79.715	23.8	de Caritat and Cooper, 2011
389	2007190917002 Fine	Australia rivers	BS	ICP-MS	119.969	-22.6456	87.9408	25	de Caritat and Cooper, 2011
390	2007190923002 Fine	Australia rivers	BS	ICP-MS	114.295	-25.7417	78.9417	22.5	de Caritat and Cooper, 2011
391	2007190925002 Fine	Australia rivers	BS	ICP-MS	138.678	-17.2355	91.9442	26.4	de Caritat and Cooper, 2011
392	2007190929002 Fine	Australia rivers	BS	ICP-MS	153.21	-29.4448	76.6067	19.2	de Caritat and Cooper, 2011
393	2007190930002 Fine	Australia rivers	BS	ICP-MS	142.538	-15.5033	90.2878	26.4	de Caritat and Cooper, 2011
394	2007190931002 Fine	Australia rivers	BS	ICP-MS	130.379	-23.8345	85.917	22.3	de Caritat and Cooper, 2011
395	2007190932002 Fine	Australia rivers	BS	ICP-MS	120.289	-22.8607	87.3632	24.9	de Caritat and Cooper, 2011
396	2007190933002 Fine	Australia rivers	BS	ICP-MS	141.803	-26.6445	68.8651	22.5	de Caritat and Cooper, 2011
397	2007190936002 Fine	Australia rivers	BS	ICP-MS	146.248	-26.3919	82.5382	20.5	de Caritat and Cooper, 2011
398	2007190943002 Fine	Australia rivers	BS	ICP-MS	144.012	-30.9179	74.9462	19.5	de Caritat and Cooper, 2011
399	2007190945002 Fine	Australia rivers	BS	ICP-MS	152.74	-31.4474	72.2745	18	de Caritat and Cooper, 2011
400	2007190949002 Fine	Australia rivers	BS	ICP-MS	136.005	-32.4485	74.3205	17.4	de Caritat and Cooper, 2011
401	2007190954002 Fine	Australia rivers	BS	ICP-MS	116.806	-33.518	74.2432	15.2	de Caritat and Cooper, 2011
402	2007190955002 Fine	Australia rivers	BS	ICP-MS	138.261	-34.1513	70.9425	17	de Caritat and Cooper, 2011
403	2007190959002 Fine	Australia rivers	BS	ICP-MS	115.197	-30.3002	74.3777	18.6	de Caritat and Cooper, 2011
404	2007190968002 Fine	Australia rivers	BS	ICP-MS	141.911	-28.035	82.1357	21.8	de Caritat and Cooper, 2011
405	2007190971002 Fine	Australia rivers	BS	ICP-MS	134.047	-14.7379	85.5967	27.6	de Caritat and Cooper, 2011
406	2007190972002 Fine	Australia rivers	BS	ICP-MS	141.678	-32.6807	79.1786	18.1	de Caritat and Cooper, 2011
407	2007190973002 Fine	Australia rivers	BS	ICP-MS	119.589	-28.3625	92.8255	20.5	de Caritat and Cooper, 2011
408	2007190976002 Fine	Australia rivers	BS	ICP-MS	117.587	-25.0453	87.1649	23.7	de Caritat and Cooper, 2011
409	2007190979002 Fine	Australia rivers	BS	ICP-MS	141.335	-20.4023	74.8596	25.7	de Caritat and Cooper, 2011
410	2007190982002 Fine	Australia rivers	BS	ICP-MS	144.826	-34.0331	74.6419	17.3	de Caritat and Cooper, 2011
411	2007190985002 Fine	Australia rivers	BS	ICP-MS	136.649	-21.6518	84.1794	23.9	de Caritat and Cooper, 2011
412	2007190991002 Fine	Australia rivers	BS	ICP-MS	146.578	-34.3349	81.1601	16.8	de Caritat and Cooper, 2011
413	2007190994002 Fine	Australia rivers	BS	ICP-MS	135.576	-17.9747	96.4661	26.1	de Caritat and Cooper, 2011
414	2007190995002 Fine	Australia rivers	BS	ICP-MS	138.065	-33.3397	67.8419	17.4	de Caritat and Cooper, 2011
415	2007190999002 Fine	Australia rivers	BS	ICP-MS	147.406	-28.5556	86.8458	20.5	de Caritat and Cooper, 2011
416	2007191001002 Fine	Australia rivers	BS	ICP-MS	145.93	-17.9934	80.7378	23.8	de Caritat and Cooper, 2011
417	2007191006002 Fine	Australia rivers	BS	ICP-MS	119.241	-22.3394	74.3542	25.7	de Caritat and Cooper, 2011
418	2007191011002 Fine	Australia rivers	BS	ICP-MS	142.263	-20.8025	73.3084	25.1	de Caritat and Cooper, 2011
419	2007191012002 Fine	Australia rivers	BS	ICP-MS	147.171	-41.4379	83.4732	12.4	de Caritat and Cooper, 2011
420	2007191013002 Fine	Australia rivers	BS	ICP-MS	134.101	-15.295	85.6041	27.3	de Caritat and Cooper, 2011
421	2007191014002 Fine	Australia rivers	BS	ICP-MS	141.068	-34.0501	71.9509	17.3	de Caritat and Cooper, 2011
422	2007191016002 Fine	Australia rivers	BS	ICP-MS	135.527	-15.2867	78.4171	27.4	de Caritat and Cooper, 2011
423	2007191018002 Fine	Australia rivers	BS	ICP-MS	113.971	-25.0592	84.2655	22.2	de Caritat and Cooper, 2011
424	2007191022002 Fine	Australia rivers	BS	ICP-MS	141.914	-30.9166	81.6283	19.3	de Caritat and Cooper, 2011
425	2007191024002 Fine	Australia rivers	BS	ICP-MS	148.585	-24.399	82.9269	21.5	de Caritat and Cooper, 2011
426	2007191025002 Fine	Australia rivers	BS	ICP-MS	120.093	-28.2627	86.7794	20.5	de Caritat and Cooper, 2011
427	2007191029002 Fine	Australia rivers	BS	ICP-MS	148.624	-32.2983	66.3609	17.2	de Caritat and Cooper, 2011
428	2007191030002 Fine	Australia rivers	BS	ICP-MS	143.219	-29.5264	84.5105	20.7	de Caritat and Cooper, 2011
429	2007191037002 Fine	Australia rivers	BS	ICP-MS	148.849	-31.8279	64.5927	16.5	de Caritat and Cooper, 2011
430	2007191038002 Fine	Australia rivers	BS	ICP-MS	136.378	-19.2356	92.8327	25.7	de Caritat and Cooper, 2011
431	2007191039002 Fine	Australia rivers	BS	ICP-MS	138.862	-22.9077	77.0503	24.2	de Caritat and Cooper, 2011
432	2007191042002 Fine	Australia rivers	BS	ICP-MS	120.578	-32.6417	83.6748	16.7	de Caritat and Cooper, 2011
433	2007191047002 Fine	Australia rivers	BS	ICP-MS	121.203	-30.5294	79.877	18.5	de Caritat and Cooper, 2011
434	2007191051002 Fine	Australia rivers	BS	ICP-MS	143.132	-24.085	86.7935	23.3	de Caritat and Cooper, 2011
435	2007191056002 Fine	Australia rivers	BS	ICP-MS	129.841	-14.9716	62.4711	27.8	de Caritat and Cooper, 2011
436	2007191061002 Fine	Australia rivers	BS	ICP-MS	147.488	-27.9919	90.0329	20.4	de Caritat and Cooper, 2011
437	2007191065002 Fine	Australia rivers	BS	ICP-MS	143.137	-31.4619	82.5194	19.3	de Caritat and Cooper, 2011
438	2007191066002 Fine	Australia rivers	BS	ICP-MS	139.562	-31.123	67.0746	19.9	de Caritat and Cooper, 2011
439	2007191067002 Fine	Australia rivers	BS	ICP-MS	145.227	-31.7749	85.3952	18.7	de Caritat and Cooper, 2011
440	2007191068002 Fine	Australia rivers	BS	ICP-MS	129.418	-18.3841	92.814	26.2	de Caritat and Cooper, 2011
441	2007191071002 Fine	Australia rivers	BS	ICP-MS	135.859	-18.9363	85.4787	25.9	de Caritat and Cooper, 2011
442	2007191073002 Fine	Australia rivers	BS	ICP-MS	141.179	-17.2957	82.8623	27.1	de Caritat and Cooper, 2011
443	2007191074002 Fine	Australia rivers	BS	ICP-MS	141.959	-15.3678	77.0665	26.8	de Caritat and Cooper, 2011
444	2007191078002 Fine	Australia rivers	BS	ICP-MS	138.684	-18.2038	89.0356	26.3	de Caritat and Cooper, 2011
445	2007191085002 Fine	Australia rivers	BS	ICP-MS	149.074	-29.0233	70.8789	19.9	de Caritat and Cooper, 2011
446	2007191087002 Fine	Australia rivers	BS	ICP-MS	146.556	-22.2216	80.4381	23	de Caritat and Cooper, 2011
447	2007191088002 Fine	Australia rivers	BS	ICP-MS	120.227	-33.8759	71.2927	16.9	de Caritat and Cooper, 2011
448	2007191090002 Fine	Australia rivers	BS	ICP-MS	146.651	-29.4094	85.1612	20.4	de Caritat and Cooper, 2011
449	2007191091002 Fine	Australia rivers	BS	ICP-MS	151.395	-29.175	60.5881	16.8	de Caritat and Cooper, 2011
450	2007191092002 Fine	Australia rivers	BS	ICP-MS	142.675	-38.2905	82.672	13.4	de Caritat and Cooper, 2011
451	2007191097002 Fine	Australia rivers	BS	ICP-MS	138.778	-27.0618	72.0646	22.4	de Caritat and Cooper, 2011
452	2007191098002 Fine	Australia rivers	BS	ICP-MS	146.723	-22.9751	73.3908	22.3	de Caritat and Cooper, 2011
453	2007191099002 Fine	Australia rivers	BS	ICP-MS	135.414	-29.0054	77.0178	21.1	de Caritat and Cooper, 2011
454	2007191101002 Fine	Australia rivers	BS	ICP-MS	141.797	-20.0003	86.0466	25.6	de Caritat and Cooper, 2011
455	2007191102002 Fine	Australia rivers	BS	ICP-MS	141.659	-14.2401	83.5408	26.8	de Caritat and Cooper, 2011
456	2007191107002 Fine	Australia rivers	BS	ICP-MS	121.645	-28.0355	78.1436	20.6	de Caritat and Cooper, 2011
457	2007191109002 Fine	Australia rivers	BS	ICP-MS	139.677	-33.9696	72.9127	16.1	de Caritat and Cooper, 2011
458	2007191110002 Fine	Australia rivers	BS	ICP-MS	143.979	-36.4507	75.3734	15.2	de Caritat and Cooper, 2011
459	2007191113002 Fine	Australia rivers	BS	ICP-MS	142.947	-35.4901	81.7273	16.2	de Caritat and Cooper, 2011
460	2007191118002 Fine	Australia rivers	BS	ICP-MS	147.515	-33.7634	80.5619	16.8	de Caritat and Cooper, 2011
461	2007191123002 Fine	Australia rivers	BS	ICP-MS	138.764	-19.0217	82.973	25.8	de Caritat and Cooper, 2011
462	2007191126002 Fine	Australia rivers	BS	ICP-MS	113.986	-23.6311	75.409	24	de Caritat and Cooper, 2011
463	2007191130002 Fine	Australia rivers	BS	ICP-MS	118.267	-30.8421	81.3572	18.4	de Caritat and Cooper, 2011
464	2007191132002 Fine	Australia rivers	BS	ICP-MS	145.938	-30.2493	77.6663	20.1	de Caritat and Cooper, 2011
465	2007191135002 Fine	Australia rivers	BS	ICP-MS	116.605	-22.518	76.7696	25.7	de Caritat and Cooper, 2011
466	2007191138002 Fine	Australia rivers	BS	ICP-MS	140.015	-31.3934	73.0043	19.4	de Caritat and Cooper, 2011
467	2007191141002 Fine	Australia rivers	BS	ICP-MS	134.16	-29.5626	74.0123	20.3	de Caritat and Cooper, 2011
468	2007191144002 Fine	Australia rivers	BS	ICP-MS	118.726	-34.4006	61.8797	15.8	de Caritat and Cooper, 2011
469	2007191145002 Fine	Australia rivers	BS	ICP-MS	140.368	-34.4756	82.6435	16.7	de Caritat and Cooper, 2011
470	2007191147002 Fine	Australia rivers	BS	ICP-MS	141.823	-13.3632	97.9544	26.5	de Caritat and Cooper, 2011
471	2007191149002 Fine	Australia rivers	BS	ICP-MS	134.532	-18.2783	89.4757	26.4	de Caritat and Cooper, 2011
472	2007191152002 Fine	Australia rivers	BS	ICP-MS	130.32	-19.8766	81.0528	25.4	de Caritat and Cooper, 2011
473	2007191154002 Fine	Australia rivers	BS	ICP-MS	149.868	-23.9644	67.4457	21.5	de Caritat and Cooper, 2011
474	2007191156002 Fine	Australia rivers	BS	ICP-MS	140.509	-33.2205	71.5193	17.4	de Caritat and Cooper, 2011
475	2007191158002 Fine	Australia rivers	BS	ICP-MS	147.463	-32.1106	76.3143	18.3	de Caritat and Cooper, 2011
476	2007191159002 Fine	Australia rivers	BS	ICP-MS	119.566	-27.567	82.1275	20.8	de Caritat and Cooper, 2011
477	2007191168002 Fine	Australia rivers	BS	ICP-MS	142.083	-32.5021	78.5234	18.2	de Caritat and Cooper, 2011
478	2007191174002 Fine	Australia rivers	BS	ICP-MS	136.935	-30.2751	82.2643	20.2	de Caritat and Cooper, 2011
479	2007191184002 Fine	Australia rivers	BS	ICP-MS	149.566	-27.8943	81.4791	19.9	de Caritat and Cooper, 2011
480	2007191187002 Fine	Australia rivers	BS	ICP-MS	146.684	-23.1396	82.0698	22.3	de Caritat and Cooper, 2011
481	2007191189002 Fine	Australia rivers	BS	ICP-MS	141.097	-23.7063	77.729	24.1	de Caritat and Cooper, 2011
482	2007191201002 Fine	Australia rivers	BS	ICP-MS	133.789	-25.0665	72.2587	21.5	de Caritat and Cooper, 2011
483	2007191202002 Fine	Australia rivers	BS	ICP-MS	145.998	-26.4165	84.8339	20.7	de Caritat and Cooper, 2011
484	2007191204002 Fine	Australia rivers	BS	ICP-MS	146.77	-20.8141	83.0957	23.2	de Caritat and Cooper, 2011
485	2007191206002 Fine	Australia rivers	BS	ICP-MS	145.481	-42.5452	77.3617	10.9	de Caritat and Cooper, 2011
486	2007191207002 Fine	Australia rivers	BS	ICP-MS	149.767	-24.5153	89.1215	21.6	de Caritat and Cooper, 2011
487	2007191208002 Fine	Australia rivers	BS	ICP-MS	137.076	-29.4653	61.9204	21.3	de Caritat and Cooper, 2011
488	2007191209002 Fine	Australia rivers	BS	ICP-MS	152.682	-27.7078	66.7317	19.8	de Caritat and Cooper, 2011
489	2007191210002 Fine	Australia rivers	BS	ICP-MS	143.232	-38.7295	74.9399	13.1	de Caritat and Cooper, 2011
490	2007191212002 Fine	Australia rivers	BS	ICP-MS	148.739	-32.1843	78.0099	17	de Caritat and Cooper, 2011
491	2007191216002 Fine	Australia rivers	BS	ICP-MS	136.104	-20.3149	89.7843	25	de Caritat and Cooper, 2011
492	2007191218002 Fine	Australia rivers	BS	ICP-MS	134.362	-14.6579	82.8977	27.3	de Caritat and Cooper, 2011
493	2007191219002 Fine	Australia rivers	BS	ICP-MS	141.984	-27.497	75.6709	22.2	de Caritat and Cooper, 2011
494	2007191222002 Fine	Australia rivers	BS	ICP-MS	134.919	-14.7907	80.8321	27.5	de Caritat and Cooper, 2011
495	2007191230002 Fine	Australia rivers	BS	ICP-MS	115.651	-30.8768	78.2333	18.1	de Caritat and Cooper, 2011
496	2007191231002 Fine	Australia rivers	BS	ICP-MS	142.013	-30.0417	79.0801	20.1	de Caritat and Cooper, 2011
497	2007191232002 Fine	Australia rivers	BS	ICP-MS	120.776	-31.9538	83.4797	17.3	de Caritat and Cooper, 2011
498	2007191233002 Fine	Australia rivers	BS	ICP-MS	133.752	-14.9176	89.7578	27.4	de Caritat and Cooper, 2011
499	2007191238002 Fine	Australia rivers	BS	ICP-MS	144.285	-21.9511	70.5957	24	de Caritat and Cooper, 2011
500	2007191239002 Fine	Australia rivers	BS	ICP-MS	145.581	-25.8067	78.1957	20.9	de Caritat and Cooper, 2011
501	2007191243002 Fine	Australia rivers	BS	ICP-MS	142.922	-20.5813	66.6071	24.8	de Caritat and Cooper, 2011
502	2007191244002 Fine	Australia rivers	BS	ICP-MS	138.83	-24.3116	63.8885	23.5	de Caritat and Cooper, 2011
503	2007191247002 Fine	Australia rivers	BS	ICP-MS	133.197	-15.5915	98.7592	26.8	de Caritat and Cooper, 2011
504	2007191249002 Fine	Australia rivers	BS	ICP-MS	118.746	-27.0911	87.452	21.6	de Caritat and Cooper, 2011
505	2007191250002 Fine	Australia rivers	BS	ICP-MS	146.878	-28.9177	80.9353	20.5	de Caritat and Cooper, 2011
506	2007191251002 Fine	Australia rivers	BS	ICP-MS	122.122	-26.2141	80.3723	22.3	de Caritat and Cooper, 2011
507	2007191255002 Fine	Australia rivers	BS	ICP-MS	140.338	-23.0399	78.8629	24.3	de Caritat and Cooper, 2011
508	2007191256002 Fine	Australia rivers	BS	ICP-MS	147.186	-41.7565	84.2199	11.5	de Caritat and Cooper, 2011
509	2007191261002 Fine	Australia rivers	BS	ICP-MS	135.156	-28.7669	73.1432	21.2	de Caritat and Cooper, 2011
510	2007191263002 Fine	Australia rivers	BS	ICP-MS	142.597	-38.3814	73.2146	13.7	de Caritat and Cooper, 2011
511	2007191266002 Fine	Australia rivers	BS	ICP-MS	148.506	-27.7979	84.5188	20.2	de Caritat and Cooper, 2011
512	2007191267002 Fine	Australia rivers	BS	ICP-MS	133.418	-30.8872	90.1037	18.5	de Caritat and Cooper, 2011
513	2007191269002 Fine	Australia rivers	BS	ICP-MS	149.763	-25.4908	84.2334	20.2	de Caritat and Cooper, 2011
514	2007191270002 Fine	Australia rivers	BS	ICP-MS	134.048	-12.2371	89.3264	27	de Caritat and Cooper, 2011
515	2007191272002 Fine	Australia rivers	BS	ICP-MS	140.783	-27.72	72.5218	21.8	de Caritat and Cooper, 2011
516	2007191273002 Fine	Australia rivers	BS	ICP-MS	132.209	-12.6167	95.3665	27.7	de Caritat and Cooper, 2011
517	2007191274002 Fine	Australia rivers	BS	ICP-MS	145.036	-28.1593	83.4546	20.4	de Caritat and Cooper, 2011
518	2007191276002 Fine	Australia rivers	BS	ICP-MS	144.192	-35.0366	72.3234	16.6	de Caritat and Cooper, 2011
519	2007191278002 Fine	Australia rivers	BS	ICP-MS	148.84	-28.3326	81.6696	20.3	de Caritat and Cooper, 2011
520	2007191284002 Fine	Australia rivers	BS	ICP-MS	146.428	-25.798	77.432	20.2	de Caritat and Cooper, 2011
521	2007191285002 Fine	Australia rivers	BS	ICP-MS	135.707	-17.9525	97.4117	26	de Caritat and Cooper, 2011
522	2007191287002 Fine	Australia rivers	BS	ICP-MS	132.919	-11.7076	85.2512	27.6	de Caritat and Cooper, 2011
523	2007191289002 Fine	Australia rivers	BS	ICP-MS	140.239	-30.0638	82.437	20.4	de Caritat and Cooper, 2011
524	2007191292002 Fine	Australia rivers	BS	ICP-MS	151.73	-32.7546	66.5448	17.8	de Caritat and Cooper, 2011
525	2007191293002 Fine	Australia rivers	BS	ICP-MS	143.134	-28.3175	75.3754	21.6	de Caritat and Cooper, 2011
526	2007191294002 Fine	Australia rivers	BS	ICP-MS	149.846	-23.9612	73.2161	22	de Caritat and Cooper, 2011
527	2007191298002 Fine	Australia rivers	BS	ICP-MS	145.218	-27.394	90.26	20.9	de Caritat and Cooper, 2011
528	2007191303002 Fine	Australia rivers	BS	ICP-MS	147.873	-25.7595	72.6546	19.2	de Caritat and Cooper, 2011
529	2007191306002 Fine	Australia rivers	BS	ICP-MS	144.853	-24.0229	80.6761	22.9	de Caritat and Cooper, 2011
530	2007191307002 Fine	Australia rivers	BS	ICP-MS	145.924	-41.0798	83.9829	10.5	de Caritat and Cooper, 2011
531	2007191310002 Fine	Australia rivers	BS	ICP-MS	137.295	-33.2913	74.7649	17.3	de Caritat and Cooper, 2011
532	2007191311002 Fine	Australia rivers	BS	ICP-MS	140.873	-18.4367	77.7773	26.7	de Caritat and Cooper, 2011
533	2007191316002 Fine	Australia rivers	BS	ICP-MS	114.32	-28.2116	74.3874	19.8	de Caritat and Cooper, 2011
534	2007191321002 Fine	Australia rivers	BS	ICP-MS	146.113	-29.5301	81.0908	20.2	de Caritat and Cooper, 2011
535	2007191324002 Fine	Australia rivers	BS	ICP-MS	145.053	-30.6447	81.0916	19.6	de Caritat and Cooper, 2011
536	2007191328002 Fine	Australia rivers	BS	ICP-MS	137.575	-32.8021	81.353	17.8	de Caritat and Cooper, 2011
537	2007191330002 Fine	Australia rivers	BS	ICP-MS	150.868	-33.4415	83.8158	16.3	de Caritat and Cooper, 2011
538	2007191333002 Fine	Australia rivers	BS	ICP-MS	146.693	-42.5058	75.8262	8.9	de Caritat and Cooper, 2011
539	2007191336002 Fine	Australia rivers	BS	ICP-MS	144.309	-26.3405	85.2259	22	de Caritat and Cooper, 2011
540	2007191338002 Fine	Australia rivers	BS	ICP-MS	143.526	-34.229	72.0315	17.2	de Caritat and Cooper, 2011
541	2007191341002 Fine	Australia rivers	BS	ICP-MS	139.454	-31.6413	71.8099	18.6	de Caritat and Cooper, 2011
542	2007191345002 Fine	Australia rivers	BS	ICP-MS	142.504	-15.9789	71.3615	26.8	de Caritat and Cooper, 2011
543	2007191350002 Fine	Australia rivers	BS	ICP-MS	141.954	-22.8139	82.915	24.2	de Caritat and Cooper, 2011
544	2007191351002 Fine	Australia rivers	BS	ICP-MS	140.699	-30.2301	76.4958	20	de Caritat and Cooper, 2011
545	2007191352002 Fine	Australia rivers	BS	ICP-MS	122.317	-26.2959	74.8205	22.3	de Caritat and Cooper, 2011
546	2007191357002 Fine	Australia rivers	BS	ICP-MS	114.163	-26.4546	89.0647	21.7	de Caritat and Cooper, 2011
547	2007191361002 Fine	Australia rivers	BS	ICP-MS	143.004	-25.0692	72.8747	23.1	de Caritat and Cooper, 2011
548	2007191362002 Fine	Australia rivers	BS	ICP-MS	136.043	-16.5088	80.5152	26.9	de Caritat and Cooper, 2011
549	2007191365002 Fine	Australia rivers	BS	ICP-MS	133.458	-31.1568	83.2066	17.9	de Caritat and Cooper, 2011
550	2007191366002 Fine	Australia rivers	BS	ICP-MS	115.154	-29.8507	55.1384	20.1	de Caritat and Cooper, 2011
551	2007191368002 Fine	Australia rivers	BS	ICP-MS	131.295	-18.7487	91.0755	26.1	de Caritat and Cooper, 2011
552	2007191369002 Fine	Australia rivers	BS	ICP-MS	115.679	-22.6659	76.6941	26.4	de Caritat and Cooper, 2011
553	2007191371002 Fine	Australia rivers	BS	ICP-MS	131.349	-12.6668	86.3593	27.3	de Caritat and Cooper, 2011
554	2007191375002 Fine	Australia rivers	BS	ICP-MS	144.311	-26.8399	81.4313	21.8	de Caritat and Cooper, 2011
555	2007191378002 Fine	Australia rivers	BS	ICP-MS	146.278	-36.024	75.209	15.7	de Caritat and Cooper, 2011
556	2007191382002 Fine	Australia rivers	BS	ICP-MS	116.222	-26.9856	87.6838	22.1	de Caritat and Cooper, 2011
557	2007191383002 Fine	Australia rivers	BS	ICP-MS	141.582	-16.4437	77.8514	27	de Caritat and Cooper, 2011
558	2007191390002 Fine	Australia rivers	BS	ICP-MS	144.567	-25.9192	80.5083	21.8	de Caritat and Cooper, 2011
559	2007191391002 Fine	Australia rivers	BS	ICP-MS	137.053	-29.384	49.7727	21.2	de Caritat and Cooper, 2011
560	2007191398002 Fine	Australia rivers	BS	ICP-MS	136.136	-30.0962	77.0181	20.2	de Caritat and Cooper, 2011
561	2007191399002 Fine	Australia rivers	BS	ICP-MS	132.938	-23.083	86.1782	22.1	de Caritat and Cooper, 2011
562	2007191401002 Fine	Australia rivers	BS	ICP-MS	140.616	-31.1734	57.6267	19.4	de Caritat and Cooper, 2011
563	2007191402002 Fine	Australia rivers	BS	ICP-MS	135.34	-15.3207	76.9584	27.4	de Caritat and Cooper, 2011
564	2007191403002 Fine	Australia rivers	BS	ICP-MS	137.446	-33.0252	80.8554	17.5	de Caritat and Cooper, 2011
565	2007191404002 Fine	Australia rivers	BS	ICP-MS	140.238	-25.3373	80.9124	23.4	de Caritat and Cooper, 2011
566	2007191405002 Fine	Australia rivers	BS	ICP-MS	144.787	-28.6882	84.9436	20.5	de Caritat and Cooper, 2011
567	2007191408002 Fine	Australia rivers	BS	ICP-MS	113.845	-24.6404	73.1385	22.3	de Caritat and Cooper, 2011
568	2007191409002 Fine	Australia rivers	BS	ICP-MS	123.358	-28.0877	90.2936	20.5	de Caritat and Cooper, 2011
569	2007191410002 Fine	Australia rivers	BS	ICP-MS	133.834	-17.799	95.8698	26.6	de Caritat and Cooper, 2011
570	2007191411002 Fine	Australia rivers	BS	ICP-MS	147.175	-38.0251	78.6274	13.8	de Caritat and Cooper, 2011
571	2007191414002 Fine	Australia rivers	BS	ICP-MS	138.698	-22.1902	80.0541	24.4	de Caritat and Cooper, 2011
572	2007191418002 Fine	Australia rivers	BS	ICP-MS	146.97	-43.3302	71.0644	11.3	de Caritat and Cooper, 2011
573	2007191420002 Fine	Australia rivers	BS	ICP-MS	143.635	-32.0169	74.9176	18.9	de Caritat and Cooper, 2011
574	2007191421002 Fine	Australia rivers	BS	ICP-MS	149.063	-27.107	69.6857	19.9	de Caritat and Cooper, 2011
575	2007191422002 Fine	Australia rivers	BS	ICP-MS	140.281	-29.7854	69.7216	20.7	de Caritat and Cooper, 2011
576	2007191423002 Fine	Australia rivers	BS	ICP-MS	130.034	-15.7655	76.4762	28.1	de Caritat and Cooper, 2011
577	2007191426002 Fine	Australia rivers	BS	ICP-MS	150.116	-22.7518	77.2716	22.6	de Caritat and Cooper, 2011
578	2007191428002 Fine	Australia rivers	BS	ICP-MS	144.214	-14.9114	75.9709	26.2	de Caritat and Cooper, 2011
579	2007191431002 Fine	Australia rivers	BS	ICP-MS	141.671	-14.1544	89.7365	26.7	de Caritat and Cooper, 2011
580	2007191433002 Fine	Australia rivers	BS	ICP-MS	132.939	-12.0484	93.9536	27.8	de Caritat and Cooper, 2011
581	2007191435002 Fine	Australia rivers	BS	ICP-MS	153.075	-26.7518	81.9	20.1	de Caritat and Cooper, 2011
582	2007191439002 Fine	Australia rivers	BS	ICP-MS	140.564	-18.0185	88.8286	26.8	de Caritat and Cooper, 2011
583	2007191442002 Fine	Australia rivers	BS	ICP-MS	132.625	-15.6111	98.4546	26.8	de Caritat and Cooper, 2011
584	2007191446002 Fine	Australia rivers	BS	ICP-MS	138.479	-17.1626	96.22	26.4	de Caritat and Cooper, 2011
585	2007191447002 Fine	Australia rivers	BS	ICP-MS	142.407	-22.228	80.586	24.2	de Caritat and Cooper, 2011
586	2007191448002 Fine	Australia rivers	BS	ICP-MS	122.775	-16.9639	84.1714	27.3	de Caritat and Cooper, 2011
587	2007191449002 Fine	Australia rivers	BS	ICP-MS	149.33	-22.8575	71.683	21.8	de Caritat and Cooper, 2011
588	2007191456002 Fine	Australia rivers	BS	ICP-MS	120.269	-26.7433	79.7439	21.6	de Caritat and Cooper, 2011
589	2007191457002 Fine	Australia rivers	BS	ICP-MS	130.354	-15.4474	67.8128	27.9	de Caritat and Cooper, 2011
590	2007191462002 Fine	Australia rivers	BS	ICP-MS	116.616	-26.0985	85.6009	22.9	de Caritat and Cooper, 2011
591	2007191463002 Fine	Australia rivers	BS	ICP-MS	144.383	-23.1932	71.059	23.6	de Caritat and Cooper, 2011
592	2007191466002 Fine	Australia rivers	BS	ICP-MS	129.699	-16.3003	67.4793	28.2	de Caritat and Cooper, 2011
593	2007191467002 Fine	Australia rivers	BS	ICP-MS	139.04	-32.3637	78.4411	16.5	de Caritat and Cooper, 2011
594	2007191468002 Fine	Australia rivers	BS	ICP-MS	117.133	-21.0502	72.213	26.8	de Caritat and Cooper, 2011
595	2007191475002 Fine	Australia rivers	BS	ICP-MS	141.483	-36.1625	80.9079	14.8	de Caritat and Cooper, 2011
596	2007191476002 Fine	Australia rivers	BS	ICP-MS	139.471	-24.361	80.7765	23.7	de Caritat and Cooper, 2011
597	2007191479002 Fine	Australia rivers	BS	ICP-MS	134.153	-15.3668	85.1911	27.4	de Caritat and Cooper, 2011
598	2007191480002 Fine	Australia rivers	BS	ICP-MS	132.968	-12.4274	91.4086	27.6	de Caritat and Cooper, 2011
599	2007191482002 Fine	Australia rivers	BS	ICP-MS	138.166	-31.9487	66.2681	17.9	de Caritat and Cooper, 2011
600	2007191484002 Fine	Australia rivers	BS	ICP-MS	141.131	-20.0864	77.4976	25.9	de Caritat and Cooper, 2011
601	2007191485002 Fine	Australia rivers	BS	ICP-MS	146.43	-29.9446	69.606	20.1	de Caritat and Cooper, 2011
602	2007191487002 Fine	Australia rivers	BS	ICP-MS	141.091	-24.168	80.1253	23.9	de Caritat and Cooper, 2011
603	2007191492002 Fine	Australia rivers	BS	ICP-MS	135.399	-12.2402	97.8998	27	de Caritat and Cooper, 2011
604	2007191494002 Fine	Australia rivers	BS	ICP-MS	147.267	-42.705	75.2134	11.6	de Caritat and Cooper, 2011
605	2007191496002 Fine	Australia rivers	BS	ICP-MS	122.363	-25.9432	74.5312	22.5	de Caritat and Cooper, 2011
606	2007191497002 Fine	Australia rivers	BS	ICP-MS	137.665	-20.5764	89.5477	25	de Caritat and Cooper, 2011
607	2007191505002 Fine	Australia rivers	BS	ICP-MS	135.09	-28.3478	71.4596	21.4	de Caritat and Cooper, 2011
608	2007191506002 Fine	Australia rivers	BS	ICP-MS	116.721	-31.6594	64.8442	17.8	de Caritat and Cooper, 2011
609	2007191513002 Fine	Australia rivers	BS	ICP-MS	145.083	-36.8019	75.7713	14.9	de Caritat and Cooper, 2011
610	2007191515002 Fine	Australia rivers	BS	ICP-MS	143.895	-14.6183	73.7215	26.2	de Caritat and Cooper, 2011
611	2007191516002 Fine	Australia rivers	BS	ICP-MS	143.846	-23.6163	74.1816	23.5	de Caritat and Cooper, 2011
612	2007191519002 Fine	Australia rivers	BS	ICP-MS	140.835	-17.9617	74.223	27	de Caritat and Cooper, 2011
613	2007191528002 Fine	Australia rivers	BS	ICP-MS	143.385	-26.2961	84.2612	22.4	de Caritat and Cooper, 2011
614	2007191529002 Fine	Australia rivers	BS	ICP-MS	144.065	-30.7546	87.6736	19.9	de Caritat and Cooper, 2011
615	2007191530002 Fine	Australia rivers	BS	ICP-MS	123.029	-25.89	79.0947	22.5	de Caritat and Cooper, 2011
616	2007191533002 Fine	Australia rivers	BS	ICP-MS	117.799	-29.742	69.7512	19.6	de Caritat and Cooper, 2011
617	2007191535002 Fine	Australia rivers	BS	ICP-MS	139.999	-37.2191	71.4929	14.6	de Caritat and Cooper, 2011
618	2007191536002 Fine	Australia rivers	BS	ICP-MS	139.745	-17.8373	70.5517	26.5	de Caritat and Cooper, 2011
619	2007191541002 Fine	Australia rivers	BS	ICP-MS	152.82	-25.6866	85.9573	21.5	de Caritat and Cooper, 2011
620	2007191543002 Fine	Australia rivers	BS	ICP-MS	138.733	-23.6797	56.2241	23.9	de Caritat and Cooper, 2011
621	2007191544002 Fine	Australia rivers	BS	ICP-MS	121.101	-27.2164	75.1646	21.1	de Caritat and Cooper, 2011
622	2007191547002 Fine	Australia rivers	BS	ICP-MS	143.352	-24.109	72.5454	23.3	de Caritat and Cooper, 2011
623	2007191548002 Fine	Australia rivers	BS	ICP-MS	141.712	-18.6722	93.2466	26.8	de Caritat and Cooper, 2011
624	2007191550002 Fine	Australia rivers	BS	ICP-MS	143.631	-33.0287	82.7881	18	de Caritat and Cooper, 2011
625	2007191555002 Fine	Australia rivers	BS	ICP-MS	133.143	-14.9342	73.5706	27.1	de Caritat and Cooper, 2011
626	2007191557002 Fine	Australia rivers	BS	ICP-MS	145.201	-24.4958	73.786	22.4	de Caritat and Cooper, 2011
627	2007191558002 Fine	Australia rivers	BS	ICP-MS	140.931	-24.1941	75.7782	23.9	de Caritat and Cooper, 2011
628	2007191560002 Fine	Australia rivers	BS	ICP-MS	115.963	-31.9066	77.9475	18.6	de Caritat and Cooper, 2011
629	2007191561002 Fine	Australia rivers	BS	ICP-MS	150.056	-30.6662	67.056	18.3	de Caritat and Cooper, 2011
630	2007191564002 Fine	Australia rivers	BS	ICP-MS	146.177	-26.6536	87.8604	20.4	de Caritat and Cooper, 2011
631	2007191567002 Fine	Australia rivers	BS	ICP-MS	135.957	-20.0619	91.7649	25.4	de Caritat and Cooper, 2011
632	2007191570002 Fine	Australia rivers	BS	ICP-MS	144.654	-22.4792	79.4472	23.7	de Caritat and Cooper, 2011
633	2007191571002 Fine	Australia rivers	BS	ICP-MS	114.124	-25.3114	86.5766	22.4	de Caritat and Cooper, 2011
634	2007191573002 Fine	Australia rivers	BS	ICP-MS	146.075	-26.3867	69.0296	20.6	de Caritat and Cooper, 2011
635	2007191574002 Fine	Australia rivers	BS	ICP-MS	150.333	-31.0357	69.6002	18	de Caritat and Cooper, 2011
636	2007191577002 Fine	Australia rivers	BS	ICP-MS	144.516	-22.4195	72.0205	23.8	de Caritat and Cooper, 2011
637	2007191579002 Fine	Australia rivers	BS	ICP-MS	136.068	-19.2926	91.9711	25.6	de Caritat and Cooper, 2011
638	2007191580002 Fine	Australia rivers	BS	ICP-MS	140.571	-31.4763	69.47	19.2	de Caritat and Cooper, 2011
639	2007191581002 Fine	Australia rivers	BS	ICP-MS	144.168	-35.9732	76.7975	15.9	de Caritat and Cooper, 2011
640	2007191582002 Fine	Australia rivers	BS	ICP-MS	145.335	-16.2627	84.5299	24.4	de Caritat and Cooper, 2011
641	2007191583002 Fine	Australia rivers	BS	ICP-MS	133.283	-17.1661	97.9492	26.4	de Caritat and Cooper, 2011
642	2007191584002 Fine	Australia rivers	BS	ICP-MS	147.353	-36.0313	73.2271	12.9	de Caritat and Cooper, 2011
643	2007191585002 Fine	Australia rivers	BS	ICP-MS	143.99	-14.6964	95.5009	26.2	de Caritat and Cooper, 2011
644	2007191588002 Fine	Australia rivers	BS	ICP-MS	145.232	-21.8745	85.3849	23.6	de Caritat and Cooper, 2011
645	2007191589002 Fine	Australia rivers	BS	ICP-MS	116.426	-29.2727	77.8047	19.9	de Caritat and Cooper, 2011
646	2007191591002 Fine	Australia rivers	BS	ICP-MS	141.722	-38.1733	95.6674	13.7	de Caritat and Cooper, 2011
647	2018LST-04	Africa Mokhotlong	BS	ICP-MS	28.99	-29.29	91.2411	10.3	Chen et al., 2020
648	2018LST-25	Sani pass	BS	ICP-MS	29.24	-29.55	91.1208	7.9	Chen et al., 2020
649	2018LST-27	Senqu	BS	ICP-MS	28.71	-29.6	86.9516	11.2	Chen et al., 2020
650	21 Chanda	Gomati	SS	ICP-MS	91.7398	26.1962	68.3262	24.6	Singh et al., 2005
651	22 Budalpur	Gomati	SS	ICP-MS	91.7398	26.1962	63.7218	24.6	Singh et al., 2005
652	23 Jaunpur	Sai	SS	ICP-MS	91.7398	26.1962	54.5823	24.6	Singh et al., 2005
653	24 Konighat	Sarayan	SS	ICP-MS	91.7398	26.1962	65.6636	24.6	Singh et al., 2005
654	25 Gangaganj	Loni	SS	ICP-MS	91.7398	26.1962	67.1905	24.6	Singh et al., 2005
655	26 Jaunpur	Kandu	SS	ICP-MS	91.7398	26.1962	55.2422	24.6	Singh et al., 2005
656	28 Bilhaur	Ganga	SS	ICP-MS	91.7398	26.1962	65.7046	24.6	Singh et al., 2005
657	3931	Kunene	BS	ICP-MS	14.2167	-17.4083	71.2325	22.3	Garzanti et al., 2014
658	3938	Hoarusib	BS	ICP-MS	12.9444	-18.7333	59.4604	18.5	Garzanti et al., 2014
659	3939	Hoanib	BS	ICP-MS	13.8889	-19.2639	61.4677	23.6	Garzanti et al., 2014
660	4264	Pienaars	BS	ICP-MS	28.3028	-25.2222	84.2332	19.2	Garzanti et al., 2014
661	4266	Olifants	BS	ICP-MS	29.8056	-24.2611	76.759	16.8	Garzanti et al., 2014
662	4267	Serobaneng	BS	ICP-MS	29.6222	-24.2667	84.1351	16.3	Garzanti et al., 2014
663	4268	Diep	BS	ICP-MS	29.6	-23.6847	80.8931	18	Garzanti et al., 2014
664	4271	Limpopo	BS	ICP-MS	29.9917	-22.2278	70.4987	22.5	Garzanti et al., 2014
665	4272	Mzingwane	BS	ICP-MS	29.9306	-22.1361	69.5045	22.4	Garzanti et al., 2014
666	4276	Ngez	BS	ICP-MS	28.9944	-20.9472	78.1483	19.7	Garzanti et al., 2014
667	4278	Mzingwane	BS	ICP-MS	28.9917	-20.3972	71.6676	19	Garzanti et al., 2014
668	4279	Umguza	BS	ICP-MS	28.4042	-19.7056	82.0639	19.7	Garzanti et al., 2014
669	4282	Gwai	BS	ICP-MS	27.1861	-18.6139	84.822	21.5	Garzanti et al., 2014
670	4283	Tinde	BS	ICP-MS	27.0222	-18.1556	73.3453	24	Garzanti et al., 2014
671	4286	Zambezi	BS	ICP-MS	26.6764	-18.0764	74.5438	24.5	Garzanti et al., 2014
672	4286	Zambezi	BS	ICP-MS	26.6764	-18.0764	79.2712	24.5	Garzanti et al., 2014
673	4287	Matetsi	BS	ICP-MS	26.5792	-18.0792	68.7077	23.8	Garzanti et al., 2014
674	4289	Zambezi	BS	ICP-MS	25.8472	-17.9208	79.3857	22.5	Garzanti et al., 2014
675	4293	Sinde	BS	ICP-MS	25.7411	-17.8242	77.0724	22	Garzanti et al., 2014
676	4295	Ngwezi	BS	ICP-MS	25.1847	-17.5361	81.5087	22.3	Garzanti et al., 2014
677	4296	Kasaya	BS	ICP-MS	25.0056	-17.4556	85.2882	22.3	Garzanti et al., 2014
678	4297	Zambezi	BS	ICP-MS	24.3167	-17.4861	89.9483	21.1	Garzanti et al., 2014
679	4299	Okavango	BS	ICP-MS	21.5889	-18.1139	88.5089	21.7	Garzanti et al., 2014
680	4300	Okavango	BS	ICP-MS	22.1917	-18.7639	80.7939	22.1	Garzanti et al., 2014
681	4301	Thaoge	BS	ICP-MS	22.2417	-19.3639	86.1485	22.2	Garzanti et al., 2014
682	4303	Thaoge	BS	ICP-MS	22.4694	-20.1833	90.9181	22.4	Garzanti et al., 2014
683	4305	Boro	BS	ICP-MS	23.3292	-19.8625	87.7006	22.3	Garzanti et al., 2014
684	4309	Rietfontein	BS	ICP-MS	21.5417	-22.0056	84.0397	20.8	Garzanti et al., 2014
685	4313	White Nossob	BS	ICP-MS	18.2333	-22.3528	70.8861	18.9	Garzanti et al., 2014
686	4319	Fish	BS	ICP-MS	17.7889	-26.8056	63.1262	20.9	Garzanti et al., 2014
687	4341	Swakop	BS	ICP-MS	14.5306	-22.6889	62.0535	16.5	Garzanti et al., 2014
688	4344	Omaruru	BS	ICP-MS	14.2667	-22.0861	80.4924	17.9	Garzanti et al., 2014
689	4348	Ugab	BS	ICP-MS	13.6667	-21.1639	70.6417	19.2	Garzanti et al., 2014
690	4350	Huab	BS	ICP-MS	13.4611	-20.9056	73.4798	19	Garzanti et al., 2014
691	4352	Koigab	BS	ICP-MS	13.3222	-20.4722	73.2969	19.2	Garzanti et al., 2014
692	4355	Uniab	BS	ICP-MS	13.2	-20.1889	67.514	19.3	Garzanti et al., 2014
693	4362	Koigab	BS	ICP-MS	14.0417	-20.2361	63.2598	20	Garzanti et al., 2014
694	4363	Omatako	BS	ICP-MS	16.8333	-21.1167	78.9814	19.6	Garzanti et al., 2014
695	5495M	Nanpan	BS	ICP-MS	105.526	24.8042	74.6857	17.8	He et al., 2020
696	5496M	Beipan	BS	ICP-MS	105.951	25.06	79.288	19.1	He et al., 2020
697	5500M	Yu	BS	ICP-MS	108.213	22.8228	81.9996	22.3	He et al., 2020
698	5507M	He	BS	ICP-MS	111.497	23.4703	84.882	21.4	He et al., 2020
699	5513M	Dong	BS	ICP-MS	113.866	23.1019	86.2753	22.4	He et al., 2020
700	5686M	Xinxing	BS	ICP-MS	112.408	22.9414	89.3567	22.5	He et al., 2020
701	5687M	Pearl	BS	ICP-MS	113.585	22.795	84.6488	22.4	He et al., 2020
702	ACAD	US rivers	BS	ICP-MS	-91.0943	30.3824	64.9396	19.3	Horowitz & Stephens, 2008
703	ACAD	US rivers	BS	ICP-MS	-90.1648	29.8327	70.695	20.4	Horowitz & Stephens, 2008
704	ACAD	US rivers	BS	ICP-MS	-92.1564	29.9511	71.0518	19.7	Horowitz & Stephens, 2008
705	ACAD	US rivers	BS	ICP-MS	-91.8293	30.071	72.6164	19.7	Horowitz & Stephens, 2008
706	ACAD	US rivers	BS	ICP-MS	-92.4907	30.4829	74.3039	19.2	Horowitz & Stephens, 2008
707	ACAD	US rivers	BS	ICP-MS	-92.5906	30.19	85.424	19.5	Horowitz & Stephens, 2008
708	ACAD	US rivers	BS	ICP-MS	-91.0997	29.6683	74.374	20.2	Horowitz & Stephens, 2008
709	ACAD	US rivers	BS	ICP-MS	-90.0845	30.4996	86.7561	18.9	Horowitz & Stephens, 2008
710	ACAD	US rivers	BS	ICP-MS	-90.3618	30.5066	80.5807	19.1	Horowitz & Stephens, 2008
711	ACAD	US rivers	BS	ICP-MS	-90.4768	29.8241	75.9549	20	Horowitz & Stephens, 2008
712	ACAD	US rivers	BS	ICP-MS	-91.4518	30.4427	79.2964	19.4	Horowitz & Stephens, 2008
713	ACAD	US rivers	BS	ICP-MS	-92.5065	30.0815	83.4728	19.5	Horowitz & Stephens, 2008
714	ACAD	US rivers	BS	ICP-MS	-92.8789	30.07	89.7329	19.8	Horowitz & Stephens, 2008
715	ACAD	US rivers	BS	ICP-MS	-90.1695	30.4946	76.7978	18.9	Horowitz & Stephens, 2008
716	ACAD	US rivers	BS	ICP-MS	-92.6317	30.4808	77.7385	19.3	Horowitz & Stephens, 2008
717	ACAD	US rivers	BS	ICP-MS	-92.9154	30.5026	83.4609	19.3	Horowitz & Stephens, 2008
718	ACAD	US rivers	BS	ICP-MS	-92.8932	30.6988	81.7109	19	Horowitz & Stephens, 2008
719	ACAD	US rivers	BS	ICP-MS	-90.6734	30.9307	78.18	18.5	Horowitz & Stephens, 2008
720	ACFB	US rivers	BS	ICP-MS	-84.4869	33.7993	83.3598	15.6	Horowitz & Stephens, 2008
721	ACFB	US rivers	BS	ICP-MS	-84.4078	33.8194	84.6871	15.2	Horowitz & Stephens, 2008
722	ACFB	US rivers	BS	ICP-MS	-84.3585	33.8207	84	15.2	Horowitz & Stephens, 2008
723	ACFB	US rivers	BS	ICP-MS	-84.3505	33.8057	88.9334	15.2	Horowitz & Stephens, 2008
724	ACFB	US rivers	BS	ICP-MS	-84.4577	33.8937	89.0936	15.4	Horowitz & Stephens, 2008
725	ACFB	US rivers	BS	ICP-MS	-84.5327	33.8412	89.7672	15.6	Horowitz & Stephens, 2008
726	ACFB	US rivers	BS	ICP-MS	-84.4547	33.9857	90.811	15.3	Horowitz & Stephens, 2008
727	ACFB	US rivers	BS	ICP-MS	-84.5683	33.7434	84.784	15.6	Horowitz & Stephens, 2008
728	ACFB	US rivers	BS	ICP-MS	-84.4244	33.8598	83.8399	15.2	Horowitz & Stephens, 2008
729	ACFB	US rivers	BS	ICP-MS	-84.4433	33.9539	88.8579	15.3	Horowitz & Stephens, 2008
730	ACFB	US rivers	BS	ICP-MS	-84.4647	33.9573	89.4965	15.3	Horowitz & Stephens, 2008
731	ACFB	US rivers	BS	ICP-MS	-84.3944	34.0029	89.9107	15.3	Horowitz & Stephens, 2008
732	ACFB	US rivers	BS	ICP-MS	-84.3847	33.4156	90.7365	16.2	Horowitz & Stephens, 2008
733	ACFB	US rivers	BS	ICP-MS	-84.9519	32.4293	87.7692	17.5	Horowitz & Stephens, 2008
734	ACFB	US rivers	BS	ICP-MS	-84.9008	33.4771	87.2857	15.6	Horowitz & Stephens, 2008
735	ACFB	US rivers	BS	ICP-MS	-85.1641	33.0296	93.36	15.8	Horowitz & Stephens, 2008
736	ACFB	US rivers	BS	ICP-MS	-84.9977	32.4626	89.6051	17.5	Horowitz & Stephens, 2008
737	ACFB	US rivers	BS	ICP-MS	-85.0724	31.6291	93.0243	18.5	Horowitz & Stephens, 2008
738	ACFB	US rivers	BS	ICP-MS	-85.1102	31.2593	89.9526	18.9	Horowitz & Stephens, 2008
739	ACFB	US rivers	BS	ICP-MS	-84.9285	30.798	90.2075	19.3	Horowitz & Stephens, 2008
740	ACFB	US rivers	BS	ICP-MS	-84.2019	33.9972	88.765	15.1	Horowitz & Stephens, 2008
741	ACFB	US rivers	BS	ICP-MS	-84.2325	32.7214	89.7808	17.5	Horowitz & Stephens, 2008
742	ACFB	US rivers	BS	ICP-MS	-84.8591	30.701	86.098	19.4	Horowitz & Stephens, 2008
743	ACFB	US rivers	BS	ICP-MS	-85.0313	30.4252	89.9792	19.6	Horowitz & Stephens, 2008
744	ACFB	US rivers	BS	ICP-MS	-85.0155	29.9494	89.0564	20	Horowitz & Stephens, 2008
745	ACFB	US rivers	BS	ICP-MS	-84.9283	33.5296	85.1979	15.5	Horowitz & Stephens, 2008
746	ACFB	US rivers	BS	ICP-MS	-83.936	31.8621	94.6966	18.5	Horowitz & Stephens, 2008
747	ACFB	US rivers	BS	ICP-MS	-83.8174	34.4043	90.9966	13.6	Horowitz & Stephens, 2008
748	ACFB	US rivers	BS	ICP-MS	-84.728	30.7902	91.7899	19.4	Horowitz & Stephens, 2008
749	ACFB	US rivers	BS	ICP-MS	-83.9964	32.0339	97.2884	18	Horowitz & Stephens, 2008
750	ACFB	US rivers	BS	ICP-MS	-85.1774	30.1274	97.5119	19.9	Horowitz & Stephens, 2008
751	ACFB	US rivers	BS	ICP-MS	-84.901	32.9618	87.0989	16.5	Horowitz & Stephens, 2008
752	ACFB	US rivers	BS	ICP-MS	-84.2533	31.7644	93.5814	18.2	Horowitz & Stephens, 2008
753	Adicha (Y4)	Adicha	SS	ICP-MS	82.0413	25.2417	70.4331	25.8	Rachold, 1999
754	AGO-BLM-111111-DIN1	AGO-BLM-111111	BS	ICP-AES	13.9958	-11.9958	85.6873	24.2	Dinis et al., 2020
755	AGO-CPL-111111-DIN1	AGO-CPL-111111	BS	ICP-AES	13.1056	-12.9169	80.1426	23.8	Dinis et al., 2020
756	AGO-CRJ-111111-DIN1	AGO-CRJ-111111	BS	ICP-AES	12.5169	-13.9886	71.4428	22.7	Dinis et al., 2020
757	AGO-CUR-111112-DIN1	AGO-CUR-111112	BS	ICP-AES	14.8751	-16.5294	89.6692	23	Dinis et al., 2020
758	AGO-CUR-111113-DIN1	AGO-CUR-111113	BS	ICP-AES	14.284	-16.2756	89.0315	21	Dinis et al., 2020
759	AGO-DAN-111111-DIN1	AGO-DAN-111111	BS	ICP-AES	13.5592	-8.60639	86.3978	25.1	Dinis et al., 2020
760	AGO-KEV-111111-DIN1	AGO-KEV-111111	BS	ICP-AES	14.0958	-10.9886	90.3327	23.7	Dinis et al., 2020
761	AGO-MEB-111111-DIN1	AGO-MEB-111111	BS	ICP-AES	12.9203	-7.20278	88.0436	26.2	Dinis et al., 2020
762	AGO-QUI-111111-DIN1	AGO-QUI-111111	BS	ICP-AES	13.8403	-11.3217	86.6832	24	Dinis et al., 2020
763	ALBE	US rivers	BS	ICP-MS	-78.8325	36.0593	75.2645	14.3	Horowitz & Stephens, 2008
764	ALBE	US rivers	BS	ICP-MS	-78.7522	35.7189	76.8635	15.4	Horowitz & Stephens, 2008
765	ALBE	US rivers	BS	ICP-MS	-78.1961	35.3743	79.9572	15.5	Horowitz & Stephens, 2008
766	ALBE	US rivers	BS	ICP-MS	-79.7986	37.2196	70.9612	12.9	Horowitz & Stephens, 2008
767	ALBE	US rivers	BS	ICP-MS	-77.5856	35.2578	82.5551	15.9	Horowitz & Stephens, 2008
768	ALBE	US rivers	BS	ICP-MS	-78.945	36.2901	82.972	14.1	Horowitz & Stephens, 2008
769	ALBE	US rivers	BS	ICP-MS	-77.5825	35.4289	91.3871	15.7	Horowitz & Stephens, 2008
770	ALBE	US rivers	BS	ICP-MS	-77.92	36.1122	85.1109	15	Horowitz & Stephens, 2008
771	ALBE	US rivers	BS	ICP-MS	-77.5331	35.8944	84.4268	15.3	Horowitz & Stephens, 2008
772	ALBE	US rivers	BS	ICP-MS	-77.2308	35.5617	91.3802	16.1	Horowitz & Stephens, 2008
773	ALBE	US rivers	BS	ICP-MS	-78.2383	36.201	86.3738	14.5	Horowitz & Stephens, 2008
774	ALBE	US rivers	BS	ICP-MS	-76.8983	36.7626	88.5492	14.8	Horowitz & Stephens, 2008
775	ALBE	US rivers	BS	ICP-MS	-77.0252	36.2885	89.975	14.9	Horowitz & Stephens, 2008
776	ALBE	US rivers	BS	ICP-MS	-78.5831	36.1942	81.1199	14.1	Horowitz & Stephens, 2008
777	ALBE	US rivers	BS	ICP-MS	-77.4902	35.7668	88.2351	15.1	Horowitz & Stephens, 2008
778	ALBE	US rivers	BS	ICP-MS	-77.1661	36.7704	83.6025	14.4	Horowitz & Stephens, 2008
779	ALBE	US rivers	BS	ICP-MS	-78.3506	36.9982	78.0724	13.5	Horowitz & Stephens, 2008
780	ALBE	US rivers	BS	ICP-MS	-76.8742	35.3239	85.9572	16.1	Horowitz & Stephens, 2008
781	ALBE	US rivers	BS	ICP-MS	-76.7461	35.7308	77.4945	15.8	Horowitz & Stephens, 2008
782	Aldan (L2)	Aldan	SS	ICP-MS	82.0413	25.2417	62.0477	25.8	Rachold, 1999
783	ALMN	US rivers	BS	ICP-MS	-79.8612	40.5826	76.5234	9.7	Horowitz & Stephens, 2008
784	ALMN	US rivers	BS	ICP-MS	-79.1478	39.929	84.8024	8.1	Horowitz & Stephens, 2008
785	ALMN	US rivers	BS	ICP-MS	-80.2006	39.3701	80.9542	10.8	Horowitz & Stephens, 2008
786	ALMN	US rivers	BS	ICP-MS	-79.1331	41.9381	67.8284	6.9	Horowitz & Stephens, 2008
787	ALMN	US rivers	BS	ICP-MS	-80.1595	41.6326	70.3309	8	Horowitz & Stephens, 2008
788	ALMN	US rivers	BS	ICP-MS	-80.1304	39.507	80.0618	10.5	Horowitz & Stephens, 2008
789	ALMN	US rivers	BS	ICP-MS	-80.1081	41.7764	67.3805	8.1	Horowitz & Stephens, 2008
790	ALMN	US rivers	BS	ICP-MS	-79.2364	40.719	80.2182	8.5	Horowitz & Stephens, 2008
791	ALMN	US rivers	BS	ICP-MS	-79.2367	40.7189	80.2182	8.5	Horowitz & Stephens, 2008
792	ALMN	US rivers	BS	ICP-MS	-79.879	38.9237	77.5748	9.3	Horowitz & Stephens, 2008
793	ALMN	US rivers	BS	ICP-MS	-80.2979	38.8854	81.8439	10.3	Horowitz & Stephens, 2008
794	ALMN	US rivers	BS	ICP-MS	-79.9551	41.4328	73.8994	8.4	Horowitz & Stephens, 2008
795	ALMN	US rivers	BS	ICP-MS	-78.3861	41.9634	77.8897	6.5	Horowitz & Stephens, 2008
796	ALMN	US rivers	BS	ICP-MS	-79.3214	39.8204	82.6784	8.7	Horowitz & Stephens, 2008
797	ALMN	US rivers	BS	ICP-MS	-79.4095	41.6834	74.6869	7.5	Horowitz & Stephens, 2008
798	ALMN	US rivers	BS	ICP-MS	-79.3381	41.642	76.8968	7.6	Horowitz & Stephens, 2008
799	ALPAR-12	Paraná	SS	ICP-MS	-58.5294	-27.2844	89.1272	22	Campodonico et al., 2016
800	AM-06-30	Amazon	SS	ICP-MS	-58.8295	-3.32597	79.3027	26.9	Bouchez et al., 2011
801	AM-06-41	Madeira	SS	ICP-MS	-58.7852	-3.40781	76.6441	26.9	Bouchez et al., 2011
802	AM-06-52	Amazon	SS	ICP-MS	-56.6618	-2.59383	78.2202	27.7	Bouchez et al., 2011
803	AM-06-62	Amazon	SS	ICP-MS	-55.5052	-1.93481	78.3734	26.8	Bouchez et al., 2011
804	AM-06-43	Madeira	SS	ICP-MS	-58.7818	-3.41019	77.7788	26.9	Bouchez et al., 2011
805	AM-06-14	Solimões	SS	ICP-MS	-60.5533	-3.31169	76.1357	27.2	Bouchez et al., 2011
806	AM-06-35	Madeira	SS	ICP-MS	-58.7913	-3.40794	78.1693	26.9	Bouchez et al., 2011
807	AM-06-65	Amazon	SS	ICP-MS	-55.5052	-1.93481	78.3217	26.8	Bouchez et al., 2011
808	AM-06-26	Amazon	SS	ICP-MS	-58.8279	-3.31792	78.1742	26.9	Bouchez et al., 2011
809	AM-06-38	Madeira	SS	ICP-MS	-58.7852	-3.40781	76.8076	26.9	Bouchez et al., 2011
810	AM-06-09	South America Solimões	SS	ICP-MS	-60.5533	-3.31169	75.1004	27.2	Bouchez et al., 2011
811	AM-06-19	Solimões	SS	ICP-MS	-60.5531	-3.32806	80.6258	27.3	Bouchez et al., 2011
812	AM-06-59	Amazon	SS	ICP-MS	-55.5052	-1.93481	77.324	26.8	Bouchez et al., 2011
813	AN1C	Orange	SS	ICP-MS	28.71	-29.6	70.1775	11.2	Compton & Maake, 2007
814	AR-DP-31	Central California rivers	BS	ICP-MS	-121.504	38.6016	74.3077	16.1	Malkowski et al., 2019
815	ARG-CHI-111111-GAI1	ARG-CHI-111111	BS	ICP-AES/ICP-MS	-68.8901	-49.6649	73.7713	9.1	Gaiero et al., 2007
816	ARG-CHU-111111-GAI1	ARG-CHU-111111	BS	ICP-AES/ICP-MS	-65.9463	-43.4515	65.8515	12.4	Gaiero et al., 2007
817	ARG-COY-111111-GAI1	ARG-COY-111111	BS	ICP-AES/ICP-MS	-69.4668	-51.114	74.8531	7.4	Gaiero et al., 2007
818	ARG-DES-111111-GAI1	ARG-DES-111111	BS	ICP-AES/ICP-MS	-66.4465	-47.8548	83.4885	9.9	Gaiero et al., 2007
819	ARG-GAL-111111-GAI1	ARG-GAL-111111	BS	ICP-AES/ICP-MS	-69.6768	-51.6874	57.0628	7.1	Gaiero et al., 2007
820	ARG-PAR-111111-DEP1	ARG-PAR-111111	SS	ICP-AES/ICP-MS	-60.5701	-31.7009	73.8181	18.6	DePetris et al., 2003
821	ARG-PAR-111111-DEP2	ARG-PAR-111111	SS	ICP-AES/ICP-MS	-60.5701	-31.7009	74.2281	18.6	DePetris et al., 2003
822	ARG-PAR-111112-DEP1	ARG-PAR-111112	SS	ICP-AES/ICP-MS	-60.6495	-32.9273	77.0814	17.1	Martin & Meybeck, 1979
823	ARG-PAR-111113-MEM1	ARG-PAR-111113	SS	NAA/AAS/Col/AS/UV	-60.6367	-31.7423	78.9986	18.7	Martin & Meybeck, 1979
824	ARG-RCO-111111-GAI1	ARG-RCO-111111	BS	ICP-AES/ICP-MS	-63.3606	-39.3398	56.6265	15.1	Gaiero et al., 2007
825	ARG-RNE-111111-GAI1	ARG-RNE-111111	BS	ICP-AES/ICP-MS	-63.6396	-40.484	58.8294	14.7	Gaiero et al., 2007
826	ARG-SNC-111111-GAI1	ARG-SNC-111111	BS	ICP-AES/ICP-MS	-69.0538	-50.0529	65.8394	8.6	Gaiero et al., 2007
827	AUS-MUD-111111-DGL1	AUS-MUD-111111	SS	ICP-AES	142.011	-34.1238	75.1251	16.9	Douglas et al., 1999
828	AUS-MUD-111111-DGL2	AUS-MUD-111111	SS	ICP-AES	142.011	-34.1238	82.0217	16.9	Douglas et al., 1999
829	AUS-MUD-111111-DGL3	AUS-MUD-111111	SS	ICP-AES	142.011	-34.1238	82.7554	16.9	Martin & McCulloch, 1999
830	AUS-MUD-111112-DGL1	AUS-MUD-111112	SS	ICP-AES	141.913	-34.0055	77.2207	17.2	Martin & McCulloch, 1999
831	AUS-MUD-111112-DGL2	AUS-MUD-111112	SS	ICP-AES	141.913	-34.0055	83.1388	17.2	Martin & McCulloch, 1999
832	AUS-MUD-111112-DGL3	AUS-MUD-111112	SS	ICP-AES	141.913	-34.0055	88.8332	17.2	Martin & McCulloch, 1999
833	AUS-MUD-111112-DGL4	AUS-MUD-111112	SS	ICP-AES	141.913	-34.0055	76.7242	17.2	Martin & McCulloch, 1999
834	AUS-MUD-111113-MMC1	AUS-MUD-111113	SS	ICP-AES	148.104	-30.0017	78.3427	19.7	Martin & McCulloch, 1999
835	Baky (Y7)	Baky	SS	ICP-MS	82.0413	25.2417	73.8846	25.8	Rachold, 1999
836	BCC-22	Central California rivers	BS	ICP-MS	-121.801	39.7486	76.4408	15	Malkowski et al., 2019
837	BC-NF-19-W	Central California rivers	BS	ICP-MS	-121.868	40.4476	74.6975	6.1	Malkowski et al., 2019
838	BC-NF-20A	Central California rivers	BS	ICP-MS	-121.868	40.4476	75.6924	6.1	Malkowski et al., 2019
839	BEL-SLD-111111-ZVE1	BEL-SLD-111111	SS	ICP-AES	4.3156	51.1282	66.7441	10.2	Zwolsman & van Eck, 1999
840	BEL-SLD-111111-ZVE2	BEL-SLD-111111	SS	ICP-AES	4.3156	51.1282	67.6656	10.2	Zwolsman & van Eck, 1999
841	BEL-SLD-111111-ZVE3	BEL-SLD-111111	SS	ICP-AES	4.3156	51.1282	65.6107	10.2	Zwolsman & van Eck, 1999
842	BEL-SLD-111111-ZVE4	BEL-SLD-111111	SS	ICP-AES	4.3156	51.1282	70.5965	10.2	Zwolsman & van Eck, 1999
843	BEL-SLD-111111-ZVE5	BEL-SLD-111111	SS	ICP-AES	4.3156	51.1282	69.36	10.2	Zwolsman & van Eck, 1999
844	BEL-SLD-111111-ZVE6	BEL-SLD-111111	SS	ICP-AES	4.3156	51.1282	70.5013	10.2	Zwolsman & van Eck, 1999
845	BEL-SLD-111111-ZVE7	BEL-SLD-111111	SS	ICP-AES	4.3156	51.1282	70.2575	10.2	Zwolsman & van Eck, 1999
846	BEL-SLD-111111-ZVE8	BEL-SLD-111111	SS	ICP-AES	4.3156	51.1282	68.3109	10.2	Zwolsman & van Eck, 1999
847	BER2-12	Bermejo	SS	ICP-MS	-64.1375	-23.2477	65.6966	22.7	Campodonico et al., 2016
848	BGD-BMP-111113-GFL1	BGD-BMP-111113	SS	ICP-OES/Vol	89.7224	25.6289	66.3766	24.9	Subramanian et al., 1985
849	BGD-BMP-111115-GZT1	BGD-BMP-111115	SS	ICP-AES/ICP-MS	89.725	24.4682	65.7847	25.6	Garzanti et al., 2011
850	BGD-BMP-111115-GZT10	BGD-BMP-111115	SS	ICP-AES/ICP-MS	89.725	24.4682	66.0621	25.6	Garzanti et al., 2011
851	BGD-BMP-111115-GZT11	BGD-BMP-111115	SS	ICP-AES/ICP-MS	89.725	24.4682	65.672	25.6	Garzanti et al., 2011
852	BGD-BMP-111115-GZT12	BGD-BMP-111115	SS	ICP-AES/ICP-MS	89.725	24.4682	62.7666	25.6	Garzanti et al., 2011
853	BGD-BMP-111115-GZT2	BGD-BMP-111115	SS	ICP-AES/ICP-MS	89.725	24.4682	59.7461	25.6	Garzanti et al., 2011
854	BGD-BMP-111115-GZT4	BGD-BMP-111115	SS	ICP-AES/ICP-MS	89.725	24.4682	63.9632	25.6	Garzanti et al., 2011
855	BGD-BMP-111115-GZT5	BGD-BMP-111115	SS	ICP-AES/ICP-MS	89.725	24.4682	60.5153	25.6	Garzanti et al., 2011
856	BGD-BMP-111115-GZT6	BGD-BMP-111115	SS	ICP-AES/ICP-MS	89.725	24.4682	58.0402	25.6	Garzanti et al., 2011
857	BGD-BMP-111115-GZT7	BGD-BMP-111115	SS	ICP-AES/ICP-MS	89.725	24.4682	58.3224	25.6	Garzanti et al., 2011
858	BGD-GGS-111117-GFL1	BGD-GGS-111117	SS	ICP-OES/Vol	88.5131	24.3583	72.782	25.8	Garzanti et al., 2011
859	BGD-GGS-111143-GZT2	BGD-GGS-111143	BS	ICP-AES/ICP-MS	89.0313	24.055	82.0527	25.9	Garzanti et al., 2011
860	BGD-GGS-111143-GZT3	BGD-GGS-111143	BS	ICP-AES/ICP-MS	89.0313	24.055	84.7864	25.9	Garzanti et al., 2011
861	BGD-GGS-111143-GZT4	BGD-GGS-111143	SS	ICP-AES/ICP-MS	89.0313	24.055	82.5414	25.9	Garzanti et al., 2011
862	BGD-GGS-111143-GZT5	GANGA-BGP 5	BS	ICP-AES/ICP-MS	89.0313	24.055	92.5919	25.9	Garzanti et al., 2011
863	BGD-GGS-111143-GZT6	GANGA-BGP 6	SS	ICP-AES/ICP-MS	89.0313	24.055	67.389	25.9	Garzanti et al., 2011
864	BGD-GGS-111143-GZT7	GANGA-BR 522	SS	ICP-AES/ICP-MS	89.0313	24.055	59.504	25.9	Garzanti et al., 2011
865	BGD-GGS-111146-MEM1	BGD-GGS-111146	BS	NAA/AAS/Col/AS/UV	81.9142	25.3915	66.0125	25.9	Martin & Meybeck, 1979
866	BGD-MGH-111111-GFL1	BGD-MGH-111111	SS	ICP-OES/Vol	89.7962	23.7839	68.5356	25.5	Galy & France, 2001
867	BGD-MGH-111114-GZT1	BGD-MGH-111114	SS	ICP-AES/ICP-MS	89.6303	25.0202	69.1251	25.4	Garzanti et al., 2011
868	BGD-MGH-111114-GZT2	BGD-MGH-111114	SS	ICP-AES/ICP-MS	89.6303	25.0202	67.3691	25.4	Garzanti et al., 2011
869	BGD-MGH-111114-GZT3	BGD-MGH-111114	SS	ICP-AES/ICP-MS	90.2757	23.4603	65.1279	25.8	Galy & France, 2001
870	BGD-MGH-111114-GZT4	BGD-MGH-111114	SS	ICP-AES/ICP-MS	90.2757	23.4603	61.3474	25.8	Galy & France, 2001
871	BGD-MGH-111114-GZT5	BGD-MGH-111114	SS	ICP-AES/ICP-MS	90.2757	23.4603	61.7431	25.8	Galy & France, 2001
872	BGP 18a	Brahmaputra	SS	ICP-MS	91.7503	26.1927	66.3237	24.6	Singh et al., 2002
873	BN5	Trusan	BS	ICP-MS	115.154	4.903	78.3259	27.4	Liu et al., 2016
874	Bogan	Bogan	BS	ICP-MS	169.543	-46.1457	81.1309	9.3	Olley & Caitcheon, 2000
875	BR 1005	Lower Meghna	SS	ICP-MS	90.2439	23.4564	65.706	25.8	Lupker et al., 2013
876	BR 1014	Brahmaputra	SS	ICP-MS	89.7969	24.3856	64.7451	25.5	Lupker et al., 2013
877	BR 1019	Brahmaputra	SS	ICP-MS	89.7969	24.3856	63.6688	25.5	Lupker et al., 2013
878	BR 1026	Ganga	SS	ICP-MS	89.0246	24.0529	74.3982	25.9	Lupker et al., 2013
879	BR 1030	Ganga	SS	ICP-MS	89.0246	24.0529	74.1736	25.9	Lupker et al., 2013
880	BR 1037	Brahmaputra	SS	ICP-MS	89.7969	24.3856	64.9604	25.5	Lupker et al., 2013
881	BR 1045	Brahmaputra	SS	ICP-MS	89.7969	24.3856	64.2163	25.5	Lupker et al., 2013
882	BR 1050	Lower Meghna	SS	ICP-MS	90.7618	22.5874	68.1769	25.8	Lupker et al., 2013
883	BR 1057	Lower Meghna	SS	ICP-MS	90.2439	23.4564	66.6994	25.8	Lupker et al., 2013
884	BR 19 clay	Brahmaputra	BS	ICP-MS	94.7731	27.7731	72.5745	20.9	Singh et al., 2002
885	BR 2	Brahmaputra	SS	ICP-MS	91.7397	26.1913	61.3709	24.6	Singh et al., 2002
886	BR 205	Brahmaputra	SS	ICP-MS	89.7969	24.3856	64.7139	25.5	Lupker et al., 2013
887	BR 207	Brahmaputra	SS	ICP-MS	89.7969	24.3856	58.6471	25.5	Lupker et al., 2013
888	BR 212	Ganga	SS	ICP-MS	89.0246	24.0529	71.9893	25.9	Lupker et al., 2013
889	BR 3	Brahmaputra	SS	ICP-MS	91.7398	26.1962	63.9436	24.6	Singh et al., 2002
890	BR 402	Brahmaputra	SS	ICP-MS	89.7257	24.4723	66.0354	25.6	Lupker et al., 2013
891	BR 409	Brahmaputra	SS	ICP-MS	89.7257	24.4723	65.645	25.6	Lupker et al., 2013
892	BR 415	Ganga	SS	ICP-MS	89.0246	24.0529	71.2722	25.9	Lupker et al., 2013
893	BR 417	Ganga	SS	ICP-MS	89.0246	24.0529	71.0955	25.9	Lupker et al., 2013
894	BR 457	Brahmaputra	SS	ICP-MS	89.7257	24.4723	64.7425	25.6	Lupker et al., 2013
895	BR 459	Brahmaputra	SS	ICP-MS	89.7257	24.4723	65.0832	25.6	Lupker et al., 2013
896	BR 500	Brahmaputra	SS	ICP-MS	89.7257	24.4723	65.0409	25.6	Lupker et al., 2013
897	BR 508	Brahmaputra	SS	ICP-MS	89.7257	24.4723	67.4155	25.6	Lupker et al., 2013
898	BR 515	Ganga	SS	ICP-MS	89.0246	24.0529	73.3134	25.9	Lupker et al., 2013
899	BR 519	Ganga	SS	ICP-MS	89.0246	24.0529	75.6999	25.9	Lupker et al., 2013
900	BR 522	Ganga	SS	ICP-MS	89.0246	24.0529	74.8498	25.9	Lupker et al., 2013
901	BR 528	Lower Meghna	SS	ICP-MS	90.2439	23.4564	69.5667	25.8	Lupker et al., 2013
902	BR 52SL	Brahmaputra	SS	ICP-MS	91.7528	26.1951	58.0828	24.6	Singh et al., 2002
903	BR 59SL	Siang	SS	ICP-MS	95.3359	28.0779	59.4805	20.7	Singh et al., 2002
904	BR 61SL	Subansiri	SS	ICP-MS	94.2569	27.4457	68.6392	22.6	Singh et al., 2002
905	BR 63SL	Jia Bhareli	SS	ICP-MS	92.8795	26.8107	63.6074	24.2	Singh et al., 2002
906	BR 65SL	Brahmaputra	SS	ICP-MS	92.853	26.6109	63.9485	24.3	Singh et al., 2002
907	BR 67SL	Kopili	SS	ICP-MS	92.3536	26.1655	81.0032	24.5	Singh et al., 2002
908	BR 69SL	Puthimari	SS	ICP-MS	91.6534	26.3668	61.2774	23.4	Singh et al., 2002
909	BR 705	Brahmaputra	SS	ICP-MS	89.7969	24.3856	65.5108	25.5	Lupker et al., 2013
910	BR 709	Brahmaputra	SS	ICP-MS	89.7969	24.3856	74.9292	25.5	Lupker et al., 2013
911	BR 716	Ganga	SS	ICP-MS	89.0246	24.0529	70.6099	25.9	Lupker et al., 2013
912	BR 71SL	Manas	SS	ICP-MS	90.9195	26.4955	71.1051	23.6	Singh et al., 2002
913	BR 723	Lower Meghna	SS	ICP-MS	90.2439	23.4564	71.918	25.8	Lupker et al., 2013
914	BR 73SL	Brahmaputra	SS	ICP-MS	89.9959	26.0186	66.1469	24.3	Singh et al., 2002
915	BR 9 clay	Brahmaputra	BS	ICP-MS	91.7503	26.1927	78.0549	24.6	Singh et al., 2002
916	BR 922	Ganga	SS	ICP-MS	78.3304	30.1266	59.7107	19	Lupker et al., 2013
917	BR 935	Chambal	SS	ICP-MS	77.9025	26.6575	80.4045	25.9	Lupker et al., 2013
918	BR409	Brahmaputra	SS	ICP-MS	89.725	24.4682	65.3828	25.6	Garzanti et al., 2011
919	BR415	Ganga	SS	ICP-MS	89.725	24.4682	71.5007	25.6	Garzanti et al., 2011
920	BR448	Meghna	SS	ICP-MS	89.725	24.4682	66.7314	25.6	Garzanti et al., 2011
921	BR459	Brahmaputra	SS	ICP-MS	89.725	24.4682	65.4534	25.6	Garzanti et al., 2011
922	BR500	Brahmaputra	SS	ICP-MS	89.725	24.4682	65.2428	25.6	Garzanti et al., 2011
923	BR519	Ganga	SS	ICP-MS	89.725	24.4682	76.0107	25.6	Garzanti et al., 2011
924	BR522	Ganga	SS	ICP-MS	89.725	24.4682	74.4627	25.6	Garzanti et al., 2011
925	BR528	Padma	SS	ICP-MS	89.725	24.4682	69.1251	25.6	Garzanti et al., 2011
926	BR716	Ganga	SS	ICP-MS	89.0313	24.055	70.8489	25.9	Garzanti et al., 2011
927	BR8202	Lower Meghna	SS	ICP-MS	90.2439	23.4564	67.7076	25.8	Lupker et al., 2013
928	BR8204	Brahmaputra	SS	ICP-MS	89.7969	24.3856	64.4203	25.5	Lupker et al., 2013
929	BR8210	Brahmaputra	SS	ICP-MS	89.7969	24.3856	65.5689	25.5	Lupker et al., 2013
930	BR8222	Ganga	SS	ICP-MS	89.0246	24.0529	70.1431	25.9	Lupker et al., 2013
931	BR8229	Lower Meghna	SS	ICP-MS	90.7618	22.5874	70.0655	25.8	Lupker et al., 2013
932	BR8242	Teesta	SS	ICP-MS	89.4334	25.7946	67.1117	24.7	Lupker et al., 2013
933	BR8253	Ganga	SS	ICP-MS	89.0246	24.0529	69.8405	25.9	Lupker et al., 2013
934	BR8261	Brahmaputra	SS	ICP-MS	89.7969	24.3856	63.2922	25.5	Lupker et al., 2013
935	BR8281	Ganga	SS	ICP-MS	89.0246	24.0529	71.4016	25.9	Lupker et al., 2013
936	BR8290	Brahmaputra	SS	ICP-MS	89.7969	24.3856	65.8025	25.5	Lupker et al., 2013
937	BRA-AMZ-111111-ROU1	BRA-AMZ-111111	SS	ICP-OES	-55	-3	78.5838	25.5	Rousseau et al., 2019
938	BRA-AMZ-111111-ROU10	BRA-AMZ-111111	SS	ICP-OES	-55	-3	80.3197	25.5	Viers et al., 2008
939	BRA-AMZ-111111-ROU11	BRA-AMZ-111111	SS	ICP-OES	-55	-3	81.2644	25.5	Viers et al., 2008
940	BRA-AMZ-111111-ROU12	BRA-AMZ-111111	SS	ICP-OES	-55	-3	82.0979	25.5	Guinoiseau et al., 2016
941	BRA-AMZ-111111-ROU2	BRA-AMZ-111111	SS	ICP-OES	-55	-3	79.4353	25.5	Guinoiseau et al., 2016
942	BRA-AMZ-111111-ROU3	BRA-AMZ-111111	SS	ICP-OES	-55	-3	73.3029	25.5	Guinoiseau et al., 2016
943	BRA-AMZ-111111-ROU4	BRA-AMZ-111111	SS	ICP-OES	-55	-3	80.4874	25.5	Guinoiseau et al., 2016
944	BRA-AMZ-111111-ROU5	BRA-AMZ-111111	SS	ICP-OES	-55	-3	76.4613	25.5	Guinoiseau et al., 2016
945	BRA-AMZ-111111-ROU6	BRA-AMZ-111111	SS	ICP-OES	-55	-3	81.5852	25.5	Guinoiseau et al., 2016
946	BRA-AMZ-111111-ROU7	BRA-AMZ-111111	SS	ICP-OES	-55	-3	77.2515	25.5	Guinoiseau et al., 2016
947	BRA-AMZ-111111-ROU8	BRA-AMZ-111111	SS	ICP-OES	-55	-3	71.9405	25.5	Guinoiseau et al., 2016
948	BRA-AMZ-111111-ROU9	BRA-AMZ-111111	SS	ICP-OES	-55	-3	81.3647	25.5	Guinoiseau et al., 2016
949	BRA-AMZ-111117-VRS1	BRA-AMZ-111117	SS	ICP-OES	-55	-3	78.3257	25.5	Guinoiseau et al., 2016
950	BRA-AMZ-111117-VRS10	BRA-AMZ-111117	SS	ICP-OES	-60.3312	-3.2045	80.0327	27.4	Guinoiseau et al., 2016
951	BRA-AMZ-111117-VRS11	BRA-AMZ-111117	SS	ICP-OES	-60.3312	-3.2045	82.9939	27.4	Guinoiseau et al., 2016
952	BRA-AMZ-111117-VRS12	BRA-AMZ-111117	SS	ICP-OES	-60.3312	-3.2045	81.412	27.4	Guinoiseau et al., 2016
953	BRA-AMZ-111117-VRS2	BRA-AMZ-111117	SS	ICP-OES	-60.3312	-3.2045	80.7972	27.4	Guinoiseau et al., 2016
954	BRA-AMZ-111117-VRS3	BRA-AMZ-111117	SS	ICP-OES	-60.3312	-3.2045	80.1924	27.4	Guinoiseau et al., 2016
955	BRA-AMZ-111117-VRS4	BRA-AMZ-111117	SS	ICP-OES	-60.3312	-3.2045	80.8204	27.4	Guinoiseau et al., 2016
956	BRA-AMZ-111117-VRS5	BRA-AMZ-111117	SS	ICP-OES	-60.3312	-3.2045	79.1453	27.4	Guinoiseau et al., 2016
957	BRA-AMZ-111117-VRS6	BRA-AMZ-111117	SS	ICP-OES	-60.3312	-3.2045	79.6458	27.4	Guinoiseau et al., 2016
958	BRA-AMZ-111117-VRS7	BRA-AMZ-111117	SS	ICP-OES	-60.3312	-3.2045	80.4682	27.4	Guinoiseau et al., 2016
959	BRA-AMZ-111117-VRS8	BRA-AMZ-111117	SS	ICP-OES	-60.3312	-3.2045	77.7168	27.4	Guinoiseau et al., 2016
960	BRA-AMZ-111117-VRS9	BRA-AMZ-111117	SS	ICP-OES	-60.3312	-3.2045	80.362	27.4	Guinoiseau et al., 2016
961	BRA-AMZ-111118-VRS1	BRA-AMZ-111118	SS	ICP-OES	-63.5513	-8.4412	84.0166	26.1	Guinoiseau et al., 2016
962	BRA-AMZ-111118-VRS10	BRA-AMZ-111118	SS	ICP-OES	-63.5513	-8.4412	80.7979	26.1	Guinoiseau et al., 2016
963	BRA-AMZ-111118-VRS11	BRA-AMZ-111118	SS	ICP-OES	-63.5513	-8.4412	82.4039	26.1	Guinoiseau et al., 2016
964	BRA-AMZ-111118-VRS2	BRA-AMZ-111118	SS	ICP-OES	-63.5513	-8.4412	80.994	26.1	Guinoiseau et al., 2016
965	BRA-AMZ-111118-VRS3	BRA-AMZ-111118	SS	ICP-OES	-63.5513	-8.4412	81.3038	26.1	Guinoiseau et al., 2016
966	BRA-AMZ-111118-VRS4	BRA-AMZ-111118	SS	ICP-OES	-63.5513	-8.4412	80.427	26.1	Guinoiseau et al., 2016
967	BRA-AMZ-111118-VRS5	BRA-AMZ-111118	SS	ICP-OES	-63.5513	-8.4412	81.1046	26.1	Guinoiseau et al., 2016
968	BRA-AMZ-111118-VRS6	BRA-AMZ-111118	SS	ICP-OES	-63.5513	-8.4412	81.4574	26.1	Guinoiseau et al., 2016
969	BRA-AMZ-111118-VRS7	BRA-AMZ-111118	SS	ICP-OES	-63.5513	-8.4412	81.8404	26.1	Guinoiseau et al., 2016
970	BRA-AMZ-111118-VRS8	BRA-AMZ-111118	SS	ICP-OES	-63.5513	-8.4412	83.4318	26.1	Guinoiseau et al., 2016
971	BRA-AMZ-111118-VRS9	BRA-AMZ-111118	SS	ICP-OES	-63.5513	-8.4412	84.5866	26.1	Guinoiseau et al., 2016
972	BRA-AMZ-111119-GUI1	BRA-AMZ-111119	SS	ICP-OES	-59.94	-3.21	76.2446	27.6	Guinoiseau et al., 2016
973	BRA-AMZ-111120-GUI1	BRA-AMZ-111120	SS	ICP-OES	-59.941	-3.21484	75.505	27.6	Guinoiseau et al., 2016
974	BRA-AMZ-111121-GUI1	BRA-AMZ-111121	SS	ICP-OES	-59.941	-3.21493	74.7619	27.6	Guinoiseau et al., 2016
975	BRA-AMZ-111122-GUI1	BRA-AMZ-111122	SS	ICP-OES	-59.941	-3.21477	75.4814	27.6	Guinoiseau et al., 2016
976	BRA-AMZ-111123-GUI1	BRA-AMZ-111123	SS	ICP-OES	-59.941	-3.21477	75.3694	27.6	Guinoiseau et al., 2016
977	BRA-AMZ-111124-GUI1	BRA-AMZ-111124	SS	ICP-OES	-59.9403	-3.21732	76.0303	27.6	Guinoiseau et al., 2016
978	BRA-AMZ-111125-GUI1	BRA-AMZ-111125	SS	ICP-OES	-59.9402	-3.21793	75.0028	27.6	Guinoiseau et al., 2016
979	BRA-AMZ-111126-GUI1	BRA-AMZ-111126	SS	ICP-OES	-59.9402	-3.21772	76.1365	27.6	Guinoiseau et al., 2016
980	BRA-AMZ-111127-GUI1	BRA-AMZ-111127	SS	ICP-OES	-59.9402	-3.21793	76.644	27.6	Guinoiseau et al., 2016
981	BRA-AMZ-111128-GUI1	BRA-AMZ-111128	SS	ICP-OES	-59.9405	-3.22027	75.5256	27.6	Guinoiseau et al., 2016
982	BRA-AMZ-111129-GUI1	BRA-AMZ-111129	SS	ICP-OES	-59.9405	-3.21993	74.8823	27.6	Guinoiseau et al., 2016
983	BRA-AMZ-111130-GUI1	BRA-AMZ-111130	SS	ICP-OES	-59.9408	-3.22993	72.1725	27.6	Guinoiseau et al., 2016
984	BRA-AMZ-111131-GUI1	BRA-AMZ-111131	SS	ICP-OES	-59.9405	-3.22041	73.3026	27.6	Guinoiseau et al., 2016
985	BRA-AMZ-111132-GUI1	BRA-AMZ-111132	SS	ICP-OES	-59.9407	-3.22016	68.1934	27.6	Guinoiseau et al., 2016
986	BRA-AMZ-111133-GUI1	BRA-AMZ-111133	SS	ICP-OES	-59.9403	-3.2224	78.7934	27.6	Guinoiseau et al., 2016
987	BRA-AMZ-111134-GUI1	BRA-AMZ-111134	SS	ICP-OES	-59.9402	-3.22256	73.7274	27.6	Guinoiseau et al., 2016
988	BRA-AMZ-111135-GUI1	BRA-AMZ-111135	SS	ICP-OES	-59.9401	-3.22281	74.3058	27.6	Guinoiseau et al., 2016
989	BRA-AMZ-111136-GUI1	BRA-AMZ-111136	SS	ICP-OES	-59.9402	-3.22265	72.8857	27.6	Guinoiseau et al., 2016
990	BRA-AMZ-111137-GUI1	BRA-AMZ-111137	SS	ICP-OES	-59.9404	-3.22244	73.929	27.6	Guinoiseau et al., 2016
991	BRA-AMZ-111138-GUI1	BRA-AMZ-111138	SS	ICP-OES	-59.9418	-3.22245	77.2243	27.6	Guinoiseau et al., 2016
992	BRA-AMZ-111139-GUI1	BRA-AMZ-111139	SS	ICP-OES	-59.9418	-3.22252	70.6857	27.6	Guinoiseau et al., 2016
993	BRA-AMZ-111140-GUI1	BRA-AMZ-111140	SS	ICP-OES	-60.1675	-3.06175	94.2808	27.4	Guinoiseau et al., 2016
994	BRA-AMZ-111141-GUI1	BRA-AMZ-111141	SS	ICP-OES	-60.2658	-3.06602	96.0776	27.4	Guinoiseau et al., 2016
995	BRA-AMZ-111142-GUI1	BRA-AMZ-111142	SS	ICP-OES	-60.2657	-3.06616	96.4794	27.4	Guinoiseau et al., 2016
996	BRA-AMZ-111143-GUI1	BRA-AMZ-111143	SS	ICP-OES	-60.2659	-3.06634	96.6021	27.4	Guinoiseau et al., 2016
997	BRA-AMZ-111144-GUI1	BRA-AMZ-111144	SS	ICP-OES	-60.2661	-3.06926	94.5251	27.4	Guinoiseau et al., 2016
998	BRA-AMZ-111145-GUI1	BRA-AMZ-111145	SS	ICP-OES	-60.266	-3.06928	95.4	27.4	Guinoiseau et al., 2016
999	BRA-AMZ-111146-GUI1	BRA-AMZ-111146	SS	ICP-OES	-60.2659	-3.06929	95.0985	27.4	Guinoiseau et al., 2016
1000	BRA-AMZ-111147-GUI1	BRA-AMZ-111147	SS	ICP-OES	-60.2659	-3.06932	95.4264	27.4	Guinoiseau et al., 2016
1001	BRA-AMZ-111148-GUI1	BRA-AMZ-111148	SS	ICP-OES	-60.2655	-3.06947	94.406	27.4	Stirton, 2016
1002	BRA-AMZ-111149-GUI1	BRA-AMZ-111149	SS	ICP-OES	-60.2663	-3.07197	95.3094	27.4	Stirton, 2016
1003	BRA-AMZ-111150-GUI1	BRA-AMZ-111150	SS	ICP-OES	-60.266	-3.07206	95.2841	27.4	Bertassoli et al., 2017
1004	BRA-AMZ-111151-GUI1	BRA-AMZ-111151	SS	ICP-OES	-60.2659	-3.07209	94.6867	27.4	Bertassoli et al., 2017
1005	BRA-AMZ-111152-GUI1	BRA-AMZ-111152	SS	ICP-OES	-60.2662	-3.07541	96.3193	27.4	Bertassoli et al., 2017
1006	BRA-AMZ-111153-GUI1	BRA-AMZ-111153	SS	ICP-OES	-60.266	-3.07547	95.6648	27.4	Bertassoli et al., 2017
1007	BRA-AMZ-111154-GUI1	BRA-AMZ-111154	SS	ICP-OES	-60.2655	-3.07449	92.9049	27.4	Bertassoli et al., 2017
1008	BRA-AMZ-111155-GUI1	BRA-AMZ-111155	SS	ICP-OES	-59.0105	-3.23006	81.2066	27	Bertassoli et al., 2017
1009	BRA-AMZ-111156-GUI1	BRA-AMZ-111156	SS	ICP-OES	-59.0104	-3.23	80.8684	27	Bertassoli et al., 2017
1010	BRA-AMZ-111157-GUI1	BRA-AMZ-111157	SS	ICP-OES	-59.0104	-3.22996	80.8121	27	Bertassoli et al., 2017
1011	BRA-AMZ-111158-GUI1	BRA-AMZ-111158	SS	ICP-OES	-59.0105	-3.23018	79.0822	27	Bertassoli et al., 2017
1012	BRA-AMZ-111159-GUI1	BRA-AMZ-111159	SS	ICP-OES	-59.0105	-3.23009	81.3577	27	Bertassoli et al., 2017
1013	BRA-AMZ-111160-GUI1	BRA-AMZ-111160	SS	ICP-OES	-59.0106	-3.23387	78.2666	27	Bertassoli et al., 2017
1014	BRA-AMZ-111161-GUI1	BRA-AMZ-111161	SS	ICP-OES	-59.0107	-3.23398	79.8794	27	Bertassoli et al., 2017
1015	BRA-AMZ-111162-GUI1	BRA-AMZ-111162	SS	ICP-OES	-59.0106	-3.23373	79.617	27	Bertassoli et al., 2017
1016	BRA-AMZ-111163-GUI1	BRA-AMZ-111163	SS	ICP-OES	-59.0106	-3.23378	78.7184	27	Bertassoli et al., 2017
1017	BRA-AMZ-111164-GUI1	BRA-AMZ-111164	SS	ICP-OES	-59.0107	-3.23388	77.3659	27	Bertassoli et al., 2017
1018	BRA-AMZ-111165-GUI1	BRA-AMZ-111165	SS	ICP-OES	-59.013	-3.23773	79.1295	27	Bertassoli et al., 2017
1019	BRA-AMZ-111166-GUI1	BRA-AMZ-111166	SS	ICP-OES	-59.0129	-3.23761	78.3781	27	Bertassoli et al., 2017
1020	BRA-AMZ-111167-GUI1	BRA-AMZ-111167	SS	ICP-OES	-59.0129	-3.23766	79.4226	27	Bertassoli et al., 2017
1021	BRA-AMZ-111168-GUI1	BRA-AMZ-111168	SS	ICP-OES	-59.0129	-3.2377	77.9688	27	Bertassoli et al., 2017
1022	BRA-AMZ-111169-GUI1	BRA-AMZ-111169	SS	ICP-OES	-59.013	-3.23736	75.2469	27	Bertassoli et al., 2017
1023	BRA-AMZ-111170-GUI1	BRA-AMZ-111170	SS	ICP-OES	-59.0125	-3.24184	80.2641	27	Bertassoli et al., 2017
1024	BRA-AMZ-111171-GUI1	BRA-AMZ-111171	SS	ICP-OES	-59.0124	-3.2418	76.1588	27	Bertassoli et al., 2017
1025	BRA-AMZ-111172-GUI1	BRA-AMZ-111172	SS	ICP-OES	-59.0124	-3.24176	75.237	27	Bertassoli et al., 2017
1026	BRA-AMZ-111173-GUI1	BRA-AMZ-111173	SS	ICP-OES	-59.0126	-3.24176	73.7114	27	Bertassoli et al., 2017
1027	BRA-AMZ-111174-GUI1	BRA-AMZ-111174	SS	ICP-OES	-59.0126	-3.23194	73.7527	27	Bertassoli et al., 2017
1028	BRA-AMZ-111175-GUI1	BRA-AMZ-111175	SS	ICP-OES	-59.0117	-3.24564	77.9408	27	Bertassoli et al., 2017
1029	BRA-AMZ-111176-GUI1	BRA-AMZ-111176	SS	ICP-OES	-59.0116	-3.24578	79.4521	27	Bertassoli et al., 2017
1030	BRA-AMZ-111177-GUI1	BRA-AMZ-111177	SS	ICP-OES	-59.0117	-3.24544	77.622	27	Bertassoli et al., 2017
1031	BRA-AMZ-111178-GUI1	BRA-AMZ-111178	SS	ICP-OES	-59.0117	-3.24559	74.6472	27	Bertassoli et al., 2017
1032	BRA-AMZ-111179-GUI1	BRA-AMZ-111179	SS	ICP-OES	-59.0116	-3.24567	77.2278	27	Bertassoli et al., 2017
1033	BSS 12	Betwa	SS	ICP-MS	80.154	25.9433	86.2355	25.9	Maharana et al., 2018
1034	BSS 13	Betwa	SS	ICP-MS	80.154	25.9433	78.9395	25.9	Maharana et al., 2018
1035	BWA-OKV-111111-GAZ1	BWA-OKV-111111	BS	ICP-ES	21.352	-18.065	87.6408	21.7	Garzanti et al., 2014
1036	BWA-OKV-111112-GAZ1	BWA-OKV-111112	BS	ICP-ES	22.113	-18.455	81.4275	22	Garzanti et al., 2014
1037	BWA-OKV-111113-GAZ1	BWA-OKV-111113	BS	ICP-ES	22.143	-19.215	86.8407	22.2	Garzanti et al., 2014
1038	BWA-OKV-111114-GAZ1	BWA-OKV-111114	BS	ICP-ES	22.281	-20.11	91.4696	22.3	Garzanti et al., 2014
1039	BWA-OKV-111115-GAZ1	BWA-OKV-111115	BS	ICP-ES	23.1945	-19.5145	88.3265	22.3	Garzanti et al., 2014
1040	BWA-OKV-111116-GAZ1	BWA-OKV-111116	BS	ICP-ES	23.512	-20.1545	82.7157	22.2	Garzanti et al., 2014
1041	BWA-OKV-111117-GAZ1	BWA-OKV-111117	BS	ICP-ES	21.323	-22.002	84.5766	20.6	Garzanti et al., 2014
1042	BWA-OKV-111119-GAZ1	BWA-OKV-111119	BS	ICP-ES	16.5	-21.07	78.9802	19.4	Garzanti et al., 2014
1043	Bytaktay (Y6)	Bytaktay	SS	ICP-MS	82.0413	25.2417	52.9613	25.8	Rachold, 1999
1044	C169471	Alaska rivers	BS	ICP-MS	-149.846	61.2103	56.6158	0.4	Granitto et al., 2013
1045	C169472	Alaska rivers	BS	ICP-MS	-149.846	61.2103	56.7553	0.4	Granitto et al., 2013
1046	C169473	Alaska rivers	BS	ICP-MS	-149.846	61.2103	58.2004	0.4	Granitto et al., 2013
1047	C169474	Alaska rivers	BS	ICP-MS	-149.846	61.2103	57.6893	0.4	Granitto et al., 2013
1048	C169475	Alaska rivers	BS	ICP-MS	-149.846	61.2103	58.097	0.4	Granitto et al., 2013
1049	C169476	Alaska rivers	BS	ICP-MS	-149.846	61.2103	58.7822	0.4	Granitto et al., 2013
1050	C169477	Alaska rivers	BS	ICP-MS	-149.846	61.2103	58.1447	0.4	Granitto et al., 2013
1051	C169478	Alaska rivers	BS	ICP-MS	-149.846	61.2103	58.9571	0.4	Granitto et al., 2013
1052	C169479	Alaska rivers	BS	ICP-MS	-149.846	61.2103	57.8977	0.4	Granitto et al., 2013
1053	C169480	Alaska rivers	BS	ICP-MS	-149.846	61.2103	59.2595	0.4	Granitto et al., 2013
1054	C169481	Alaska rivers	BS	ICP-MS	-149.846	61.2103	57.5251	0.4	Granitto et al., 2013
1055	C175236	Alaska rivers	BS	ICP-MS	-152.929	60.1406	63.6829	1.2	Granitto et al., 2013
1056	C175237	Alaska rivers	BS	ICP-MS	-152.923	60.1342	64.2781	1.2	Granitto et al., 2013
1057	C175238	Alaska rivers	BS	ICP-MS	-152.971	60.1161	72.9448	1.2	Granitto et al., 2013
1058	C175239	Alaska rivers	BS	ICP-MS	-152.919	60.1097	70.1353	1.2	Granitto et al., 2013
1059	C175240	Alaska rivers	BS	ICP-MS	-152.921	60.11	65.7431	1.2	Granitto et al., 2013
1060	C175241	Alaska rivers	BS	ICP-MS	-152.961	60.1203	72.2492	1.2	Granitto et al., 2013
1061	C175242	Alaska rivers	BS	ICP-MS	-152.958	60.1208	73.343	1.2	Granitto et al., 2013
1062	C175243	Alaska rivers	BS	ICP-MS	-152.961	60.1203	72.2944	1.2	Granitto et al., 2013
1063	C184507	Alaska rivers	BS	ICP-MS	-149.704	61.1903	60.4404	0.4	Granitto et al., 2013
1064	C189123	Alaska rivers	BS	ICP-MS	-135.314	57.0533	64.4879	3.2	Granitto et al., 2013
1065	C189124	Alaska rivers	BS	ICP-MS	-135.295	57.0669	66.3525	3.2	Granitto et al., 2013
1066	C191323	Alaska rivers	BS	ICP-MS	-149.593	60.1953	56.0316	4	Granitto et al., 2013
1067	C209347	Alaska rivers	BS	ICP-MS	-149.704	61.1903	55.9308	0.4	Granitto et al., 2013
1068	CA 1	Clutha	BS	ICP-MS	169.335	-44.1357	57.4637	7.2	Kautz & Martin, 2007
1069	CA 10	Clutha	BS	ICP-MS	169.487	-45.9135	49.3166	9.3	Kautz & Martin, 2007
1070	CA 11	Clutha	BS	ICP-MS	169.528	-46.0959	50.9792	9.3	Kautz & Martin, 2007
1071	CA 12	Clutha	BS	ICP-MS	169.719	-46.2329	52.0175	10	Kautz & Martin, 2007
1072	CA 2	Clutha	BS	ICP-MS	169.184	-44.2852	57.5214	7.6	Kautz & Martin, 2007
1073	CA 3	Clutha	BS	ICP-MS	169.245	-44.6409	52.5455	8.8	Kautz & Martin, 2007
1074	CA 4	Clutha	BS	ICP-MS	169.355	-44.8292	51.3194	9.6	Kautz & Martin, 2007
1075	CA 5	Clutha	BS	ICP-MS	169.315	-45.1888	56.6962	10	Kautz & Martin, 2007
1076	CA 6	Clutha	BS	ICP-MS	169.389	-45.2673	55.4363	10	Kautz & Martin, 2007
1077	CA 7	Clutha	BS	ICP-MS	169.33	-45.602	52.3792	8.7	Kautz & Martin, 2007
1078	CA 8	Clutha	BS	ICP-MS	169.454	-45.7045	52.1305	7.8	Kautz & Martin, 2007
1079	CA 9	Clutha	BS	ICP-MS	169.522	-45.832	52.0219	9.3	Kautz & Martin, 2007
1080	CAN99-27	Babine	SS	ICP-MS	-127.698	55.2159	65.8288	3	Gaillardet et al., 2003
1081	CAN99-28	Skeena	SS	ICP-MS	-127.928	55.0958	64.1218	3.2	Gaillardet et al., 2003
1082	CAN99-30	Nass	SS	ICP-MS	-128.923	55.8158	67.2956	3.5	Gaillardet et al., 2003
1083	CAN-NAS-111112-GAD1	CAN-NAS-111112	SS	ICP-AES	-128.846	55.7532	66.8822	3.3	Gaillardet et al., 2003
1084	CAN-NAS-111113-GAD1	CAN-NAS-111113	SS	ICP-AES	-129.289	56.3606	67.7007	0.5	Gaillardet et al., 2003
1085	CAZB	US rivers	BS	ICP-MS	-111.94	33.4212	61.8778	21.4	Horowitz & Stephens, 2008
1086	CAZB	US rivers	BS	ICP-MS	-112.462	34.552	63.3641	12.9	Horowitz & Stephens, 2008
1087	CAZB	US rivers	BS	ICP-MS	-111.095	32.3512	57.7745	20.1	Horowitz & Stephens, 2008
1088	CAZB	US rivers	BS	ICP-MS	-110.961	31.4587	57.7029	16.3	Horowitz & Stephens, 2008
1089	CAZB	US rivers	BS	ICP-MS	-111.041	31.6129	67.1853	17	Horowitz & Stephens, 2008
1090	Ca'Masero_1996	Po	SS	ICP-MS	12.7885	50.0565	78.6625	6.6	Davide et al., 2003
1091	CCYK	US rivers	BS	ICP-MS	-117.137	46.721	59.5155	7.1	Horowitz & Stephens, 2008
1092	CCYK	US rivers	BS	ICP-MS	-117.226	46.7607	59.1466	7.1	Horowitz & Stephens, 2008
1093	CCYK	US rivers	BS	ICP-MS	-117.364	46.8766	62.3958	8.9	Horowitz & Stephens, 2008
1094	CCYK	US rivers	BS	ICP-MS	-117.62	46.9971	57.881	8.5	Horowitz & Stephens, 2008
1095	CCYK	US rivers	BS	ICP-MS	-118.149	46.7585	59.2536	9.8	Horowitz & Stephens, 2008
1096	CCYK	US rivers	BS	ICP-MS	-119.187	46.3826	58.3059	11.4	Horowitz & Stephens, 2008
1097	CCYK	US rivers	BS	ICP-MS	-119.708	47.2201	60.3632	8.8	Horowitz & Stephens, 2008
1098	CCYK	US rivers	BS	ICP-MS	-119.661	46.7024	59.6793	10.6	Horowitz & Stephens, 2008
1099	CCYK	US rivers	BS	ICP-MS	-117.894	46.8615	63.6416	8.9	Horowitz & Stephens, 2008
1100	CCYK	US rivers	BS	ICP-MS	-119.239	46.9193	56.3221	10.3	Horowitz & Stephens, 2008
1101	CCYK	US rivers	BS	ICP-MS	-117.319	46.9207	67.2467	7.8	Horowitz & Stephens, 2008
1102	CCYK	US rivers	BS	ICP-MS	-118.369	47.3027	58.8392	8.8	Horowitz & Stephens, 2008
1103	CCYK	US rivers	BS	ICP-MS	-119.429	46.9743	61.7867	10	Horowitz & Stephens, 2008
1104	CCYK	US rivers	BS	ICP-MS	-117.525	47.2043	62.4469	8	Horowitz & Stephens, 2008
1105	CCYK	US rivers	BS	ICP-MS	-119.001	46.5882	54.8157	10.1	Horowitz & Stephens, 2008
1106	CCYK	US rivers	BS	ICP-MS	-119.9	46.9304	57.4298	9.2	Horowitz & Stephens, 2008
1107	CCYK	US rivers	BS	ICP-MS	-119.069	46.3868	57.205	10.8	Horowitz & Stephens, 2008
1108	CCYK	US rivers	BS	ICP-MS	-119.876	47.4665	66.7848	7.9	Horowitz & Stephens, 2008
1109	CCYK	US rivers	BS	ICP-MS	-119.15	47.0054	57.9453	9.8	Horowitz & Stephens, 2008
1110	CCYK	US rivers	BS	ICP-MS	-116.708	46.9268	63.6052	6.4	Horowitz & Stephens, 2008
1111	CCYK	US rivers	BS	ICP-MS	-116.638	46.9435	64.5609	6.3	Horowitz & Stephens, 2008
1112	Chara (L1)	Chara	SS	ICP-MS	82.0413	25.2417	63.6056	25.8	Rachold, 1999
1113	Chivasso_1994	Po	SS	ICP-MS	12.7885	50.0565	70.0388	6.6	Davide et al., 2003
1114	CHN-AMR-111163-CHW1	CHN-AMR-111163	SS	ICP-AES	135.051	48.6263	61.1944	1.7	Chen & Wang, 1996
1115	CHN-CHJ-111112-QIA1	CHN-CHJ-111112	SS	ICP-AES	117.744	30.9215	73.007	16.5	Chetalat et al., 2009, 2013
1116	CHN-CHJ-111112-QIA10	CHN-CHJ-111112	SS	ICP-AES	117.744	30.9215	76.6609	16.5	Chetalat et al., 2009, 2013
1117	CHN-CHJ-111112-QIA11	CHN-CHJ-111112	SS	ICP-AES	117.744	30.9215	75.7692	16.5	Chetalat et al., 2009, 2013
1118	CHN-CHJ-111112-QIA12	CHN-CHJ-111112	SS	ICP-AES	117.744	30.9215	73.7004	16.5	Chetalat et al., 2009, 2013
1119	CHN-CHJ-111112-QIA13	CHN-CHJ-111112	SS	ICP-AES	117.744	30.9215	79.4307	16.5	Chetalat et al., 2009, 2013
1120	CHN-CHJ-111112-QIA14	CHN-CHJ-111112	SS	ICP-AES	117.744	30.9215	76.6935	16.5	Chetalat et al., 2009, 2013
1121	CHN-CHJ-111112-QIA15	CHN-CHJ-111112	SS	ICP-AES	117.744	30.9215	76.1601	16.5	Chetalat et al., 2009, 2013
1122	CHN-CHJ-111112-QIA16	CHN-CHJ-111112	SS	ICP-AES	117.744	30.9215	79.5663	16.5	Chetalat et al., 2009, 2013
1123	CHN-CHJ-111112-QIA17	CHN-CHJ-111112	SS	ICP-AES	117.744	30.9215	77.6265	16.5	Chetalat et al., 2009, 2013
1124	CHN-CHJ-111112-QIA18	CHN-CHJ-111112	SS	ICP-AES	117.744	30.9215	78.8569	16.5	Chetalat et al., 2009, 2013
1125	CHN-CHJ-111112-QIA2	CHN-CHJ-111112	SS	ICP-AES	117.744	30.9215	71.8167	16.5	Chetalat et al., 2009, 2013
1126	CHN-CHJ-111112-QIA3	CHN-CHJ-111112	SS	ICP-AES	117.744	30.9215	71.2407	16.5	Chetalat et al., 2009, 2013
1127	CHN-CHJ-111112-QIA4	CHN-CHJ-111112	SS	ICP-AES	117.744	30.9215	71.3764	16.5	Chetalat et al., 2009, 2013
1128	CHN-CHJ-111112-QIA5	CHN-CHJ-111112	SS	ICP-AES	117.744	30.9215	71.6161	16.5	Chetalat et al., 2009, 2013
1129	CHN-CHJ-111112-QIA6	CHN-CHJ-111112	SS	ICP-AES	117.744	30.9215	71.5574	16.5	Chetalat et al., 2009, 2013
1130	CHN-CHJ-111112-QIA7	CHN-CHJ-111112	SS	ICP-AES	117.744	30.9215	72.5801	16.5	Chetalat et al., 2009, 2013
1131	CHN-CHJ-111112-QIA8	CHN-CHJ-111112	SS	ICP-AES	117.744	30.9215	71.7559	16.5	Yang et al., 2002
1132	CHN-CHJ-111112-QIA9	CHN-CHJ-111112	SS	ICP-AES	117.744	30.9215	71.6555	16.5	Yang et al., 2004
1133	CHN-CHJ-111114-CHT1	CHN-CHJ-111114	SS	ICP-OES/Vol	101.511	26.3455	69.7234	17	Yang et al., 2004
1134	CHN-CHJ-111115-CHT1	CHN-CHJ-111115	SS	ICP-OES/Vol	104.334	28.4216	73.1579	17.9	Yang et al., 2004
1135	CHN-CHJ-111116-CHT1	CHN-CHJ-111116	SS	ICP-OES/Vol	104.403	28.4607	70.4161	17.9	Yang et al., 2004
1136	CHN-CHJ-111118-CHT1	CHN-CHJ-111118	SS	ICP-OES/Vol	105.279	28.548	68.0987	17.9	Yang et al., 2004
1137	CHN-CHJ-111119-CHT1	CHN-CHJ-111119	SS	ICP-OES/Vol	106.342	29.3298	71.4218	18.3	Yang et al., 2004
1138	CHN-CHJ-111120-CHT1	CHN-CHJ-111120	SS	ICP-OES/Vol	106.452	29.3693	69.7466	18.7	Yang et al., 2004
1139	CHN-CHJ-111120-CHT2	CHN-CHJ-111120	SS	ICP-OES/Vol	106.452	29.3693	70.8759	18.7	Yang et al., 2004
1140	CHN-CHJ-111120-CHT3	CHN-CHJ-111120	SS	ICP-OES/Vol	106.452	29.3693	70.4332	18.7	Yang et al., 2004
1141	CHN-CHJ-111120-CHT4	CHN-CHJ-111120	SS	ICP-OES/Vol	106.452	29.3693	70.912	18.7	Yang et al., 2004
1142	CHN-CHJ-111121-CHT1	CHN-CHJ-111121	SS	ICP-OES/Vol	107.253	29.4627	73.8564	16.7	Yang et al., 2004
1143	CHN-CHJ-111122-CHT1	CHN-CHJ-111122	SS	ICP-OES/Vol	110.993	30.8455	73.0008	13.1	Yang et al., 2004
1144	CHN-CHJ-111123-CHT1	CHN-CHJ-111123	SS	ICP-OES/Vol	114.192	30.3718	70.3811	17.1	Chetalat et al., 2009, 2013
1145	CHN-CHJ-111123-CHT2	CHN-CHJ-111123	SS	ICP-OES/Vol	114.192	30.3718	72.3283	17.1	Chetalat et al., 2009, 2013
1146	CHN-CHJ-111124-CHT1	CHN-CHJ-111124	SS	ICP-OES/Vol	116.325	29.5417	76.7446	17.3	Chetalat et al., 2009, 2013
1147	CHN-CHJ-111126-CHT1	CHN-CHJ-111126	SS	ICP-OES/Vol	120.407	31.5878	75.6144	15.4	Chetalat et al., 2009, 2013
1148	CHN-CHJ-111128-CHT1	CHN-CHJ-111128	SS	ICP-OES/Vol	104.337	28.4878	67.235	17.9	Chetalat et al., 2009, 2013
1149	CHN-CHJ-111129-CHT1	CHN-CHJ-111129	SS	ICP-OES/Vol	112.568	28.0736	82.4516	17.6	Chetalat et al., 2009, 2013
1150	CHN-CHJ-111130-CHT1	CHN-CHJ-111130	SS	ICP-OES/Vol	116.122	29.3866	82.5805	16.6	Chetalat et al., 2009, 2013
1151	CHN-CHJ-111131-CHT1	CHN-CHJ-111131	SS	ICP-OES/Vol	114.152	30.34	68.9796	17.2	Chetalat et al., 2009, 2013
1152	CHN-CHJ-111132-CHT1	CHN-CHJ-111132	SS	ICP-OES/Vol	114.048	30.358	65.8275	17	Chetalat et al., 2009, 2013
1153	CHN-CHJ-111133-CHT1	CHN-CHJ-111133	SS	ICP-OES/Vol	113.047	29.2263	79.3694	17	Chetalat et al., 2009, 2013
1154	CHN-CHJ-111134-CHT1	CHN-CHJ-111134	SS	ICP-OES/Vol	115.521	28.4021	80.4893	17.6	Chetalat et al., 2009, 2013
1155	CHN-CHJ-111135-YNG1	CHN-CHJ-111135	BS	ICP-AES	117.907	37.2656	61.0542	12.4	Yang et al., 2002
1156	CHN-CHJ-111136-YAN1	CHN-CHJ-111136	BS	ICP-AES/EA	119.221	32.2226	66.9879	15.3	Yang et al., 2004
1157	CHN-CHJ-111137-YAN1	CHN-CHJ-111137	BS	ICP-AES/EA	119.344	32.3016	67.1101	15.4	Yang et al., 2004
1158	CHN-CHJ-111138-YAN1	CHN-CHJ-111138	BS	ICP-AES/EA	119.481	32.2644	67.4068	15.4	Yang et al., 2004
1159	CHN-CHJ-111139-YAN1	CHN-CHJ-111139	BS	ICP-AES/EA	119.571	32.2349	68.34	15.4	Yang et al., 2004
1160	CHN-CHJ-111140-YAN1	CHN-CHJ-111140	BS	ICP-AES/EA	119.692	32.2526	63.5838	15.3	Yang et al., 2004
1161	CHN-CHJ-111141-YAN1	CHN-CHJ-111141	BS	ICP-AES/EA	119.782	32.3134	63.9478	15.2	Yang et al., 2004
1162	CHN-CHJ-111142-YAN1	CHN-CHJ-111142	BS	ICP-AES/EA	119.884	32.2286	73.2011	15.3	Yang et al., 2004
1163	CHN-CHJ-111143-YAN1	CHN-CHJ-111143	BS	ICP-AES/EA	119.921	32.1164	70.2356	15.3	Yang et al., 2004
1164	CHN-CHJ-111144-YAN1	CHN-CHJ-111144	BS	ICP-AES/EA	119.975	32.0079	63.8598	15.3	Yang et al., 2004
1165	CHN-CHJ-111145-YAN1	CHN-CHJ-111145	BS	ICP-AES/EA	120.103	31.9492	68.8566	15.2	Yang et al., 2004
1166	CHN-HUA-111226-HUA1	CHN-HUA-111226	SS	AAS	118.677	37.7205	70.0623	12.2	Pang et al., 2018
1167	CHN-HUA-111227-HUA1	CHN-HUA-111227	SS	AAS	117.014	36.7267	72.3279	14.5	Pang et al., 2018
1168	CHN-HUA-111229-HUA1	CHN-HUA-111229	SS	AAS	111.25	34.8142	68.8463	12.4	Pang et al., 2018
1169	CHN-HUA-111231-HUA1	CHN-HUA-111231	SS	AAS	111.328	40.1223	66.5379	6.3	Pang et al., 2018
1170	CHN-HUA-111232-HUA1	CHN-HUA-111232	SS	AAS	106.777	39.5676	60.5765	8.2	Pang et al., 2018
1171	CHN-HUA-111233-HUA1	CHN-HUA-111233	SS	AAS	103.87	36.0909	67.181	8.7	Pang et al., 2018
1172	CHN-HUA-111234-HUA1	CHN-HUA-111234	SS	AAS	103.743	36.0851	70.7448	7.6	Pang et al., 2018
1173	CHN-HUA-111235-HUA1	CHN-HUA-111235	SS	AAS	101.538	36.6574	63.8948	5	Pang et al., 2018
1174	CHN-HUA-111244-HUA1	CHN-HUA-111244	SS	AAS	109.763	35.1769	69.3816	12.7	Pang et al., 2018
1175	CHN-HUA-111246-QIA1	CHN-HUA-111246	SS	ICP-AES	118.679	37.7257	43.5823	12.2	Pang et al., 2018
1176	CHN-HUA-111246-QIA10	CHN-HUA-111246	SS	ICP-AES	118.679	37.7257	53.5908	12.2	Pang et al., 2018
1177	CHN-HUA-111246-QIA11	CHN-HUA-111246	SS	ICP-AES	118.679	37.7257	49.1985	12.2	Pang et al., 2018
1178	CHN-HUA-111246-QIA12	CHN-HUA-111246	SS	ICP-AES	118.679	37.7257	49.6106	12.2	Pang et al., 2018
1179	CHN-HUA-111246-QIA13	CHN-HUA-111246	SS	ICP-AES	118.679	37.7257	52.3576	12.2	Pang et al., 2018
1180	CHN-HUA-111246-QIA14	CHN-HUA-111246	SS	ICP-AES	118.679	37.7257	51.1486	12.2	Pang et al., 2018
1181	CHN-HUA-111246-QIA15	CHN-HUA-111246	SS	ICP-AES	118.679	37.7257	51.7563	12.2	Pang et al., 2018
1182	CHN-HUA-111246-QIA16	CHN-HUA-111246	SS	ICP-AES	118.679	37.7257	52.0829	12.2	Pang et al., 2018
1183	CHN-HUA-111246-QIA17	CHN-HUA-111246	SS	ICP-AES	118.679	37.7257	51.4151	12.2	Pang et al., 2018
1184	CHN-HUA-111246-QIA2	CHN-HUA-111246	SS	ICP-AES	118.679	37.7257	55.4565	12.2	Pang et al., 2018
1185	CHN-HUA-111246-QIA3	CHN-HUA-111246	SS	ICP-AES	118.679	37.7257	57.0612	12.2	Pang et al., 2018
1186	CHN-HUA-111246-QIA4	CHN-HUA-111246	SS	ICP-AES	118.679	37.7257	55.4075	12.2	Pang et al., 2018
1187	CHN-HUA-111246-QIA5	CHN-HUA-111246	SS	ICP-AES	118.679	37.7257	47.0954	12.2	Pang et al., 2018
1188	CHN-HUA-111246-QIA6	CHN-HUA-111246	SS	ICP-AES	118.679	37.7257	51.8944	12.2	Pang et al., 2018
1189	CHN-HUA-111246-QIA7	CHN-HUA-111246	SS	ICP-AES	118.679	37.7257	54.0864	12.2	Pang et al., 2018
1190	CHN-HUA-111246-QIA8	CHN-HUA-111246	SS	ICP-AES	118.679	37.7257	53.7014	12.2	Pang et al., 2018
1191	CHN-HUA-111246-QIA9	CHN-HUA-111246	SS	ICP-AES	118.679	37.7257	54.4511	12.2	Pang et al., 2018
1192	CHN-HUA-111247-YNG1	CHN-HUA-111247	BS	ICP-AES	119.865	32.2773	50.4982	15.2	Pang et al., 2018
1193	CHN-HUA-111249-YAN1	CHN-HUA-111249	BS	ICP-AES/EA	117.171	36.8655	53.4423	12.8	Yang et al., 2004
1194	CHN-HUA-111250-YAN1	CHN-HUA-111250	BS	ICP-AES/EA	117.284	37.0536	47.4161	12.8	Yang et al., 2004
1195	CHN-HUA-111251-YAN1	CHN-HUA-111251	BS	ICP-AES/EA	117.509	37.1312	47.0044	12.8	Yang et al., 2004
1196	CHN-HUA-111252-YAN1	CHN-HUA-111252	BS	ICP-AES/EA	117.627	37.2306	51.3891	12.8	Yang et al., 2004
1197	CHN-HUA-111253-YAN1	CHN-HUA-111253	BS	ICP-AES/EA	117.709	37.2531	48.1028	12.8	Yang et al., 2004
1198	CHN-HUA-111254-YAN1	CHN-HUA-111254	BS	ICP-AES/EA	117.773	37.253	52.4135	12.8	Yang et al., 2004
1199	CHN-HUA-111255-YAN1	CHN-HUA-111255	BS	ICP-AES/EA	117.866	37.2776	55.6567	12.4	Yang et al., 2004
1200	CHN-HUA-111256-YAN1	CHN-HUA-111256	BS	ICP-AES/EA	117.942	37.2837	51.2957	12.4	Yang et al., 2004
1201	CHN-HUA-111257-YAN1	CHN-HUA-111257	BS	ICP-AES/EA	118.052	37.3327	50.407	12.4	Yang et al., 2004
1202	CHN-HUA-111258-YAN1	CHN-HUA-111258	BS	ICP-AES/EA	118.189	37.3788	49.034	12.4	Yang et al., 2004
1203	CHN-HUA-111259-YAN1	CHN-HUA-111259	BS	ICP-AES/EA	118.247	37.4388	51.4914	12.4	Yang et al., 2004
1204	CHN-HUA-111260-YAN1	CHN-HUA-111260	BS	ICP-AES/EA	118.201	37.5024	50.2409	12.4	Yang et al., 2004
1205	CHN-HUA-111261-YAN1	CHN-HUA-111261	BS	ICP-AES/EA	118.352	37.5978	49.6668	12.4	Yang et al., 2004
1206	CHN-HUA-111262-YAN1	CHN-HUA-111262	BS	ICP-AES/EA	118.439	37.6143	54.7319	12.4	Yang et al., 2004
1207	CHN-HUA-111263-YAN1	CHN-HUA-111263	BS	ICP-AES/EA	118.535	37.6088	54.7868	12.4	Yang et al., 2004
1208	CHN-HUA-111264-YAN1	CHN-HUA-111264	BS	ICP-AES/EA	118.645	37.6751	54.9856	12.2	Yang et al., 2004
1209	CHN-HUA-111265-YAN1	CHN-HUA-111265	BS	ICP-AES/EA	118.725	37.7427	50.4489	12.2	Yang et al., 2004
1210	CHN-HUA-111266-YAN1	CHN-HUA-111266	BS	ICP-AES/EA	118.863	37.7744	49.8856	12.1	Yang et al., 2004
1211	CHN-HUA-111267-YAN1	CHN-HUA-111267	BS	ICP-AES/EA	119.051	37.7813	51.0147	12.2	Yang et al., 2004
1212	CHN-HUA-111361-PNG1	CHN-HUA-111361	BS	XRF	103.131	35.4348	59.2627	6	Pang et al., 2018
1213	CHN-HUA-111362-PNG1	CHN-HUA-111362	BS	XRF	103.206	35.5436	52.2594	6.8	Pang et al., 2018
1214	CHN-HUA-111363-PNG1	CHN-HUA-111363	BS	XRF	103.214	36.0712	50.0492	7.7	Pang et al., 2018
1215	CHN-HUA-111366-PNG1	CHN-HUA-111366	BS	XRF	105.544	36.5736	48.612	6.5	Pang et al., 2018
1216	CHN-HUA-111371-PNG1	CHN-HUA-111371	BS	XRF	105.375	37.2512	54.3956	9.1	Pang et al., 2018
1217	CHN-HUA-111372-PNG1	CHN-HUA-111372	BS	XRF	106.121	38.447	53.4988	7.1	Pang et al., 2018
1218	CHN-HUA-111373-PNG1	CHN-HUA-111373	BS	XRF	106.475	39.1619	50.9392	6.7	Pang et al., 2018
1219	CHN-HUA-111374-PNG1	CHN-HUA-111374	BS	XRF	107.125	40.178	41.2957	8.2	Pang et al., 2018
1220	CHN-HUA-111375-PNG1	CHN-HUA-111375	BS	XRF	107.278	40.3946	49.0465	7.6	Pang et al., 2018
1221	CHN-HUA-111376-PNG1	CHN-HUA-111376	BS	XRF	107.496	40.506	47.9816	7.9	Pang et al., 2018
1222	CHN-HUA-111377-PNG1	CHN-HUA-111377	BS	XRF	108.144	40.484	48.9288	7	Pang et al., 2018
1223	CHN-HUA-111378-PNG1	CHN-HUA-111378	BS	XRF	108.303	40.4332	48.1884	7	Pang et al., 2018
1224	CHN-HUA-111379-PNG1	CHN-HUA-111379	BS	XRF	108.363	40.3847	43.7142	7	Pang et al., 2018
1225	CHN-HUA-111380-PNG1	CHN-HUA-111380	BS	XRF	109.202	40.2813	44.4472	7	Pang et al., 2018
1226	CHN-HUA-111381-PNG1	CHN-HUA-111381	BS	XRF	109.313	40.3116	42.0751	7.1	Pang et al., 2018
1227	CHN-HUA-111382-PNG1	CHN-HUA-111382	BS	XRF	109.202	40.2813	44.8939	7	Pang et al., 2018
1228	CHN-HUA-111383-PNG1	CHN-HUA-111383	BS	XRF	110.13	40.3	45.1454	6.5	Pang et al., 2018
1229	CHN-HUA-111388-PNG1	CHN-HUA-111388	BS	XRF	111.204	40.717	42.4973	1.8	Pang et al., 2018
1230	CHN-HUA-111389-PNG1	CHN-HUA-111389	BS	XRF	110.346	34.3552	40.5921	11.9	Pang et al., 2018
1231	CHN-HUA-111391-PNG1	CHN-HUA-111391	BS	XRF	105.354	37.2812	48.6646	9.1	Pang et al., 2018
1232	CHN-HUA-111393-PNG1	CHN-HUA-111393	BS	XRF	109.023	40.3103	49.4382	7	Pang et al., 2018
1233	CHN-HUA-111394-PNG1	CHN-HUA-111394	BS	XRF	109.281	40.2728	61.3873	7.1	Pang et al., 2018
1234	CHN-HUA-111395-PNG1	CHN-HUA-111395	BS	XRF	109.413	40.2804	46.495	7.1	Pang et al., 2018
1235	CHN-HUA-111396-PNG1	CHN-HUA-111396	BS	XRF	110.162	40.2518	46.1717	6.5	Pang et al., 2018
1236	CHN-HUA-111397-PNG1	CHN-HUA-111397	BS	XRF	109.064	39.57	49.2764	6.8	Pang et al., 2018
1237	CHN-HUA-111398-PNG1	CHN-HUA-111398	BS	XRF	109.12	40	46.3099	5.9	Pang et al., 2018
1238	CHN-HUA-111399-PNG1	CHN-HUA-111399	BS	XRF	109.176	40	51.0492	5.9	Pang et al., 2018
1239	CHN-HUA-111400-PNG1	CHN-HUA-111400	BS	XRF	109.195	40.026	49.7127	5.9	Pang et al., 2018
1240	CHN-HUA-111401-PNG1	CHN-HUA-111401	BS	XRF	109.225	40.1348	44.6295	6.8	Pang et al., 2018
1241	CHN-HUA-111402-PNG1	CHN-HUA-111402	BS	XRF	109.251	40.2248	49.1312	7.1	Pang et al., 2018
1242	CHN-HUA-111403-PNG1	CHN-HUA-111403	BS	XRF	109.281	40.27	55.6696	7.1	Pang et al., 2018
1243	CHN-HUA-111404-PNG1	CHN-HUA-111404	BS	XRF	109.401	40.2736	56.3918	7.1	Pang et al., 2018
1244	CHN-HUA-111405-PNG1	CHN-HUA-111405	BS	XRF	109.405	40.2736	45.3436	7.1	Pang et al., 2018
1245	CHN-HUA-111406-PNG1	CHN-HUA-111406	BS	XRF	109.405	40.2436	46.5908	7.1	Pang et al., 2018
1246	CHN-HUA-111409-PNG1	CHN-HUA-111409	BS	XRF	109.514	40.1912	50.2957	7.1	Pang et al., 2018
1247	CHN-HUA-111410-PNG1	CHN-HUA-111410	BS	XRF	109.592	40.1348	48.0712	6.8	Pang et al., 2018
1248	CHN-HUA-111413-PNG1	CHN-HUA-111413	BS	XRF	110.176	40.1536	54.0969	6.3	Pang et al., 2018
1249	CHN-HUA-111414-PNG1	CHN-HUA-111414	BS	XRF	110.206	40.1948	53.7772	6.5	Pang et al., 2018
1250	CHN-HUA-111415-PNG1	CHN-HUA-111415	BS	XRF	110.3	40.1536	49.1542	6.3	Pang et al., 2018
1251	CHN-HUA-111416-PNG1	CHN-HUA-111416	BS	XRF	110.304	40.0336	43.5761	6.3	Pang et al., 2018
1252	CHN-HUA-111417-PNG1	CHN-HUA-111417	BS	XRF	110.3	40.0224	41.6849	6	Pang et al., 2018
1253	CHN-HUA-111418-PNG1	CHN-HUA-111418	BS	XRF	111.206	40.0036	50.1217	5.9	Pang et al., 2018
1254	CHN-LAO-111111-CHW1	CHN-LAO-111111	SS	ICP-AES	123.89	42.4054	64.902	7.5	Chen & Wang, 1996
1255	CHN-LUA-111111-CHW1	CHN-LUA-111111	SS	ICP-AES	119.016	39.4908	59.2676	10.9	Chen & Wang, 1996
1256	CHN-MNJ-111111-CHW1	CHN-MNJ-111111	SS	ICP-AES	119.127	26.1397	81.14	19.2	Chen & Wang, 1996
1257	CHN-QTG-111111-CHW1	CHN-QTG-111111	SS	ICP-AES	120.187	30.2126	74.7596	16.6	Chen & Wang, 1996
1258	CHN-YAL-111111-CHW1	CHN-YAL-111111	SS	ICP-AES	127.895	41.4336	62.9756	0.1	Chen & Wang, 1996
1259	CHN-ZHU-111112-QUU1	CHN-ZHU-111112	SS	Vol/AAS/FP/ICP	112.816	23.1683	83.1569	22.2	Qu et al., 1993
1260	CHN-ZHU-111113-QUU1	CHN-ZHU-111113	SS	Vol/AAS/FP/ICP	114.288	23.1579	88.8205	21.5	Qu et al., 1993
1261	CHN-ZHU-111120-HEE1	CHN-ZHU-111120	SS	ICP-ES	111.295	23.2813	58.5834	22	Gaillardet et al., 1999
1262	CHN-ZHU-111120-HEE2	CHN-ZHU-111120	BS	ICP-ES	111.295	23.2813	85.4495	22	Gaillardet et al., 1999
1263	CHN-ZHU-111121-HEE1	CHN-ZHU-111121	SS	ICP-ES	112.243	22.5629	63.0462	22.3	Gaillardet et al., 1999
1264	CHN-ZHU-111121-HEE2	CHN-ZHU-111121	BS	ICP-ES	112.243	22.5629	89.5867	22.3	Gaillardet et al., 1999
1265	CHN-ZHU-111122-HEE1	CHN-ZHU-111122	SS	ICP-ES	113.516	23.0607	60.5081	22.5	Gaillardet et al., 1999
1266	CHN-ZHU-111122-HEE2	CHN-ZHU-111122	BS	ICP-ES	113.516	23.0607	86.7219	22.5	Gaillardet et al., 1999
1267	CHN-ZHU-111123-HEE1	CHN-ZHU-111123	SS	ICP-ES	113.374	22.4747	61.4973	22.7	Gaillardet et al., 1999
1268	CHN-ZHU-111124-HEE1	CHN-ZHU-111124	SS	ICP-ES	113.353	22.4712	58.3491	22.7	Gaillardet et al., 1999
1269	CHN-ZHU-111124-HEE2	CHN-ZHU-111124	BS	ICP-ES	113.353	22.4712	84.5616	22.7	Gaillardet et al., 1999
1270	CHN-ZHU-111125-GLD1	CHN-ZHU-111125	SS	ICP-AES	112.476	23.0384	83.5759	21.8	Gaillardet et al., 1999
1271	CJ-12	Asia China Fuling	SS	ICP-MS	107.421	29.7712	73.8565	16.9	Chetelat et al., 2013
1272	CJ-13	Asia China Chongqing	SS	ICP-MS	106.754	29.6154	69.7467	18.6	Chetelat et al., 2013
1273	CJ-14 10m	Asia China Chongqing	SS	ICP-MS	106.754	29.6154	70.9121	18.6	Chetelat et al., 2013
1274	CJ-14 5m	Asia China Chongqing	SS	ICP-MS	106.754	29.6154	70.4333	18.6	Chetelat et al., 2013
1275	CJ-14-1m	Asia China Chongqing	SS	ICP-MS	106.754	29.6154	70.876	18.6	Chetelat et al., 2013
1276	CJ-17	Asia China Chongqing	SS	ICP-MS	106.57	29.5496	71.4219	18.6	Chetelat et al., 2013
1277	CJ-3	Asia China Panzhihua	SS	ICP-MS	101.852	26.5758	69.7235	18.2	Chetelat et al., 2013
1278	CJ-33	Asia China Changsha	SS	ICP-MS	112.947	28.1227	82.4517	17.7	Chetelat et al., 2013
1279	CJ-34	Asia China Nanchang	SS	ICP-MS	115.868	28.6701	80.4894	17.5	Chetelat et al., 2013
1280	CJ-36 1m	Asia China Datong	SS	ICP-MS	115.868	28.6701	75.6045	17.5	Chetelat et al., 2013
1281	CJ-37 5m	Asia China Datong	SS	ICP-MS	115.868	28.6701	74.4024	17.5	Chetelat et al., 2013
1282	CJ-38 10m	Asia China Datong	SS	ICP-MS	115.868	28.6701	74.6201	17.5	Chetelat et al., 2013
1283	CJ-39 15m	Asia China Datong	SS	ICP-MS	115.868	28.6701	74.0231	17.5	Chetelat et al., 2013
1284	CJ-4	Asia China Yibin	SS	ICP-MS	104.556	28.7027	73.1579	17.1	Chetelat et al., 2013
1285	CJ-42	Asia China Zhangjiangang	SS	ICP-MS	120.678	31.9797	75.6145	15.2	Chetelat et al., 2013
1286	CJ-43	Asia China Changsha	SS	ICP-MS	116.204	29.6443	82.5806	17.1	Chetelat et al., 2013
1287	CJ-44	Asia China Pengze	SS	ICP-MS	116.542	29.9028	76.7447	17.2	Chetelat et al., 2013
1288	CJ-45	Asia China Wuhan	SS	ICP-MS	114.321	30.6197	70.3812	17.2	Chetelat et al., 2013
1289	CJ-46	Asia China Wuhan	SS	ICP-MS	114.253	30.5667	68.9797	17.2	Chetelat et al., 2013
1290	CJ-47	Asia China Wuhan	SS	ICP-MS	114.081	30.5967	65.8276	17.2	Chetelat et al., 2013
1291	CJ-5	Asia China Yibin	SS	ICP-MS	104.562	28.813	67.2351	18.1	Chetelat et al., 2013
1292	CJ-52	Asia China Wuhan	SS	ICP-MS	104.562	28.813	72.3284	18.1	Chetelat et al., 2013
1293	CJ-59	Asia China Wuhan	SS	ICP-MS	113.079	29.3771	79.3695	17	Chetelat et al., 2013
1294	CJ-6	Asia China Yibin	SS	ICP-MS	104.672	28.7679	70.4162	18.4	Chetelat et al., 2013
1295	CJ-8	Asia China Luzhou	SS	ICP-MS	105.465	28.9134	68.0988	18.3	Chetelat et al., 2013
1296	CK1-1	Cho-Shui	BS	ICP-MS	120.433	23.833	78.558	23	Liu et al., 2016
1297	CK2	Cho-Shui	BS	ICP-MS	120.284	23.836	75.2555	23	Liu et al., 2016
1298	CK3	Pei-Kang	BS	ICP-MS	120.179	23.515	80.2349	23.4	Liu et al., 2016
1299	CK4	Ba-Chang	BS	ICP-MS	120.155	23.312	81.5608	23	Liu et al., 2016
1300	CK5	Tseng-Wen	BS	ICP-MS	120.127	23.085	80.265	23.8	Liu et al., 2016
1301	CK6	Erh-Jen	BS	ICP-MS	120.185	22.918	80.0709	23.9	Liu et al., 2016
1302	CK7-1	Kao-Ping	BS	ICP-MS	120.442	22.637	77.4332	24.2	Liu et al., 2016
1303	CK8-1	——	BS	ICP-MS	120.442	22.637	76.0027	24.2	Liu et al., 2016
1304	CK9-1	Pei-Nan	BS	ICP-MS	121.143	22.792	76.2215	22.8	Liu et al., 2016
1305	CLDN	Orange	SS	ICP-MS	28.71	-29.6	80.0151	11.2	Compton & Maake, 2007
1306	CNBR	US rivers	BS	ICP-MS	-96.4544	40.9656	60.6275	10.2	Horowitz & Stephens, 2008
1307	CNBR	US rivers	BS	ICP-MS	-98.2826	40.9347	67.3842	10.1	Horowitz & Stephens, 2008
1308	CNBR	US rivers	BS	ICP-MS	-96.1578	41.0153	61.7041	10.1	Horowitz & Stephens, 2008
1309	CNBR	US rivers	BS	ICP-MS	-96.6656	40.6578	61.7822	10.5	Horowitz & Stephens, 2008
1310	CNBR	US rivers	BS	ICP-MS	-96.2839	41.2933	59.4946	9.9	Horowitz & Stephens, 2008
1311	CNBR	US rivers	BS	ICP-MS	-96.7275	41.8394	61.9056	9.2	Horowitz & Stephens, 2008
1312	CNBR	US rivers	BS	ICP-MS	-97.2817	41.5261	63.1061	9.5	Horowitz & Stephens, 2008
1313	CNBR	US rivers	BS	ICP-MS	-98.4164	40.9842	67.9138	9.5	Horowitz & Stephens, 2008
1314	CNBR	US rivers	BS	ICP-MS	-98.9928	41.0381	62.877	9.3	Horowitz & Stephens, 2008
1315	CNBR	US rivers	BS	ICP-MS	-96.5408	41.5603	63.1753	9.6	Horowitz & Stephens, 2008
1316	CNBR	US rivers	BS	ICP-MS	-98.2521	41.2764	59.2191	9.1	Horowitz & Stephens, 2008
1317	CNBR	US rivers	BS	ICP-MS	-98.4461	41.2035	59.3967	9.4	Horowitz & Stephens, 2008
1318	CNBR	US rivers	BS	ICP-MS	-98.4492	41.2633	58.5325	8.9	Horowitz & Stephens, 2008
1319	CNBR	US rivers	BS	ICP-MS	-99.3922	41.0447	56.6986	9.3	Horowitz & Stephens, 2008
1320	CNBR	US rivers	BS	ICP-MS	-98.4469	41.7114	57.9785	8.9	Horowitz & Stephens, 2008
1321	CNBR	US rivers	BS	ICP-MS	-99.386	41.947	56.6115	8.8	Horowitz & Stephens, 2008
1322	CNBR	US rivers	BS	ICP-MS	-100.525	41.7786	59.0677	8.5	Horowitz & Stephens, 2008
1323	CNBR	US rivers	BS	ICP-MS	-101.03	42.3994	59.5737	8.3	Horowitz & Stephens, 2008
1324	COD-CON-111111-DIN1	COD-CON-111111	BS	ICP-AES	14.4285	-5.53183	88.095	24.9	Dinis et al., 2020
1325	COD-CON-111112-DIN1	COD-CON-111112	BS	ICP-AES	13.4965	-5.83035	88.571	26.3	Dinis et al., 2020
1326	COD-CON-111113-DIN1	COD-CON-111113	BS	ICP-AES	13.5389	-5.53883	93.1417	24.3	Dinis et al., 2020
1327	Colorado	Colorado	SS	ICP-MS	4.30508	51.1309	71.6693	10.2	Canfield, 1997
1328	CONN	US rivers	BS	ICP-MS	-73.2212	41.1887	62.7586	10.2	Horowitz & Stephens, 2008
1329	CONN	US rivers	BS	ICP-MS	-72.8507	41.4318	60.0039	10.2	Horowitz & Stephens, 2008
1330	CONN	US rivers	BS	ICP-MS	-72.5873	41.7832	58.7683	9.4	Horowitz & Stephens, 2008
1331	CONN	US rivers	BS	ICP-MS	-72.9007	41.6732	54.8698	9.3	Horowitz & Stephens, 2008
1332	CONN	US rivers	BS	ICP-MS	-72.7081	41.7843	60.3295	9.3	Horowitz & Stephens, 2008
1333	CONN	US rivers	BS	ICP-MS	-72.7076	41.6026	59.8146	9.9	Horowitz & Stephens, 2008
1334	CONN	US rivers	BS	ICP-MS	-72.8812	41.5634	59.921	10.2	Horowitz & Stephens, 2008
1335	CONN	US rivers	BS	ICP-MS	-73.4262	41.1354	61.2401	9.9	Horowitz & Stephens, 2008
1336	CONN	US rivers	BS	ICP-MS	-72.0409	42.5884	64.7371	6.8	Horowitz & Stephens, 2008
1337	CONN	US rivers	BS	ICP-MS	-71.9004	41.9782	60.2017	8.6	Horowitz & Stephens, 2008
1338	CONN	US rivers	BS	ICP-MS	-73.1179	41.779	58.1781	7.4	Horowitz & Stephens, 2008
1339	CONN	US rivers	BS	ICP-MS	-72.8415	41.3687	61.8143	10.2	Horowitz & Stephens, 2008
1340	CONN	US rivers	BS	ICP-MS	-73.244	42.4454	66.437	6.5	Horowitz & Stephens, 2008
1341	CONN	US rivers	BS	ICP-MS	-72.55	41.9139	60.9439	9.4	Horowitz & Stephens, 2008
1342	CONN	US rivers	BS	ICP-MS	-72.7059	41.5201	61.4869	9.9	Horowitz & Stephens, 2008
1343	CONN	US rivers	BS	ICP-MS	-73.049	41.9487	56.584	7.1	Horowitz & Stephens, 2008
1344	CONN	US rivers	BS	ICP-MS	-72.0148	42.0718	64.1326	8.3	Horowitz & Stephens, 2008
1345	CONN	US rivers	BS	ICP-MS	-71.9804	41.6218	54.4845	8.7	Horowitz & Stephens, 2008
1346	CONN	US rivers	BS	ICP-MS	-72.1659	41.6823	62.9699	8.4	Horowitz & Stephens, 2008
1347	CONN	US rivers	BS	ICP-MS	-73.3587	42.1931	66.5005	6.8	Horowitz & Stephens, 2008
1348	CONN	US rivers	BS	ICP-MS	-72.6651	42.319	63.1964	7.3	Horowitz & Stephens, 2008
1349	CONN	US rivers	BS	ICP-MS	-72.3309	42.1529	61.0996	7.9	Horowitz & Stephens, 2008
1350	CONN	US rivers	BS	ICP-MS	-72.6229	41.5629	57.8638	9.9	Horowitz & Stephens, 2008
1351	CONN	US rivers	BS	ICP-MS	-72.1215	41.5587	63.3575	9.7	Horowitz & Stephens, 2008
1352	CONN	US rivers	BS	ICP-MS	-73.4087	41.5643	63.3947	8.6	Horowitz & Stephens, 2008
1353	CONN	US rivers	BS	ICP-MS	-72.6034	42.0315	61.2441	9	Horowitz & Stephens, 2008
1354	CONN	US rivers	BS	ICP-MS	-72.4806	42.7859	61.7528	7	Horowitz & Stephens, 2008
1355	CONN	US rivers	BS	ICP-MS	-72.0604	42.3906	68.8721	7	Horowitz & Stephens, 2008
1356	CONN	US rivers	BS	ICP-MS	-73.5285	41.659	64.2702	8.1	Horowitz & Stephens, 2008
1357	CONN	US rivers	BS	ICP-MS	-72.169	41.8437	80.2406	8.5	Horowitz & Stephens, 2008
1358	CONN	US rivers	BS	ICP-MS	-72.3931	43.3981	60.9404	6.4	Horowitz & Stephens, 2008
1359	CONN	US rivers	BS	ICP-MS	-72.5745	42.5787	60.0327	7.1	Horowitz & Stephens, 2008
1360	CONN	US rivers	BS	ICP-MS	-73.3907	42.192	69.6988	7.7	Horowitz & Stephens, 2008
1361	CONN	US rivers	BS	ICP-MS	-72.4423	43.1834	59.9952	6.5	Horowitz & Stephens, 2008
1362	CONN	US rivers	BS	ICP-MS	-72.3326	42.2679	54.197	8	Horowitz & Stephens, 2008
1363	CONN	US rivers	BS	ICP-MS	-73.3259	42.0531	61.5808	7	Horowitz & Stephens, 2008
1364	CONN	US rivers	BS	ICP-MS	-72.6579	43.9345	65.7215	5	Horowitz & Stephens, 2008
1365	CONN	US rivers	BS	ICP-MS	-72.417	43.7065	62.2915	5.2	Horowitz & Stephens, 2008
1366	CONN	US rivers	BS	ICP-MS	-72.634	42.5279	63.1878	6.3	Horowitz & Stephens, 2008
1367	CONN	US rivers	BS	ICP-MS	-72.6651	42.6998	66.9108	6.1	Horowitz & Stephens, 2008
1368	CONN	US rivers	BS	ICP-MS	-71.679	44.4273	55.8321	4.6	Horowitz & Stephens, 2008
1369	Connecticut	Connecticut	SS	ICP-MS	4.30508	51.1309	72.4341	10.2	Canfield, 1997
1370	Cornale_1996	Po	SS	ICP-MS	12.7885	50.0565	70.4708	6.6	Davide et al., 2003
1371	CS1	Zhuoshui	BS	ICP-MS	121.165	24.0252	69.1864	9.6	Deng et al., 2020
1372	CS10b	Zhuoshui	BS	ICP-MS	120.652	23.7732	52.9124	19.7	Deng et al., 2020
1373	CS11b	Zhuoshui	BS	ICP-MS	120.645	23.7846	58.947	23	Deng et al., 2020
1374	CS12b	Zhuoshui	BS	ICP-MS	120.466	23.8085	61.2323	23	Deng et al., 2020
1375	CS2-2	Zhuoshui	BS	ICP-MS	120.863	23.791	63.7036	20.3	Deng et al., 2020
1376	CS2b	Zhuoshui	BS	ICP-MS	121.114	23.9733	66.0294	18	Deng et al., 2020
1377	CS4-2	Zhuoshui	BS	ICP-MS	121.118	23.9684	65.0656	18	Deng et al., 2020
1378	CS5-1	Zhuoshui	BS	ICP-MS	121.047	23.9153	67.064	18	Deng et al., 2020
1379	CS6-1	Zhuoshui	BS	ICP-MS	120.615	23.784	61.488	23	Deng et al., 2020
1380	CS6b	Zhuoshui	BS	ICP-MS	120.913	23.7926	64.3451	19.4	Deng et al., 2020
1381	CS7-1	Zhuoshui	BS	ICP-MS	120.29	23.8333	60.3548	23	Deng et al., 2020
1382	CS7b	Zhuoshui	BS	ICP-MS	120.866	23.7767	54.2552	20.6	Deng et al., 2020
1383	CS9b	Zhuoshui	BS	ICP-MS	120.797	23.818	59.1217	20.3	Deng et al., 2020
1384	CSS 12	Chambal	SS	ICP-MS	79.243	26.4932	78.4197	25.9	Maharana et al., 2018
1385	CSS 13	Chambal	SS	ICP-MS	79.243	26.4932	72.8645	25.9	Maharana et al., 2018
1386	Culgoa	Culgoa	BS	ICP-MS	169.543	-46.1457	87.6392	9.3	Olley & Caitcheon, 2000
1387	Cumberland	Cumberland	SS	ICP-MS	4.30508	51.1309	81.7902	10.2	Canfield, 1997
1388	D570386	Alaska rivers	BS	ICP-MS	-147.653	60.3542	70.1689	3	Granitto et al., 2013
1389	D570393	Alaska rivers	BS	ICP-MS	-147.924	60.0194	72.8782	3.5	Granitto et al., 2013
1390	D570394	Alaska rivers	BS	ICP-MS	-147.925	60.0172	70.6412	3.5	Granitto et al., 2013
1391	D570396	Alaska rivers	BS	ICP-MS	-147.651	60.3533	82.485	3	Granitto et al., 2013
1392	D570397	Alaska rivers	BS	ICP-MS	-147.898	60.0478	65.6212	3.5	Granitto et al., 2013
1393	D570398	Alaska rivers	BS	ICP-MS	-147.919	60.0219	55.5042	3.5	Granitto et al., 2013
1394	D570399	Alaska rivers	BS	ICP-MS	-147.643	60.3511	71.9938	3	Granitto et al., 2013
1395	D570402	Alaska rivers	BS	ICP-MS	-147.919	60.0219	49.6759	3.5	Granitto et al., 2013
1396	D570403	Alaska rivers	BS	ICP-MS	-147.919	60.0219	76.7322	3.5	Granitto et al., 2013
1397	D570404	Alaska rivers	BS	ICP-MS	-147.921	60.0208	48.7336	3.5	Granitto et al., 2013
1398	D570405	Alaska rivers	BS	ICP-MS	-147.893	60.0536	81.5327	3.5	Granitto et al., 2013
1399	D570406	Alaska rivers	BS	ICP-MS	-147.919	60.0219	50.8431	3.5	Granitto et al., 2013
1400	D570407	Alaska rivers	BS	ICP-MS	-147.898	60.0478	74.543	3.5	Granitto et al., 2013
1401	Darling River at Burtundy	Darling	SS	ICP-MS	141.989	-33.8863	83.1388	17.5	Douglas et al., 1999
1402	Darling River at Burtundy	Murray	SS	ICP-MS	141.989	-33.8863	77.2207	17.5	Douglas et al., 1999
1403	DELR	US rivers	BS	ICP-MS	-75.2724	39.929	74.7449	11.5	Horowitz & Stephens, 2008
1404	DELR	US rivers	BS	ICP-MS	-75.0741	40.1401	68.8047	11.3	Horowitz & Stephens, 2008
1405	DELR	US rivers	BS	ICP-MS	-75.0011	39.9417	79.8545	11.9	Horowitz & Stephens, 2008
1406	DELR	US rivers	BS	ICP-MS	-74.7378	40.2553	67.7196	11.1	Horowitz & Stephens, 2008
1407	DELR	US rivers	BS	ICP-MS	-75.0214	39.9031	75.9352	12.3	Horowitz & Stephens, 2008
1408	DELR	US rivers	BS	ICP-MS	-75.198	40.0307	70.3812	11	Horowitz & Stephens, 2008
1409	DELR	US rivers	BS	ICP-MS	-75.9444	40.3281	70.9712	10.4	Horowitz & Stephens, 2008
1410	DELR	US rivers	BS	ICP-MS	-75.3449	40.1273	64.572	11.1	Horowitz & Stephens, 2008
1411	DELR	US rivers	BS	ICP-MS	-75.3558	39.9958	73.9099	11.5	Horowitz & Stephens, 2008
1412	DELR	US rivers	BS	ICP-MS	-75.5119	40.5943	72.429	10.2	Horowitz & Stephens, 2008
1413	DELR	US rivers	BS	ICP-MS	-75.1196	40.2293	67.4418	11	Horowitz & Stephens, 2008
1414	DELR	US rivers	BS	ICP-MS	-75.2027	40.289	73.3491	10.5	Horowitz & Stephens, 2008
1415	DELR	US rivers	BS	ICP-MS	-75.4374	39.9901	76.8973	11.5	Horowitz & Stephens, 2008
1416	DELR	US rivers	BS	ICP-MS	-75.4117	39.9325	75.7795	11.5	Horowitz & Stephens, 2008
1417	DELR	US rivers	BS	ICP-MS	-75.1885	39.9679	70.4734	11.6	Horowitz & Stephens, 2008
1418	DELR	US rivers	BS	ICP-MS	-75.5355	40.5332	72.0598	10.2	Horowitz & Stephens, 2008
1419	DELR	US rivers	BS	ICP-MS	-75.5866	40.1968	75.7255	10.6	Horowitz & Stephens, 2008
1420	DELR	US rivers	BS	ICP-MS	-74.6844	39.97	82.7119	11.7	Horowitz & Stephens, 2008
1421	DELR	US rivers	BS	ICP-MS	-75.7241	40.0523	73.7255	10.6	Horowitz & Stephens, 2008
1422	DELR	US rivers	BS	ICP-MS	-75.2592	39.7406	74.4754	12.4	Horowitz & Stephens, 2008
1423	DELR	US rivers	BS	ICP-MS	-76.1716	40.4134	73.6908	9.9	Horowitz & Stephens, 2008
1424	DELR	US rivers	BS	ICP-MS	-75.1427	40.9987	72.0628	8	Horowitz & Stephens, 2008
1425	DELR	US rivers	BS	ICP-MS	-74.9368	40.3296	68.5776	10.8	Horowitz & Stephens, 2008
1426	DELR	US rivers	BS	ICP-MS	-75.6799	40.2729	68.5178	10	Horowitz & Stephens, 2008
1427	DELR	US rivers	BS	ICP-MS	-74.7781	40.2217	70.1792	11.1	Horowitz & Stephens, 2008
1428	DELR	US rivers	BS	ICP-MS	-75.6269	40.6618	75.7883	9.3	Horowitz & Stephens, 2008
1429	DELR	US rivers	BS	ICP-MS	-75.6013	40.1515	71.927	10.7	Horowitz & Stephens, 2008
1430	DELR	US rivers	BS	ICP-MS	-75.8135	40.2512	75.7239	10.4	Horowitz & Stephens, 2008
1431	DELR	US rivers	BS	ICP-MS	-74.6015	41.4412	73.0722	7.9	Horowitz & Stephens, 2008
1432	DELR	US rivers	BS	ICP-MS	-75.1721	41.4762	71.3904	7.6	Horowitz & Stephens, 2008
1433	DELR	US rivers	BS	ICP-MS	-75.0377	41.0882	74.2688	8	Horowitz & Stephens, 2008
1434	DELR	US rivers	BS	ICP-MS	-74.6974	41.3706	73.3557	7.9	Horowitz & Stephens, 2008
1435	DELR	US rivers	BS	ICP-MS	-75.1402	42.1662	72.3483	6.2	Horowitz & Stephens, 2008
1436	Demjanka_15	Demjanka	SS	ICP-MS	89.0313	24.055	79.4083	25.9	Gordeev et al., 2004
1437	DJX	Dajia	BS	ICP-MS	120.56	24.34	77.9469	21.5	Bi et al., 2015
1438	Dulgalakh (Y2)	Dulgalakh	SS	ICP-MS	82.0413	25.2417	65.7046	25.8	Rachold, 1999
1439	Dzhardzhan (L5)	Dzhardzhan	SS	ICP-MS	82.0413	25.2417	66.0722	25.8	Rachold, 1999
1440	EC-5	Central California rivers	BS	ICP-MS	-122.432	41.4076	68.7879	8.4	Malkowski et al., 2019
1441	EC-6	Central California rivers	BS	ICP-MS	-122.432	41.4076	69.9429	8.4	Malkowski et al., 2019
1442	Edu-2015-S 3200A-017-095	Myanmar, South Central Asia Nyaungdoun	BS	ICP-MS/ICP-ES	95.5511	17.0247	64.6234	26.9	Garzanti et al., 2016
1443	Edu-2016-M 3200-017-095	Myanmar, South Central Asia Nyaungdoun	BS	ICP-MS/ICP-ES	95.5508	17.0247	74.1548	26.9	Garzanti et al., 2016
1444	EGY-NIL-111125-GZI1	EGY-NIL-111125	BS	ICP-ES	29.0834	-2.3056	89.8591	18.6	Garzanti et al., 2015
1445	EGY-NIL-111126-GZI1	EGY-NIL-111126	BS	ICP-ES	29.2718	-2.271	88.0279	18.4	Garzanti et al., 2015
1446	EGY-NIL-111127-GZI1	EGY-NIL-111127	BS	ICP-ES	29.2222	-2.1739	89.0001	19.4	Garzanti et al., 2015
1447	EGY-NIL-111128-GZI1	EGY-NIL-111128	BS	ICP-ES	29.215	-2.1632	88.144	19.4	Garzanti et al., 2015
1448	EGY-NIL-111129-GZI1	EGY-NIL-111129	BS	ICP-ES	29.3745	-2.0451	81.8707	20.9	Garzanti et al., 2015
1449	EGY-NIL-111130-GZI1	EGY-NIL-111130	BS	ICP-ES	29.3944	-1.5638	83.7709	16.6	Garzanti et al., 2015
1450	EGY-NIL-111131-GZI1	EGY-NIL-111131	BS	ICP-ES	29.3439	-1.3115	47.9387	21.5	Garzanti et al., 2015
1451	EGY-NIL-111132-GZI1	EGY-NIL-111132	BS	ICP-ES	29.363	-1.302	56.1827	20.2	Garzanti et al., 2015
1452	EGY-NIL-111133-GZI1	EGY-NIL-111133	BS	ICP-ES	29.3704	-1.3006	63.9174	20.2	Garzanti et al., 2015
1453	EGY-NIL-111134-GZI1	EGY-NIL-111134	BS	ICP-ES	29.3737	-1.2954	60.2676	20.2	Garzanti et al., 2015
1454	EGY-NIL-111135-GZI1	EGY-NIL-111135	BS	ICP-ES	29.3914	-1.2922	74.748	20.2	Garzanti et al., 2015
1455	EGY-NIL-111136-GZI1	EGY-NIL-111136	BS	ICP-ES	29.4353	-1.2455	73.8715	21.9	Garzanti et al., 2015
1456	EGY-NIL-111137-GZI1	EGY-NIL-111137	BS	ICP-ES	29.4958	-1.2518	87.9372	21.9	Garzanti et al., 2015
1457	EGY-NIL-111138-GZI1	EGY-NIL-111138	BS	ICP-ES	29.4823	-1.301	81.3267	21.9	Garzanti et al., 2015
1458	EGY-NIL-111139-GZI1	EGY-NIL-111139	BS	ICP-ES	29.3754	-1.3724	71.9768	20.2	Garzanti et al., 2015
1459	EGY-NIL-111140-GZI1	EGY-NIL-111140	BS	ICP-ES	29.333	-1.4131	81.6388	20.2	Garzanti et al., 2015
1460	EGY-NIL-111141-GZI1	EGY-NIL-111141	BS	ICP-ES	29.0812	-1.4321	80.9035	17.1	Garzanti et al., 2015
1461	EGY-NIL-111142-GZI1	EGY-NIL-111142	BS	ICP-ES	29.5248	-1.3923	83.2106	20.2	Garzanti et al., 2015
1462	EGY-NIL-111143-GZI1	EGY-NIL-111143	BS	ICP-ES	29.5103	-1.3924	83.607	21.9	Garzanti et al., 2015
1463	EGY-NIL-111144-GZI1	EGY-NIL-111144	BS	ICP-ES	30.0532	-1.4024	86.4584	16.8	Garzanti et al., 2015
1464	EGY-NIL-111145-GZI1	EGY-NIL-111145	BS	ICP-ES	30.0722	-1.4615	83.9959	16.8	Garzanti et al., 2015
1465	EGY-NIL-111146-GZI1	EGY-NIL-111146	BS	ICP-ES	30.0847	-1.4728	85.708	16.8	Garzanti et al., 2015
1466	EGY-NIL-111147-GZI1	EGY-NIL-111147	BS	ICP-ES	30.0202	-1.5637	82.5735	16.4	Garzanti et al., 2015
1467	EGY-NIL-111148-GZI1	EGY-NIL-111148	BS	ICP-ES	30.0013	-1.5742	79.882	16.4	Garzanti et al., 2015
1468	EGY-NIL-111149-GZI1	EGY-NIL-111149	BS	ICP-ES	30.0013	-1.5744	80.7865	16.4	Garzanti et al., 2015
1469	EGY-NIL-111150-GZI1	EGY-NIL-111150	BS	ICP-ES	29.3028	-2.3734	88.4002	17.4	Garzanti et al., 2015
1470	EGY-NIL-111151-GZI1	EGY-NIL-111151	BS	ICP-ES	29.2948	-2.4235	86.9432	17.4	Garzanti et al., 2015
1471	EGY-NIL-111152-GZI1	EGY-NIL-111152	BS	ICP-ES	29.0959	-2.4625	84.4576	18.9	Garzanti et al., 2015
1472	EGY-NIL-111153-GZI1	EGY-NIL-111153	BS	ICP-ES	29.4008	-2.4729	87.8832	16.5	Garzanti et al., 2015
1473	EGY-NIL-111154-GZI1	EGY-NIL-111154	BS	ICP-ES	29.3856	-2.5158	92.2797	16.5	Garzanti et al., 2015
1474	EGY-NIL-111155-GZI1	EGY-NIL-111155	BS	ICP-ES	29.5759	-2.1713	91.2991	18.2	Garzanti et al., 2015
1475	EGY-NIL-111156-GZI1	EGY-NIL-111156	BS	ICP-ES	29.592	-2.1212	90.0755	19.6	Garzanti et al., 2015
1476	EGY-NIL-111157-GZI1	EGY-NIL-111157	BS	ICP-ES	29.5543	-2.0907	66.4333	19.1	Garzanti et al., 2015
1477	EGY-NIL-111158-GZI1	EGY-NIL-111158	BS	ICP-ES	30.0514	-2.0344	81.729	20.7	Garzanti et al., 2015
1478	EGY-NIL-111159-GZI1	EGY-NIL-111159	BS	ICP-ES	30.2002	-2.3202	86.4578	20.8	Garzanti et al., 2015
1479	EGY-NIL-111160-GZI1	EGY-NIL-111160	BS	ICP-ES	30.3322	-2.1629	89.3552	20.2	Garzanti et al., 2015
1480	EGY-NIL-111161-GZI1	EGY-NIL-111161	BS	ICP-ES	29.375	-3.0031	85.6053	18.6	Garzanti et al., 2015
1481	EGY-NIL-111162-GZI1	EGY-NIL-111162	BS	ICP-ES	29.37	-3.0913	93.0791	20.4	Garzanti et al., 2015
1482	EGY-NIL-111163-GZI1	EGY-NIL-111163	BS	ICP-ES	29.5441	-3.0501	86.0284	18.6	Garzanti et al., 2015
1483	EGY-NIL-111164-GZI1	EGY-NIL-111164	BS	ICP-ES	29.5606	-3.0136	93.1582	18.6	Garzanti et al., 2015
1484	EGY-NIL-111166-GZI1	EGY-NIL-111166	BS	ICP-ES	29.3447	-3.3055	94.6385	18.5	Garzanti et al., 2015
1485	EGY-NIL-111167-GZI1	EGY-NIL-111167	BS	ICP-ES	29.3504	-3.1755	93.1051	18.6	Garzanti et al., 2015
1486	EGY-NIL-111168-GZI1	EGY-NIL-111168	BS	ICP-ES	29.5348	-3.1157	90.0066	18.6	Garzanti et al., 2015
1487	EGY-NIL-111169-GZI1	EGY-NIL-111169	BS	ICP-ES	30.0742	-3.0558	90.894	19.1	Garzanti et al., 2015
1488	EGY-NIL-111171-GZI1	EGY-NIL-111171	BS	ICP-ES	29.4703	-3.4855	90.3436	21.1	Garzanti et al., 2015
1489	EGY-NIL-111172-GZI1	EGY-NIL-111172	BS	ICP-ES	29.5105	-3.2013	91.2917	18.6	Garzanti et al., 2015
1490	EGY-NIL-111173-GZI1	EGY-NIL-111173	BS	ICP-ES	29.5853	-3.2024	90.7439	18.7	Garzanti et al., 2015
1491	EGY-NIL-111174-GZI1	EGY-NIL-111174	BS	ICP-ES	29.5902	-3.2127	88.8127	18.7	Garzanti et al., 2015
1492	EGY-NIL-111175-GZI1	EGY-NIL-111175	BS	ICP-ES	30.1838	-3.2617	90.1459	18.5	Garzanti et al., 2015
1493	EGY-NIL-111176-GZI1	EGY-NIL-111176	BS	ICP-ES	30.2751	-2.5916	91.9374	20.6	Garzanti et al., 2015
1494	EGY-NIL-111177-GZI1	EGY-NIL-111177	BS	ICP-ES	30.2431	-2.4014	87.4386	20.9	Garzanti et al., 2015
1495	EGY-NIL-111178-GZI1	EGY-NIL-111178	BS	ICP-ES	30.4334	-2.3113	90.0933	20.2	Garzanti et al., 2015
1496	EGY-NIL-111179-GZI1	EGY-NIL-111179	BS	ICP-ES	30.4657	-2.2302	85.2345	20.2	Garzanti et al., 2015
1497	EGY-NIL-111180-GZI1	EGY-NIL-111180	BS	ICP-ES	30.2319	-1.2328	81.5295	18.9	Garzanti et al., 2015
1498	EGY-NIL-111181-GZI1	EGY-NIL-111181	BS	ICP-ES	30.2704	-1.0533	85.9794	18.9	Garzanti et al., 2015
1499	EGY-NIL-111182-GZI1	EGY-NIL-111182	BS	ICP-ES	30.1933	-1.1719	83.0508	18.9	Garzanti et al., 2015
1500	EGY-NIL-111183-GZI1	EGY-NIL-111183	BS	ICP-ES	30.2734	-1.0312	78.601	19.7	Garzanti et al., 2015
1501	EGY-NIL-111184-GZI1	EGY-NIL-111184	BS	ICP-ES	30.3955	-1.0348	86.6167	19.9	Garzanti et al., 2015
1502	EGY-NIL-111185-GZI1	EGY-NIL-111185	BS	ICP-ES	31.2507	-1.1457	81.2193	20.4	Garzanti et al., 2015
1503	EGY-NIL-111186-GZI1	EGY-NIL-111186	BS	ICP-ES	31.4549	-0.5623	83.688	20.9	Garzanti et al., 2015
1504	EGY-NIL-111191-GZI1	EGY-NIL-111191	BS	ICP-ES	30.3839	-0.3704	87.1757	19.3	Garzanti et al., 2015
1505	EGY-NIL-111193-GZI1	EGY-NIL-111193	BS	ICP-ES	33.0302	0.3603	54.4744	21.4	Garzanti et al., 2015
1506	EGY-NIL-111194-GZI1	EGY-NIL-111194	BS	ICP-ES	31.2302	2.1508	69.8984	24.8	Garzanti et al., 2015
1507	EGY-NIL-111195-GZI1	EGY-NIL-111195	BS	ICP-ES	31.3016	2.2737	76.7246	25.2	Garzanti et al., 2015
1508	EGY-NIL-111196-GZI1	EGY-NIL-111196	BS	ICP-ES	31.2636	2.4325	76.9707	24.3	Garzanti et al., 2015
1509	EIWA	US rivers	BS	ICP-MS	-91.6742	40.9253	70.646	10.3	Horowitz & Stephens, 2008
1510	EIWA	US rivers	BS	ICP-MS	-93.6218	42.7599	67.5807	7.6	Horowitz & Stephens, 2008
1511	EK01S	Sesayap	BS	ICP-MS	117.545	3.527	83.261	27	Liu et al., 2016
1512	EK03	Sekatak Bay	BS	ICP-MS	117.54	3.502	83.7666	27	Liu et al., 2016
1513	EK04	Sekatak Bay	BS	ICP-MS	117.5	3.386	83.9818	27.1	Liu et al., 2016
1514	EK05	Kayan	BS	ICP-MS	117.47	3.082	84.3425	26.9	Liu et al., 2016
1515	EK06	Kayan	BS	ICP-MS	117.431	3.045	84.6588	26.6	Liu et al., 2016
1516	EK07	Kayan	BS	ICP-MS	117.395	3.022	84.6516	26.6	Liu et al., 2016
1517	EK08	Kayan	BS	ICP-MS	117.348	2.851	84.6593	26.7	Liu et al., 2016
1518	EK09	Kayan	BS	ICP-MS	117.407	2.819	84.1468	26.8	Liu et al., 2016
1519	EK11	Segah	BS	ICP-MS	117.441	2.165	87.3929	26.2	Liu et al., 2016
1520	EK12	Segah	BS	ICP-MS	117.912	2.207	87.3911	26.5	Liu et al., 2016
1521	EK13	Segah	BS	ICP-MS	117.727	2.19	86.8464	26.2	Liu et al., 2016
1522	EK15	Segah	BS	ICP-MS	117.503	2.161	87.3533	26.6	Liu et al., 2016
1523	EK16	Mahakam	BS	ICP-MS	116.991	-0.414	86.9043	26.6	Liu et al., 2016
1524	EK17	Mahakam	BS	ICP-MS	117.082	-0.584	86.8021	26.6	Liu et al., 2016
1525	EK18	Mahakam	BS	ICP-MS	117.087	-0.57	86.8683	26.6	Liu et al., 2016
1526	ESP-BID-111111-RUI1	ESP-BID-111111	BS	AAS/SpPh/FIA/Vol	-1.7487	43.331	74.8853	12.4	Garzanti et al., 2015
1527	ESP-MNH-111111-FIL1	ESP-MNH-111111	BS	XRF	-8.59432	42.2452	70.8253	14.2	Garzanti et al., 2015
1528	ESP-MNH-111112-FIL1	ESP-MNH-111112	BS	XRF	-8.5977	42.2209	76.3141	14.1	Garzanti et al., 2015
1529	ESP-MNH-111113-FIL1	ESP-MNH-111113	BS	XRF	-8.60729	42.1939	72.8282	14.1	Garzanti et al., 2015
1530	ESP-MNH-111114-FIL1	ESP-MNH-111114	BS	XRF	-8.61646	42.1802	76.9938	14.1	Garzanti et al., 2015
1531	ESP-MNH-111115-FIL1	ESP-MNH-111115	BS	XRF	-8.62561	42.1643	76.6035	14.1	Garzanti et al., 2015
1532	ESP-MNH-111116-FIL1	ESP-MNH-111116	BS	XRF	-8.6239	42.1524	67.7506	14.1	Garzanti et al., 2015
1533	ESP-MNH-111117-FIL1	ESP-MNH-111117	BS	XRF	-8.62983	42.1363	54.3643	14.1	Garzanti et al., 2015
1534	ESP-MNH-111118-FIL1	ESP-MNH-111118	BS	XRF	-8.63672	42.0856	68.1247	14.1	Garzanti et al., 2015
1535	ESP-MNH-111119-FIL1	ESP-MNH-111119	BS	XRF	-8.63672	42.069	67.5044	14.1	Garzanti et al., 2015
1536	ESP-MNH-111120-FIL1	ESP-MNH-111120	BS	XRF	-8.63433	42.0564	71.4189	14.1	Garzanti et al., 2015
1537	ESP-MNH-111121-FIL1	ESP-MNH-111121	BS	XRF	32.4158	18.193	59.7887	29.1	Garzanti et al., 2015
1538	F027186	Alaska rivers	BS	ICP-MS	-149.895	61.2053	55.7539	0.4	Granitto et al., 2013
1539	F027187	Alaska rivers	BS	ICP-MS	-149.771	61.1672	55.4535	0.4	Granitto et al., 2013
1540	F027188	Alaska rivers	BS	ICP-MS	-150.337	61.7681	56.7124	0.5	Granitto et al., 2013
1541	F027189	Alaska rivers	BS	ICP-MS	-151.079	60.4775	54.8004	1.2	Granitto et al., 2013
1542	F027190	Alaska rivers	BS	ICP-MS	-150.599	60.4667	55.9122	2	Granitto et al., 2013
1543	F027191	Alaska rivers	BS	ICP-MS	-150.11	60.4819	58.0947	0.8	Granitto et al., 2013
1544	F027192	Alaska rivers	BS	ICP-MS	-150.01	60.4853	55.475	0.8	Granitto et al., 2013
1545	Guo-2011-JJ_SPM_2-028-120	Asia Jiaojiang	SS	XRD/ICP-MS	120.908	28.89	80.3813	16.2	Guo et al., 2018
1546	FRA-GRN-111111-MEM1	FRA-GRN-111111	SS	NAA/AAS/Col/AS/UV	-0.039491	44.5787	76.2933	12.4	Garzanti et al., 2015
1547	FRA-LOR-111113-GRB10	FRA-LOR-111113	SS	XRF	6.9332	46.3127	77.5602	7.2	Grosbois et al., 2001
1548	FRA-LOR-111113-GRB23	FRA-LOR-111113	SS	XRF	0.404296	47.3196	76.4237	11.3	Negrel & Grosbois, 1999
1549	FRA-LOR-111113-GRB24	FRA-LOR-111113	SS	XRF	6.9332	46.3127	75.5442	7.2	Grosbois et al., 2001
1550	FRA-LOR-111113-GRB25	FRA-LOR-111113	SS	XRF	0.404296	47.3196	77.6908	11.3	Manickam et al., 1985
1551	FRA-LOR-111113-GRB26	FRA-LOR-111113	SS	XRF	0.404296	47.3196	73.1025	11.3	Manickam et al., 1985
1552	FRA-LOR-111113-GRB27	FRA-LOR-111113	SS	XRF	0.404296	47.3196	74.017	11.3	Grosbois et al., 2001
1553	FRA-LOR-111113-GRB28	FRA-LOR-111113	SS	XRF	0.404296	47.3196	74.5379	11.3	Negrel & Grosbois, 1999
1554	FRA-LOR-111113-GRB29	FRA-LOR-111113	SS	XRF	6.9332	46.3127	84.5089	7.2	Grosbois et al., 2001
1555	FRA-LOR-111113-GRB30	FRA-LOR-111113	SS	XRF	0.404296	47.3196	73.4529	11.3	Manickam et al., 1985
1556	FRA-LOR-111113-GRB31	FRA-LOR-111113	SS	XRF	0.404296	47.3196	75.3863	11.3	Grosbois et al., 2001
1557	FRA-LOR-111113-GRB32	FRA-LOR-111113	SS	XRF	0.404296	47.3196	72.0327	11.3	Negrel & Grosbois, 1999
1558	FRA-LOR-111113-GRB33	FRA-LOR-111113	SS	XRF	6.9332	46.3127	77.914	7.2	Grosbois et al., 2001
1559	FRA-LOR-111113-GRB34	FRA-LOR-111113	SS	XRF	0.404296	47.3196	78.1755	11.3	Manickam et al., 1985
1560	FRA-LOR-111113-GRB36	FRA-LOR-111113	SS	XRF	0.404296	47.3196	73.6016	11.3	Grosbois et al., 2001
1561	FRA-LOR-111113-GRB4	FRA-LOR-111113	SS	XRF	0.404296	47.3196	80.1195	11.3	Manickam et al., 1985
1562	FRA-LOR-111113-GRB43	FRA-LOR-111113	SS	XRF	0.404296	47.3196	75.6186	11.3	Manickam et al., 1985
1563	FRA-LOR-111113-GRB5	FRA-LOR-111113	SS	XRF	0.404296	47.3196	80.7454	11.3	Manickam et al., 1985
1564	FRA-LOR-111113-GRB6	FRA-LOR-111113	SS	XRF	0.404296	47.3196	80.0045	11.3	Manickam et al., 1985
1565	FRA-LOR-111113-GRB9	FRA-LOR-111113	SS	XRF	6.9332	46.3127	78.842	7.2	Grosbois et al., 2001
1566	FRA-RHO-111111-OLL21	FRA-RHO-111111	SS	ICP/ICP-MS	4.62296	43.679	79.4605	13.9	Aucour et al., 1999
1567	FRA-RHO-111111-OLL38	FRA-RHO-111111	SS	ICP/ICP-MS	4.62296	43.679	77.234	13.9	Aucour et al., 1999
1568	FRA-RHO-111111-OLL46	FRA-RHO-111111	SS	ICP/ICP-MS	4.62296	43.679	69.9849	13.9	Aucour et al., 1999
1569	FRA-RHO-111111-OLL54	FRA-RHO-111111	SS	ICP/ICP-MS	4.62296	43.679	73.3477	13.9	Aucour et al., 1999
1570	FR-VA-28	Central California rivers	BS	ICP-MS	-121.623	38.7879	77.5359	16.4	Malkowski et al., 2019
1571	FSB	Orange	SS	ICP-MS	28.71	-29.6	70.632	11.2	Compton & Maake, 2007
1572	FYJ	Feiyunjiang	SS	ICP-MS	120.64	27.76	80.5726	18.2	Bi et al., 2015
1573	GAFL	US rivers	BS	ICP-MS	-81.397	28.6872	95.8461	21.7	Horowitz & Stephens, 2008
1574	GAFL	US rivers	BS	ICP-MS	-84.3083	33.6796	88.801	15.6	Horowitz & Stephens, 2008
1575	GAFL	US rivers	BS	ICP-MS	-81.244	28.525	97.5033	21.9	Horowitz & Stephens, 2008
1576	GAFL	US rivers	BS	ICP-MS	-82.3923	29.6383	89.9653	20.2	Horowitz & Stephens, 2008
1577	GAFL	US rivers	BS	ICP-MS	-84.0791	33.8532	91.0723	15.4	Horowitz & Stephens, 2008
1578	GAFL	US rivers	BS	ICP-MS	-82.5759	28.037	95.4732	22.3	Horowitz & Stephens, 2008
1579	GAFL	US rivers	BS	ICP-MS	-81.4192	28.8153	94.1258	21.6	Horowitz & Stephens, 2008
1580	GAFL	US rivers	BS	ICP-MS	-82.3643	27.9259	91.6146	22.4	Horowitz & Stephens, 2008
1581	GAFL	US rivers	BS	ICP-MS	-82.4315	29.7283	94.4313	20.2	Horowitz & Stephens, 2008
1582	GAFL	US rivers	BS	ICP-MS	-81.3826	29.0083	82.5318	21.2	Horowitz & Stephens, 2008
1583	GAFL	US rivers	BS	ICP-MS	-83.2954	33.7212	89.1115	16.3	Horowitz & Stephens, 2008
1584	GAFL	US rivers	BS	ICP-MS	-82.6665	28.2142	94.038	22.2	Horowitz & Stephens, 2008
1585	GAFL	US rivers	BS	ICP-MS	-83.5038	33.9987	88.765	15.8	Horowitz & Stephens, 2008
1586	GAFL	US rivers	BS	ICP-MS	-84.0496	33.2168	89.6228	16.3	Horowitz & Stephens, 2008
1587	GAFL	US rivers	BS	ICP-MS	-82.352	27.792	95.7616	22.4	Horowitz & Stephens, 2008
1588	GAFL	US rivers	BS	ICP-MS	-83.4746	34.1176	90.2769	14.7	Horowitz & Stephens, 2008
1589	GAFL	US rivers	BS	ICP-MS	-83.8035	31.1421	95.9792	19.1	Horowitz & Stephens, 2008
1590	GAFL	US rivers	BS	ICP-MS	-81.8279	31.6547	89.2543	19.1	Horowitz & Stephens, 2008
1591	GAFL	US rivers	BS	ICP-MS	-81.5262	30.1516	86.5459	20.7	Horowitz & Stephens, 2008
1592	GAFL	US rivers	BS	ICP-MS	-81.3853	29.3219	94.1942	21	Horowitz & Stephens, 2008
1593	GAFL	US rivers	BS	ICP-MS	-83.4515	30.7896	95.567	19.4	Horowitz & Stephens, 2008
1594	GAFL	US rivers	BS	ICP-MS	-83.6313	31.6049	97.1459	18.6	Horowitz & Stephens, 2008
1595	GAFL	US rivers	BS	ICP-MS	-83.3113	30.6355	97.4221	19.4	Horowitz & Stephens, 2008
1596	GAFL	US rivers	BS	ICP-MS	-83.7696	31.3627	96.5591	18.8	Horowitz & Stephens, 2008
1597	GAFL	US rivers	BS	ICP-MS	-82.7151	29.8488	95.7008	20.2	Horowitz & Stephens, 2008
1598	GAFL	US rivers	BS	ICP-MS	-83.5257	30.7863	97.7895	19.3	Horowitz & Stephens, 2008
1599	GAFL	US rivers	BS	ICP-MS	-83.5625	30.8256	96.9791	19.3	Horowitz & Stephens, 2008
1600	GAFL	US rivers	BS	ICP-MS	-83.5841	31.4819	97.6039	18.6	Horowitz & Stephens, 2008
1601	GAFL	US rivers	BS	ICP-MS	-84.076	30.9052	95.7108	19.2	Horowitz & Stephens, 2008
1602	GAFL	US rivers	BS	ICP-MS	-82.9276	29.9558	96.2974	20	Horowitz & Stephens, 2008
1603	GAFL	US rivers	BS	ICP-MS	-84.4966	30.5874	95.9252	19.2	Horowitz & Stephens, 2008
1604	GAFL	US rivers	BS	ICP-MS	-84.9277	30.4266	95.8199	19.6	Horowitz & Stephens, 2008
1605	GAFL	US rivers	BS	ICP-MS	-81.742	29.6883	96.5823	20.7	Horowitz & Stephens, 2008
1606	GAFL	US rivers	BS	ICP-MS	-81.8334	30.5666	89.6982	20	Horowitz & Stephens, 2008
1607	GAFL	US rivers	BS	ICP-MS	-83.0332	30.7041	94.2048	19.4	Horowitz & Stephens, 2008
1608	GAFL	US rivers	BS	ICP-MS	-81.4159	32.1916	93.9145	18.8	Horowitz & Stephens, 2008
1609	GAFL	US rivers	BS	ICP-MS	-83.1468	32.4941	94.5532	17.9	Horowitz & Stephens, 2008
1610	GAFL	US rivers	BS	ICP-MS	-82.9219	31.9914	91.3717	18.4	Horowitz & Stephens, 2008
1611	GAFL	US rivers	BS	ICP-MS	-81.852	29.9794	94.9909	20.1	Horowitz & Stephens, 2008
1612	GAFL	US rivers	BS	ICP-MS	-83.5579	30.0655	66.7191	20	Horowitz & Stephens, 2008
1613	GAFL	US rivers	BS	ICP-MS	-83.6727	31.5796	97.3093	18.6	Horowitz & Stephens, 2008
1614	GAFL	US rivers	BS	ICP-MS	-81.4487	29.6814	93.8464	20.8	Horowitz & Stephens, 2008
1615	GAFL	US rivers	BS	ICP-MS	-82.2873	30.4363	94.4259	19.7	Horowitz & Stephens, 2008
1616	GAFL	US rivers	BS	ICP-MS	-81.0792	28.8461	93.5727	21.3	Horowitz & Stephens, 2008
1617	GAFL	US rivers	BS	ICP-MS	-82.5604	30.6808	88.8386	19.4	Horowitz & Stephens, 2008
1618	GAFL	US rivers	BS	ICP-MS	-84.4943	30.1294	90.5687	19.9	Horowitz & Stephens, 2008
1619	GAFL	US rivers	BS	ICP-MS	-83.4718	30.0983	94.6517	20	Horowitz & Stephens, 2008
1620	GER-ELB-111126-VPT1	GER-ELB-111126	BS	EPMA	10.396	53.413	86.4751	8.4	Borovec & Mraz, 1992
1621	GER-ELB-111127-VPT1	GER-ELB-111127	BS	EPMA	10.1883	53.3982	87.0993	8.4	Borovec & Mraz, 1992
1622	GER-ELB-111128-VPT1	GER-ELB-111128	BS	EPMA	9.87222	53.5437	86.6597	8.5	Borovec & Mraz, 1992
1623	GER-ELB-111136-NVR1	GER-ELB-111136	BS	ICP-OES/EA	14.1572	49.9312	69.8365	8.3	Navratil et al., 2008
1624	GER-ELB-111136-NVR2	GER-ELB-111136	BS	ICP-OES/EA	14.1572	49.9312	69.6465	8.3	Navratil et al., 2008
1625	GER-ELB-111136-NVR3	GER-ELB-111136	BS	ICP-OES/EA	14.1572	49.9312	69.5474	8.3	Navratil et al., 2008
1626	GER-ELB-111137-NVR1	GER-ELB-111137	BS	ICP-OES/EA	14.1028	49.9528	70.1117	8.1	Navratil et al., 2008
1627	GER-ELB-111138-NVR1	GER-ELB-111138	BS	ICP-OES/EA	14.0706	49.982	68.1326	7	Navratil et al., 2008
1628	GER-ELB-111138-NVR2	GER-ELB-111138	BS	ICP-OES/EA	14.0706	49.982	69.3692	7	Navratil et al., 2008
1629	GER-ELB-111139-NVR1	GER-ELB-111139	BS	ICP-OES/EA	14.4319	50.1119	69.7774	8.8	Navratil et al., 2008
1630	GER-ELB-111139-NVR2	GER-ELB-111139	BS	ICP-OES/EA	14.4319	50.1119	62.7202	8.8	Navratil et al., 2008
1631	GER-ELB-111140-NVR1	GER-ELB-111140	BS	ICP-OES/EA	14.4596	50.1076	70.0865	8.9	Navratil et al., 2008
1632	GER-ELB-111140-NVR2	GER-ELB-111140	BS	ICP-OES/EA	14.4596	50.1076	70.8093	8.9	Navratil et al., 2008
1633	GER-ELB-111140-NVR3	GER-ELB-111140	BS	ICP-OES/EA	14.4596	50.1076	70.5648	8.9	Navratil et al., 2008
1634	GER-ELB-111140-NVR4	GER-ELB-111140	BS	ICP-OES/EA	14.4596	50.1076	69.5908	8.9	Navratil et al., 2008
1635	GER-ELB-111140-NVR5	GER-ELB-111140	BS	ICP-OES/EA	14.4596	50.1076	66.0532	8.9	Navratil et al., 2008
1636	GER-ELB-111140-NVR6	GER-ELB-111140	BS	ICP-OES/EA	14.4596	50.1076	67.4269	8.9	Navratil et al., 2008
1637	GER-ELB-111140-NVR7	GER-ELB-111140	BS	ICP-OES/EA	14.4596	50.1076	69.4226	8.9	Navratil et al., 2008
1638	GER-ELB-111140-NVR8	GER-ELB-111140	BS	ICP-OES/EA	14.4596	50.1076	69.3977	8.9	Navratil et al., 2008
1639	GL-3	Central California rivers	BS	ICP-MS	-122.512	41.2117	65.5335	6.3	Malkowski et al., 2019
1640	GL-4-W	Central California rivers	BS	ICP-MS	-122.512	41.2117	73.6692	6.3	Malkowski et al., 2019
1641	GRSL	US rivers	BS	ICP-MS	-111.806	40.7799	61.6068	7.7	Horowitz & Stephens, 2008
1642	GRSL	US rivers	BS	ICP-MS	-111.018	41.4344	73.5472	3	Horowitz & Stephens, 2008
1643	GRSL	US rivers	BS	ICP-MS	-110.973	42.1266	68.9717	2.7	Horowitz & Stephens, 2008
1644	GSSABD12	Ganga	SS	ICP-MS	79.243	26.4932	67.6878	25.9	Maharana et al., 2018
1645	GSSABD13	Ganga	SS	ICP-MS	79.243	26.4932	68.9371	25.9	Maharana et al., 2018
1646	GSSACY12	Ganga	SS	ICP-MS	79.243	26.4932	76.5025	25.9	Maharana et al., 2018
1647	GSSB12	Ganga	SS	ICP-MS	79.243	26.4932	73.0581	25.9	Maharana et al., 2018
1648	GSSB13	Ganga	SS	ICP-MS	79.243	26.4932	72.857	25.9	Maharana et al., 2018
1649	GSSVIN13	Ganga	SS	ICP-MS	79.243	26.4932	75.2617	25.9	Maharana et al., 2018
1650	Guo-2011-JJ_SPM_3-028-121	Asia Jiaojiang	SS	XRD/ICP-MS	121.067	28.8883	74.7588	16.2	Guo et al., 2018
1651	JiaoJiang_SPM_9	Jiaojiang	SS	ICP-MS	120.953	28.8773	78.6927	16.2	Guo et al., 2018
1652	Guo-2012-JJ_BS_4-028-121	Asia Jiaojiang	BS	XRD/ICP-MS	121.037	28.8667	65.7572	16.2	Guo et al., 2018
1653	Guo-2012-JJ_SPM_11-028-121	Asia Jiaojiang	SS	XRD/ICP-MS	121.133	28.8417	69.2324	16.6	Guo et al., 2018
1654	Guo-2012-JJ_SPM_5-028-121	Asia Jiaojiang	SS	XRD/ICP-MS	121.12	28.8383	71.9259	16.6	Guo et al., 2018
1655	Guo-2011-JJ_SPM_4-028-121	Asia Jiaojiang	SS	XRD/ICP-MS	121.12	28.8367	78.3894	16.6	Guo et al., 2018
1656	Guo-2012-JJ_BS_2-028-121	Asia Jiaojiang	BS	XRD/ICP-MS	121.12	28.8367	60.5592	16.6	Guo et al., 2018
1657	Guo-2012-JJ_BS_6-028-121	Asia Jiaojiang	BS	XRD/ICP-MS	121.238	28.7917	64.128	16.9	Guo et al., 2018
1658	Guo-2012-JJ_SPM_8-028-121	Asia Jiaojiang	SS	XRD/ICP-MS	121.238	28.7917	60.7692	16.9	Guo et al., 2018
1659	Guo-2012-JJ_BS_3-028-121	Asia Jiaojiang	BS	XRD/ICP-MS	121.237	28.7733	65.6737	16.9	Guo et al., 2018
1660	Guo-2012-JJ_SPM_6-028-121	Asia Jiaojiang	SS	XRD/ICP-MS	121.237	28.7733	75.302	16.9	Guo et al., 2018
1661	Guo-2011-JJ_BS_1-028-121	Asia Jiaojiang	BS	XRD/ICP-MS	121.25	28.7533	61.5413	16.9	Guo et al., 2018
1662	Guo-2011-JJ_SPM_1-028-121	Asia Jiaojiang	SS	XRD/ICP-MS	121.25	28.7533	72.1366	16.9	Guo et al., 2018
1663	Guo-2012-JJ_BS_5-028-121	Asia Jiaojiang	BS	XRD/ICP-MS	121.31	28.735	65.1089	16.9	Guo et al., 2018
1664	Guo-2012-JJ_SPM_10-028-121	Asia Jiaojiang	SS	XRD/ICP-MS	121.367	28.6917	70.8239	17.1	Guo et al., 2018
1665	Guo-2012-JJ_SPM_12-028-121	Asia Jiaojiang	SS	XRD/ICP-MS	121.427	28.6867	58.3317	16.9	Guo et al., 2018
1666	Guo-2012-JJ_SPM_7-028-121	Asia Jiaojiang	SS	XRD/ICP-MS	121.42	28.685	73.9022	16.9	Guo et al., 2018
1667	Guo-2011-OJ_BS_4-028-119	Asia Jiaojiang	BS	XRD/ICP-MS	119.944	28.4472	66.7711	16.5	Guo et al., 2018
1668	Guo-2011-OJ_BS_5-028-119	Asia Jiaojiang	BS	XRD/ICP-MS	119.944	28.4472	71.2858	16.5	Guo et al., 2018
1669	Guo-2011-OJ_SPM_1-028-119	Asia Jiaojiang	SS	XRD/ICP-MS	119.928	28.4417	71.5646	17.3	Guo et al., 2018
1670	Guo-2011-OJ_BS_6-028-120	Asia Jiaojiang	BS	XRD/ICP-MS	120.492	28.1394	62.2602	16.4	Guo et al., 2018
1671	Guo-2012-OJ_SPM_5-028-120	Asia Jiaojiang	SS	XRD/ICP-MS	120.481	28.1394	75.283	16	Guo et al., 2018
1672	Guo-2011-OJ_BS_1-028-120	Asia Jiaojiang	BS	XRD/ICP-MS	120.468	28.1367	63.8021	16	Guo et al., 2018
1673	Guo-2012-OJ_SPM_3-028-120	Asia Jiaojiang	SS	XRD/ICP-MS	120.3	28.1267	73.899	17	Guo et al., 2018
1674	Guo-2011-OJ_BS_3-028-120	Asia Jiaojiang	BS	XRD/ICP-MS	120.617	28.03	67.2523	18.5	Guo et al., 2018
1675	Guo-2011-OJ_BS_2-028-120	Asia Jiaojiang	BS	XRD/ICP-MS	120.743	28.0133	67.7721	17.4	Guo et al., 2018
1676	Guo-2011-OJ_BS_7-028-120	Asia Jiaojiang	BS	XRD/ICP-MS	120.775	28.0133	71.1699	17.4	Guo et al., 2018
1677	Guo-2011-OJ_SPM_2-028-120	Asia Jiaojiang	SS	XRD/ICP-MS	120.775	28.0133	74.9346	17.4	Guo et al., 2018
1678	Guo-2012-OJ_BS_10-028-120	Asia Jiaojiang	BS	XRD/ICP-MS	120.775	28.0133	64.7606	17.4	Guo et al., 2018
1679	Guo-2012-OJ_SPM_4-028-120	Asia Jiaojiang	SS	XRD/ICP-MS	120.775	28.0133	73.9538	17.4	Guo et al., 2018
1680	Guo-2012-OJ_SPM_6-028-120	Asia Jiaojiang	SS	XRD/ICP-MS	120.775	28.0133	76.0332	17.4	Guo et al., 2018
1681	Guo-2011-OJ_BS_8-027-120	Asia Jiaojiang	BS	XRD/ICP-MS	120.77	27.9833	70.5805	17.4	Guo et al., 2018
1682	Guo-2012-OJ_BS_9-027-120	Asia Jiaojiang	BS	XRD/ICP-MS	120.77	27.9833	66.7948	17.4	Guo et al., 2018
1683	FeiYunJiang_SPM_2	Feiyunjiang	SS	ICP-MS	120.546	27.7915	74.1379	18	Guo et al., 2018
1684	FeiYunJiang_SPM_1	Feiyunjiang	SS	ICP-MS	120.636	27.7629	69.7643	18.2	Guo et al., 2018
1685	MinJiang_SPM_3	Minjiang	SS	ICP-MS	118.898	26.2045	86.7009	18.9	Guo et al., 2018
1686	MinJiang_SPM_2	Minjiang	SS	ICP-MS	119.449	25.9587	81.4367	19.3	Guo et al., 2018
1687	Gwydir	Gwydir	BS	ICP-MS	169.543	-46.1457	77.5815	9.3	Olley & Caitcheon, 2000
1688	HA 1	Haast	BS	ICP-MS	169.384	-44.0783	58.5364	7.4	Kautz & Martin, 2007
1689	HA 2	Haast	BS	ICP-MS	169.382	-44.0505	54.277	7.4	Kautz & Martin, 2007
1690	HA 3	Haast	BS	ICP-MS	169.406	-43.9989	52.8795	8.6	Kautz & Martin, 2007
1691	HA 4	Haast	BS	ICP-MS	169.389	-43.9634	56.9534	9.8	Kautz & Martin, 2007
1692	HA 5	Haast	BS	ICP-MS	169.19	-43.968	56.7538	9.8	Kautz & Martin, 2007
1693	HA 6	Haast	BS	ICP-MS	169.083	-43.9131	54.3022	9.8	Kautz & Martin, 2007
1694	HA 7	Haast	BS	ICP-MS	169.049	-43.8716	52.9907	9.8	Kautz & Martin, 2007
1695	HDSN	US rivers	BS	ICP-MS	-73.8862	40.9365	65.6503	10.9	Horowitz & Stephens, 2008
1696	HDSN	US rivers	BS	ICP-MS	-73.7462	42.6634	65.5572	8.5	Horowitz & Stephens, 2008
1697	HDSN	US rivers	BS	ICP-MS	-73.8568	42.7837	64.8169	8.2	Horowitz & Stephens, 2008
1698	HDSN	US rivers	BS	ICP-MS	-73.8473	42.7917	64.7687	8.2	Horowitz & Stephens, 2008
1699	HDSN	US rivers	BS	ICP-MS	-73.774	41.2845	59.6793	11.3	Horowitz & Stephens, 2008
1700	HDSN	US rivers	BS	ICP-MS	-73.9262	41.7101	64.2521	9.5	Horowitz & Stephens, 2008
1701	HDSN	US rivers	BS	ICP-MS	-73.7436	41.2287	62.4669	11.3	Horowitz & Stephens, 2008
1702	HDSN	US rivers	BS	ICP-MS	-73.9054	41.3179	60.5913	9.1	Horowitz & Stephens, 2008
1703	HDSN	US rivers	BS	ICP-MS	-73.904	41.7145	68.974	9.5	Horowitz & Stephens, 2008
1704	HDSN	US rivers	BS	ICP-MS	-74.1043	41.3668	66.8542	9.7	Horowitz & Stephens, 2008
1705	HDSN	US rivers	BS	ICP-MS	-75.1571	43.0906	68.5759	6.9	Horowitz & Stephens, 2008
1706	HDSN	US rivers	BS	ICP-MS	-74.1651	41.6862	67.4945	9.3	Horowitz & Stephens, 2008
1707	HDSN	US rivers	BS	ICP-MS	-73.7679	41.5881	66.7554	8.6	Horowitz & Stephens, 2008
1708	HDSN	US rivers	BS	ICP-MS	-73.5707	41.4843	70.2	8.6	Horowitz & Stephens, 2008
1709	HDSN	US rivers	BS	ICP-MS	-73.8871	40.9879	60.0671	11.3	Horowitz & Stephens, 2008
1710	HDSN	US rivers	BS	ICP-MS	-73.2126	42.7412	68.5432	7.5	Horowitz & Stephens, 2008
1711	HDSN	US rivers	BS	ICP-MS	-73.914	41.8001	70.1529	9.5	Horowitz & Stephens, 2008
1712	HDSN	US rivers	BS	ICP-MS	-74.7793	43.0148	63.4117	6.9	Horowitz & Stephens, 2008
1713	HDSN	US rivers	BS	ICP-MS	-73.7076	42.7854	58.7454	8.2	Horowitz & Stephens, 2008
1714	HDSN	US rivers	BS	ICP-MS	-73.9407	41.7218	66.2541	9.5	Horowitz & Stephens, 2008
1715	HDSN	US rivers	BS	ICP-MS	-73.8726	41.6531	63.9484	9.1	Horowitz & Stephens, 2008
1716	HDSN	US rivers	BS	ICP-MS	-74.369	42.9504	61.9512	7.1	Horowitz & Stephens, 2008
1717	HDSN	US rivers	BS	ICP-MS	-73.3771	42.9387	64.829	7.3	Horowitz & Stephens, 2008
1718	HDSN	US rivers	BS	ICP-MS	-73.729	42.2151	68.4131	7.7	Horowitz & Stephens, 2008
1719	HDSN	US rivers	BS	ICP-MS	-73.744	42.3306	67.6728	8.1	Horowitz & Stephens, 2008
1720	HDSN	US rivers	BS	ICP-MS	-73.7635	41.8154	66.7127	9.1	Horowitz & Stephens, 2008
1721	HDSN	US rivers	BS	ICP-MS	-73.674	42.7887	65.6409	8.5	Horowitz & Stephens, 2008
1722	HDSN	US rivers	BS	ICP-MS	-73.5512	43.2056	65.5315	7.8	Horowitz & Stephens, 2008
1723	HDSN	US rivers	BS	ICP-MS	-73.6518	42.9356	62.7043	8.1	Horowitz & Stephens, 2008
1724	HDSN	US rivers	BS	ICP-MS	-74.7293	43.0051	61.6747	6.3	Horowitz & Stephens, 2008
1725	HDSN	US rivers	BS	ICP-MS	-73.7432	42.012	66.3624	8.2	Horowitz & Stephens, 2008
1726	HDSN	US rivers	BS	ICP-MS	-74.254	42.6787	64.548	7.6	Horowitz & Stephens, 2008
1727	HDSN	US rivers	BS	ICP-MS	-74.6276	42.9679	64.2611	6.3	Horowitz & Stephens, 2008
1728	HDSN	US rivers	BS	ICP-MS	-73.5065	42.507	70.7093	6.8	Horowitz & Stephens, 2008
1729	HDSN	US rivers	BS	ICP-MS	-74.6029	42.8762	62.8427	7.3	Horowitz & Stephens, 2008
1730	HDSN	US rivers	BS	ICP-MS	-74.2554	42.7609	64.6631	7.4	Horowitz & Stephens, 2008
1731	HDSN	US rivers	BS	ICP-MS	-74.2629	42.8001	66.5799	7.6	Horowitz & Stephens, 2008
1732	HDSN	US rivers	BS	ICP-MS	-74.5215	42.6681	65.8384	7.2	Horowitz & Stephens, 2008
1733	HDSN	US rivers	BS	ICP-MS	-73.4315	43.1015	64.5298	7.3	Horowitz & Stephens, 2008
1734	HDSN	US rivers	BS	ICP-MS	-73.3373	42.764	72.2303	7.5	Horowitz & Stephens, 2008
1735	HDSN	US rivers	BS	ICP-MS	-74.1324	42.4362	69.4207	6.5	Horowitz & Stephens, 2008
1736	HDSN	US rivers	BS	ICP-MS	-74.4607	42.4717	68.5395	6.5	Horowitz & Stephens, 2008
1737	HDSN	US rivers	BS	ICP-MS	-73.8329	43.3048	53.7823	6.5	Horowitz & Stephens, 2008
1738	HDSN	US rivers	BS	ICP-MS	-74.3801	42.117	75.3157	5.6	Horowitz & Stephens, 2008
1739	HDSN	US rivers	BS	ICP-MS	-73.8443	43.319	56.4383	6.9	Horowitz & Stephens, 2008
1740	HDSN	US rivers	BS	ICP-MS	-74.5899	41.8901	77.1155	6.1	Horowitz & Stephens, 2008
1741	HDSN	US rivers	BS	ICP-MS	-74.0154	43.892	66.2691	3.8	Horowitz & Stephens, 2008
1742	MMR-IWD-111111-HOS1	Asia Myanmar	BS	EA/XRF	95.21	18.82	68.0878	27.2	Hossain et al., 2017
1743	THA-CPH-111111-HOS1	Asia Chao Phraya River System,Thailand	BS	EA/XRF	99	18.78	81.4941	24.9	Hossain et al., 2017
1744	THA-CPH-111114-HOS1	Asia Chao Phraya River System,Thailand	BS	EA/XRF	99.77	18	81.9925	25.9	Hossain et al., 2017
1745	THA-CPH-111115-HOS1	Asia Chao Phraya River System,Thailand	BS	EA/XRF	100.25	16.87	83.4785	27.7	Hossain et al., 2017
1746	THA-CPH-111116-HOS1	Asia Chao Phraya River System,Thailand	BS	EA/XRF	100.11	15.55	76.5546	28	Hossain et al., 2017
1747	THA-CPH-111117-HOS1	Asia Chao Phraya River System,Thailand	BS	EA/XRF	100.55	14.19	87.4037	28.1	Hossain et al., 2017
1748	THA-CPH-111118-HOS1	Asia Chao Phraya River System,Thailand	BS	EA/XRF	99.75	13.95	81.9232	27.4	Hossain et al., 2017
1749	VNM-MKG-111125-HOS1	Asia Mekong River System, Thailand	BS	EA/XRF	102.74	17.89	79.772	25.6	Hossain et al., 2017
1750	VNM-MKG-111126-HOS1	Asia Mekong River System, Thailand	BS	EA/XRF	102.8	16.36	86.4201	26.7	Hossain et al., 2017
1751	ICE-JOK-111113-ERK1	ICE-JOK-111113	SS	ICP-AES	-15.0907	65.3224	67.1605	0.2	Eriksdottir et al., 2008
1752	ICE-JOK-111113-ERK10	ICE-JOK-111113	SS	ICP-AES	-15.0907	65.3224	81.1494	0.2	Eriksdottir et al., 2008
1753	ICE-LGF-111111-ERK1	ICE-LGF-111111	SS	ICP-AES	-20.0053	64.2355	66.5331	2.3	Eriksdottir et al., 2008
1754	ICE-LGF-111111-ERK10	ICE-LGF-111111	SS	ICP-AES	-20.0053	64.2355	62.5175	2.3	Eriksdottir et al., 2008
1755	ICE-LGF-111111-ERK11	ICE-LGF-111111	SS	ICP-AES	-20.0053	64.2355	61.6284	2.3	Eriksdottir et al., 2008
1756	ICE-LGF-111111-ERK12	ICE-LGF-111111	SS	ICP-AES	-20.0053	64.2355	61.3383	2.3	Eriksdottir et al., 2008
1757	ICE-LGF-111111-ERK13	ICE-LGF-111111	SS	ICP-AES	-20.0053	64.2355	61.1752	2.3	Eriksdottir et al., 2008
1758	ICE-LGF-111111-ERK16	ICE-LGF-111111	SS	ICP-AES	-20.0053	64.2355	59.9937	2.3	Eriksdottir et al., 2008
1759	ICE-LGF-111111-ERK17	ICE-LGF-111111	SS	ICP-AES	-20.0053	64.2355	59.4949	2.3	Eriksdottir et al., 2008
1760	ICE-LGF-111111-ERK18	ICE-LGF-111111	SS	ICP-AES	-20.0053	64.2355	59.294	2.3	Eriksdottir et al., 2008
1761	ICE-LGF-111111-ERK19	ICE-LGF-111111	SS	ICP-AES	-20.0053	64.2355	61.3754	2.3	Eriksdottir et al., 2008
1762	ICE-LGF-111111-ERK2	ICE-LGF-111111	SS	ICP-AES	-20.0053	64.2355	63.0196	2.3	Eriksdottir et al., 2008
1763	ICE-LGF-111111-ERK20	ICE-LGF-111111	SS	ICP-AES	-20.0053	64.2355	58.3251	2.3	Eriksdottir et al., 2008
1764	ICE-LGF-111111-ERK3	ICE-LGF-111111	SS	ICP-AES	-20.0053	64.2355	56.755	2.3	Eriksdottir et al., 2008
1765	ICE-LGF-111111-ERK4	ICE-LGF-111111	SS	ICP-AES	-20.0053	64.2355	58.1348	2.3	Eriksdottir et al., 2008
1766	ICE-LGF-111111-ERK5	ICE-LGF-111111	SS	ICP-AES	-20.0053	64.2355	63.0824	2.3	Eriksdottir et al., 2008
1767	ICE-LGF-111111-ERK6	ICE-LGF-111111	SS	ICP-AES	-20.0053	64.2355	62.9474	2.3	Eriksdottir et al., 2008
1768	ICE-LGF-111111-ERK7	ICE-LGF-111111	SS	ICP-AES	-20.0053	64.2355	68.4757	2.3	Eriksdottir et al., 2008
1769	ICE-LGF-111111-ERK8	ICE-LGF-111111	SS	ICP-AES	-20.0053	64.2355	75.1757	2.3	Eriksdottir et al., 2008
1770	ICE-LGF-111111-ERK9	ICE-LGF-111111	SS	ICP-AES	-20.0053	64.2355	58.3187	2.3	Eriksdottir et al., 2008
1771	ICE-LGF-111112-ERK10	ICE-LGF-111112	SS	ICP-AES	-20.304	64.0646	65.0672	4.7	Eriksdottir et al., 2008
1772	ICE-LGF-111112-ERK11	ICE-LGF-111112	SS	ICP-AES	-20.304	64.0646	71.416	4.7	Eriksdottir et al., 2008
1773	ICE-LGF-111112-ERK12	ICE-LGF-111112	SS	ICP-AES	-20.304	64.0646	62.5175	4.7	Eriksdottir et al., 2008
1774	ICE-LGF-111112-ERK13	ICE-LGF-111112	SS	ICP-AES	-20.304	64.0646	66.7919	4.7	Eriksdottir et al., 2008
1775	ICE-LGF-111112-ERK14	ICE-LGF-111112	SS	ICP-AES	-20.304	64.0646	68.6931	4.7	Eriksdottir et al., 2008
1776	ICE-LGF-111112-ERK15	ICE-LGF-111112	SS	ICP-AES	-20.304	64.0646	66.7919	4.7	Eriksdottir et al., 2008
1777	ICE-LGF-111112-ERK16	ICE-LGF-111112	SS	ICP-AES	-20.304	64.0646	69.3871	4.7	Eriksdottir et al., 2008
1778	ICE-LGF-111112-ERK17	ICE-LGF-111112	SS	ICP-AES	-20.304	64.0646	62.7606	4.7	Eriksdottir et al., 2008
1779	ICE-LGF-111112-ERK18	ICE-LGF-111112	SS	ICP-AES	-20.304	64.0646	63.4173	4.7	Eriksdottir et al., 2008
1780	ICE-LGF-111112-ERK2	ICE-LGF-111112	SS	ICP-AES	-20.304	64.0646	72.3379	4.7	Eriksdottir et al., 2008
1781	ICE-LGF-111112-ERK3	ICE-LGF-111112	SS	ICP-AES	-20.304	64.0646	62.9222	4.7	Eriksdottir et al., 2008
1782	ICE-LGF-111112-ERK4	ICE-LGF-111112	SS	ICP-AES	-20.304	64.0646	71.8556	4.7	Eriksdottir et al., 2008
1783	ICE-LGF-111112-ERK5	ICE-LGF-111112	SS	ICP-AES	-20.304	64.0646	70.7031	4.7	Eriksdottir et al., 2008
1784	ICE-LGF-111112-ERK6	ICE-LGF-111112	SS	ICP-AES	-20.304	64.0646	58.3251	4.7	Eriksdottir et al., 2008
1785	ICE-LGF-111112-ERK7	ICE-LGF-111112	SS	ICP-AES	-20.304	64.0646	61.7951	4.7	Eriksdottir et al., 2008
1786	ICE-LGF-111112-ERK8	ICE-LGF-111112	SS	ICP-AES	-20.304	64.0646	62.5472	4.7	Eriksdottir et al., 2008
1787	ICE-LGF-111112-ERK9	ICE-LGF-111112	SS	ICP-AES	-20.304	64.0646	71.1316	4.7	Eriksdottir et al., 2008
1788	IDN-ANC-111111-SND1	IDN-ANC-111111	BS	XRF	106.845	-6.13511	60.1152	27.7	Sindern et al., 2016
1789	IDN-ANC-111112-SND1	IDN-ANC-111112	BS	XRF	106.835	-6.17699	82.2022	27.7	Sindern et al., 2016
1790	IDN-ANC-111113-SND1	IDN-ANC-111113	BS	XRF	106.815	-6.16133	75.5711	27.7	Sindern et al., 2016
1791	IDN-ANC-111114-SND1	IDN-ANC-111114	BS	XRF	106.853	-6.64368	66.7965	25.9	Sindern et al., 2016
1792	IDN-ANC-111115-SND1	IDN-ANC-111115	BS	XRF	106.8	-6.59674	80.5416	27.1	Sindern et al., 2016
1793	IDN-ANC-111116-SND1	IDN-ANC-111116	BS	XRF	106.818	-6.4117	85.5748	27.1	Sindern et al., 2016
1794	IDN-ANC-111117-SND1	IDN-ANC-111117	BS	XRF	106.838	-6.38098	61.9987	27.1	Sindern et al., 2016
1795	IDN-ANK-111111-SND1	IDN-ANK-111111	BS	XRF	106.776	-6.13048	78.2765	27.7	Sindern et al., 2016
1796	IDN-BJR-111111-SND1	IDN-BJR-111111	BS	XRF	106.969	-6.13236	77.2264	27	Sindern et al., 2016
1797	IDN-BJR-111112-SND1	IDN-BJR-111112	BS	XRF	106.954	-6.21367	85.1946	27.1	Sindern et al., 2016
1798	IDN-BKS-111111-SND1	IDN-BKS-111111	BS	XRF	107.055	-6.11668	79.4265	27.3	Sindern et al., 2016
1799	IDN-BKS-111112-SND1	IDN-BKS-111112	BS	XRF	107.221	-6.39126	72.7164	26.9	Sindern et al., 2016
1800	IDN-BKS-111113-SND1	IDN-BKS-111113	BS	XRF	107.217	-6.32723	79.6383	26.9	Sindern et al., 2016
1801	IDN-BKS-111113-SND2	IDN-BKS-111113	BS	XRF	107.217	-6.32723	72.9375	26.9	Sindern et al., 2016
1802	IDN-BKS-111114-SND1	IDN-BKS-111114	BS	XRF	107.338	-6.36252	78.6204	27.1	Sindern et al., 2016
1803	IDN-BKS-111114-SND2	IDN-BKS-111114	BS	XRF	107.338	-6.36252	79.5498	27.1	Sindern et al., 2016
1804	IDN-BKS-111115-SND1	IDN-BKS-111115	BS	XRF	107.221	-6.40643	71.2524	26.9	Sindern et al., 2016
1805	IDN-BKS-111115-SND2	IDN-BKS-111115	BS	XRF	107.221	-6.40643	72.1332	26.9	Sindern et al., 2016
1806	IDN-BKS-111116-SND1	IDN-BKS-111116	BS	XRF	107.379	-6.44825	76.1253	27.1	Sindern et al., 2016
1807	IDN-BKS-111116-SND2	IDN-BKS-111116	BS	XRF	107.379	-6.44825	71.9295	27.1	Sindern et al., 2016
1808	IDN-BKS-111117-SND2	IDN-BKS-111117	BS	XRF	107.213	-6.35487	70.5585	26.9	Sindern et al., 2016
1809	IDN-CGK-111111-SND1	IDN-CGK-111111	BS	XRF	106.752	-6.13732	82.5804	27.7	Sindern et al., 2016
1810	IDN-CIS-111111-SND1	IDN-CIS-111111	BS	XRF	106.631	-6.03623	72.2265	27.6	Sindern et al., 2016
1811	IDN-CIT-111111-SND1	IDN-CIT-111111	BS	XRF	107.093	-6.00689	79.6398	27.4	Sindern et al., 2016
1812	IDN-CKG-111111-SND1	IDN-CKG-111111	BS	XRF	106.894	-6.13255	59.3873	27.7	Sindern et al., 2016
1813	IDN-GBH-111111-SND1	IDN-GBH-111111	BS	XRF	107.134	-6.08138	76.5466	27.4	Sindern et al., 2016
1814	IDN-GBH-111111-SND2	IDN-GBH-111111	BS	XRF	107.134	-6.08138	76.1412	27.4	Sindern et al., 2016
1815	IDN-GBH-111113-SND1	IDN-BKS-111111	BS	XRF	107.055	-6.11668	80.1888	27.3	Sindern et al., 2016
1816	IDN-MUB-111111-SND1	IDN-MUB-111111	BS	XRF	106.833	-6.13959	52.3052	27.7	Sindern et al., 2016
1817	IDN-MUK-111111-SND1	IDN-MUK-111111	BS	XRF	106.785	-6.12865	46.2425	27.7	Sindern et al., 2016
1818	IDN-PRC-111111-SND1	IDN-PRC-111111	BS	XRF	106.705	-6.0927	58.6842	27.6	Sindern et al., 2016
1819	IDN-SNT-111111-SND1	IDN-SNT-111111	BS	XRF	106.891	-6.11124	69.839	27.7	Sindern et al., 2016
1820	IDN-SNT-111112-SND1	IDN-SNT-111112	BS	XRF	106.857	-6.15779	66.4542	27.7	Sindern et al., 2016
1821	IES-1	Wu	BS	ICP-MS	120.512	24.193	80.1488	22.5	Liu et al., 2016
1822	IES-2	Tachia	BS	ICP-MS	120.562	24.336	80.0912	21.5	Liu et al., 2016
1823	IES-3	Ta'an	BS	ICP-MS	120.603	24.399	78.2723	21.5	Liu et al., 2016
1824	IES-4	Houlong	BS	ICP-MS	120.766	24.617	81.0726	21.9	Liu et al., 2016
1825	IES-5	Chungkang	BS	ICP-MS	120.84	24.663	81.416	21	Liu et al., 2016
1826	IES-6	Touchien	BS	ICP-MS	120.941	24.842	81.7857	21	Liu et al., 2016
1827	IES-7	Fengshang	BS	ICP-MS	120.963	24.853	84.6489	21.5	Liu et al., 2016
1828	Illinois	Illinois	SS	ICP-MS	4.30508	51.1309	80.3379	10.2	Canfield, 1997
1829	Irtysh_1/A	Irtysh	SS	ICP-MS	89.0313	24.055	69.6126	25.9	Gordeev et al., 2004
1830	Irtysh_1/B	Irtysh	SS	ICP-MS	89.0313	24.055	76.0985	25.9	Gordeev et al., 2004
1831	Irtysh_11	Irtysh	SS	ICP-MS	89.0313	24.055	78.1073	25.9	Gordeev et al., 2004
1832	Irtysh_12	Irtysh	SS	ICP-MS	89.0313	24.055	77.4267	25.9	Gordeev et al., 2004
1833	Irtysh_14	Irtysh	SS	ICP-MS	89.0313	24.055	77.8447	25.9	Gordeev et al., 2004
1834	Irtysh_16	Irtysh	SS	ICP-MS	89.0313	24.055	78.1104	25.9	Gordeev et al., 2004
1835	Irtysh_2	Irtysh	SS	ICP-MS	89.0313	24.055	75.3762	25.9	Gordeev et al., 2004
1836	Irtysh_3	Irtysh	SS	ICP-MS	89.0313	24.055	75.088	25.9	Gordeev et al., 2004
1837	Irtysh_4	Irtysh	SS	ICP-MS	89.0313	24.055	75.8507	25.9	Gordeev et al., 2004
1838	Irtysh_5	Irtysh	SS	ICP-MS	89.0313	24.055	74.6392	25.9	Gordeev et al., 2004
1839	Irtysh_7	Irtysh	SS	ICP-MS	89.0313	24.055	76.698	25.9	Gordeev et al., 2004
1840	Irtysh_9	Irtysh	SS	ICP-MS	89.0313	24.055	78.0048	25.9	Gordeev et al., 2004
1841	Ishym_10	Ishym	SS	ICP-MS	89.0313	24.055	77.229	25.9	Gordeev et al., 2004
1842	ITA-POO-111113-DAV1	ITA-POO-111113	SS	ICP-MS/ICP-OES/Ox	7.68968	44.8862	74.2792	12.8	Davide et al., 2003
1843	ITA-POO-111113-DAV2	ITA-POO-111113	SS	ICP-MS/ICP-OES/Ox	7.68968	44.8862	74.7179	12.8	Davide et al., 2003
1844	ITA-POO-111114-DAV1	ITA-POO-111114	SS	ICP-MS/ICP-OES/Ox	7.89057	45.1812	70.0388	10.6	Davide et al., 2003
1845	ITA-POO-111116-DAV2	ITA-POO-111116	SS	ICP-MS/ICP-OES/Ox	8.19161	45.0648	70.4708	12	Davide et al., 2003
1846	ITA-POO-111117-DAV2	ITA-POO-111117	SS	ICP-MS/ICP-OES/Ox	9.62803	45.131	78.7985	13	Davide et al., 2003
1847	ITA-SVT-111111-LPS1	ITA-SVT-111111	BS	XRF	16.3564	39.1614	78.5055	12.5	Le Pera & Sorriso, 2000
1848	ITA-SVT-111112-LPS1	ITA-SVT-111112	BS	XRF	16.3457	39.1661	76.8402	12.5	Le Pera & Sorriso, 2000
1849	ITA-SVT-111113-LPS1	ITA-SVT-111113	BS	XRF	16.3129	39.1626	83.8793	12.5	Le Pera & Sorriso, 2000
1850	ITA-SVT-111117-LPS1	ITA-SVT-111117	BS	XRF	16.2477	39.0992	70.7155	15.4	Le Pera & Sorriso, 2000
1851	ITA-SVT-111120-LPS1	ITA-SVT-111120	BS	XRF	16.1052	39.0361	69.8487	15.4	Le Pera & Sorriso, 2000
1852	ITA-SVT-111121-LPS1	ITA-SVT-111121	BS	XRF	16.1066	39.0344	68.4294	15.4	Le Pera & Sorriso, 2000
1853	Guo-2012-MLX_BS_4-025-119	Asia Jiaojiang	BS	XRD/ICP-MS	119.118	25.4231	61.5015	19.2	Guo et al., 2018
1854	Guo-2012-MLX_SPM_5-025-119	Asia Jiaojiang	SS	XRD/ICP-MS	119.118	25.4231	77.6965	19.2	Guo et al., 2018
1855	Guo-2012-MLX_SPM_7-025-119	Asia Jiaojiang	SS	XRD/ICP-MS	119.118	25.4231	79.0584	19.2	Guo et al., 2018
1856	Guo-2011-MLX_BS_1-025-119	Asia Jiaojiang	BS	XRD/ICP-MS	119.09	25.4183	74.7187	19.2	Guo et al., 2018
1857	Guo-2011-MLX_SPM_8-025-119	Asia Jiaojiang	SS	XRD/ICP-MS	119.09	25.4183	70.1741	19.2	Guo et al., 2018
1858	Guo-2012-MLX_SPM_2-025-119	Asia Jiaojiang	SS	XRD/ICP-MS	119.008	25.4089	82.5313	20.4	Guo et al., 2018
1859	Guo-2012-MLX_BS_5-025-118	Asia Jiaojiang	BS	XRD/ICP-MS	118.935	25.3833	61.2935	20.4	Guo et al., 2018
1860	Guo-2012-MLX_SPM_3-025-118	Asia Jiaojiang	SS	XRD/ICP-MS	118.935	25.3833	85.0693	20.4	Guo et al., 2018
1861	Guo-2012-MLX_SPM_6-025-118	Asia Jiaojiang	SS	XRD/ICP-MS	118.793	25.3639	86.0086	20.7	Guo et al., 2018
1862	JPN-KJI-111111-NGN1	JPN-KJI-111111	SS	ICP-MS	140.523	36.5038	74.3517	13.8	Nagano et al., 2003
1863	JPN-KJI-111111-NGN10	JPN-KJI-111111	SS	ICP-MS	140.523	36.5038	69.9556	13.8	Nagano et al., 2003
1864	JPN-KJI-111111-NGN11	JPN-KJI-111111	SS	ICP-MS	140.523	36.5038	76.4882	13.8	Nagano et al., 2003
1865	JPN-KJI-111111-NGN12	JPN-KJI-111111	SS	ICP-MS	140.523	36.5038	83.8784	13.8	Nagano et al., 2003
1866	JPN-KJI-111111-NGN13	JPN-KJI-111111	SS	ICP-MS	140.523	36.5038	89.8928	13.8	Nagano et al., 2003
1867	JPN-KJI-111111-NGN14	JPN-KJI-111111	SS	ICP-MS	140.523	36.5038	84.7929	13.8	Nagano et al., 2003
1868	JPN-KJI-111111-NGN15	JPN-KJI-111111	SS	ICP-MS	140.523	36.5038	77.1982	13.8	Nagano et al., 2003
1869	JPN-KJI-111111-NGN2	JPN-KJI-111111	SS	ICP-MS	140.523	36.5038	69.9381	13.8	Nagano et al., 2003
1870	JPN-KJI-111111-NGN3	JPN-KJI-111111	SS	ICP-MS	140.523	36.5038	77.1075	13.8	Nagano et al., 2003
1871	JPN-KJI-111111-NGN4	JPN-KJI-111111	SS	ICP-MS	140.523	36.5038	75.8112	13.8	Nagano et al., 2003
1872	JPN-KJI-111111-NGN5	JPN-KJI-111111	SS	ICP-MS	140.523	36.5038	76.2199	13.8	Nagano et al., 2003
1873	JPN-KJI-111111-NGN6	JPN-KJI-111111	SS	ICP-MS	140.523	36.5038	77.2796	13.8	Nagano et al., 2003
1874	JPN-KJI-111111-NGN7	JPN-KJI-111111	SS	ICP-MS	140.523	36.5038	80.3117	13.8	Nagano et al., 2003
1875	JPN-KJI-111111-NGN8	JPN-KJI-111111	SS	ICP-MS	140.523	36.5038	72.5504	13.8	Nagano et al., 2003
1876	JPN-KJI-111111-NGN9	JPN-KJI-111111	SS	ICP-MS	140.523	36.5038	73.5175	13.8	Nagano et al., 2003
1877	KANA	US rivers	BS	ICP-MS	-81.1109	37.4335	80.7574	10.3	Horowitz & Stephens, 2008
1878	KANA	US rivers	BS	ICP-MS	-81.407	36.3932	81.2557	10.4	Horowitz & Stephens, 2008
1879	KANA	US rivers	BS	ICP-MS	-80.8606	37.3729	79.8385	11.1	Horowitz & Stephens, 2008
1880	KANA	US rivers	BS	ICP-MS	-81.911	38.5256	79.7213	12.1	Horowitz & Stephens, 2008
1881	KANA	US rivers	BS	ICP-MS	-81.0765	37.9551	76.8069	11	Horowitz & Stephens, 2008
1882	KANA	US rivers	BS	ICP-MS	-80.8867	36.9396	71.7839	11	Horowitz & Stephens, 2008
1883	KANA	US rivers	BS	ICP-MS	-81.2143	38.1382	80.0715	11.4	Horowitz & Stephens, 2008
1884	KANA	US rivers	BS	ICP-MS	-80.979	36.6473	79.3151	10.7	Horowitz & Stephens, 2008
1885	KANA	US rivers	BS	ICP-MS	-81.0804	38.1209	81.6584	11.2	Horowitz & Stephens, 2008
1886	KANA	US rivers	BS	ICP-MS	-81.4998	38.4632	79.0634	11.7	Horowitz & Stephens, 2008
1887	KANA	US rivers	BS	ICP-MS	-80.8926	37.6704	76.5752	10	Horowitz & Stephens, 2008
1888	KANA	US rivers	BS	ICP-MS	-80.5567	37.0376	74.8333	11.3	Horowitz & Stephens, 2008
1889	KANA	US rivers	BS	ICP-MS	-80.8709	38.1068	85.8704	9.9	Horowitz & Stephens, 2008
1890	KANA	US rivers	BS	ICP-MS	-80.6415	37.7243	77.4157	10.2	Horowitz & Stephens, 2008
1891	KANA	US rivers	BS	ICP-MS	-80.4567	37.6848	79.44	10	Horowitz & Stephens, 2008
1892	KANA	US rivers	BS	ICP-MS	-80.3812	38.6534	83.9469	11.3	Horowitz & Stephens, 2008
1893	KANA	US rivers	BS	ICP-MS	-80.5265	38.2954	84.0501	8.2	Horowitz & Stephens, 2008
1894	Khatanga river	Khatanga	SS	ICP-MS	82.0413	25.2417	69.2297	25.8	Rachold, 1999
1895	Kheta (K1)	Kheta	SS	ICP-MS	82.0413	25.2417	67.6727	25.8	Rachold, 1999
1896	Konda_17	Konda	SS	ICP-MS	89.0313	24.055	76.5406	25.9	Gordeev et al., 2004
1897	Kotuy (K2)	Kotuy	SS	ICP-MS	82.0413	25.2417	68.3787	25.8	Rachold, 1999
1898	KR-SGR-46	Central California rivers	BS	ICP-MS	-119.511	36.6995	65.2279	17	Malkowski et al., 2019
1899	KSS 12	Ken	SS	ICP-MS	80.3282	25.4828	85.6423	26.2	Maharana et al., 2018
1900	KSS 13	Ken	SS	ICP-MS	80.3282	25.4828	78.8652	26.2	Maharana et al., 2018
1901	Kuygyulyur (Y8)	Kuygyulyur	SS	ICP-MS	82.0413	25.2417	78.6527	25.8	Rachold, 1999
1902	LA1.02	Congo	BS	ICP-MS	12.3736	-6.13111	93.1659	25.5	Dinis et al., 2020
1903	LA1.2	Dande	BS	ICP-MS	13.5592	-8.60639	87.7592	25.1	Dinis et al., 2020
1904	LA1.32	Congo	BS	ICP-MS	12.3736	-6.13111	88.4764	25.5	Dinis et al., 2020
1905	LA1.32	Dande	BS	ICP-MS	13.5592	-8.60639	84.9625	25.1	Dinis et al., 2020
1906	LA32.2	Keve	BS	ICP-MS	14.0958	-10.9886	95.2964	23.7	Dinis et al., 2020
1907	LA32.32	Keve	BS	ICP-MS	14.0958	-10.9886	85.1862	23.7	Dinis et al., 2020
1908	LA35.2	Quicombo	BS	ICP-MS	13.8403	-11.3217	93.7017	24	Dinis et al., 2020
1909	LA35.32	Quicombo	BS	ICP-MS	13.8403	-11.3217	78.9157	24	Dinis et al., 2020
1910	LA37.2	Balombo	BS	ICP-MS	13.9958	-11.9958	91.5273	24.2	Dinis et al., 2020
1911	LA37.32	Balombo	BS	ICP-MS	13.9958	-11.9958	78.6572	24.2	Dinis et al., 2020
1912	LA46.2	Coporolo	BS	ICP-MS	13.1056	-12.9169	90.3786	23.8	Dinis et al., 2020
1913	LA46.32	Coporolo	BS	ICP-MS	13.1056	-12.9169	71.5284	23.8	Dinis et al., 2020
1914	LA52.2	Carujamba	BS	ICP-MS	12.5169	-13.9886	81.3984	22.7	Dinis et al., 2020
1915	LA52.32	Carujamba	BS	ICP-MS	12.5169	-13.9886	63.2849	22.7	Dinis et al., 2020
1916	LA6.2	Mebridege	BS	ICP-MS	12.9203	-7.20278	89.6979	26.2	Dinis et al., 2020
1917	LA6.32	Mebridege	BS	ICP-MS	12.9203	-7.20278	86.2766	26.2	Dinis et al., 2020
1918	Lena river	Lena	SS	ICP-MS	82.0413	25.2417	60.5955	25.8	Rachold, 1999
1919	LERI	US rivers	BS	ICP-MS	-81.681	41.4626	71.6026	9.7	Horowitz & Stephens, 2008
1920	LERI	US rivers	BS	ICP-MS	-85.0219	41.085	69.2529	9.6	Horowitz & Stephens, 2008
1921	LERI	US rivers	BS	ICP-MS	-85.0764	41.2189	65.8002	9.2	Horowitz & Stephens, 2008
1922	LERI	US rivers	BS	ICP-MS	-80.9484	41.7553	70.2042	8.7	Horowitz & Stephens, 2008
1923	LERI	US rivers	BS	ICP-MS	-78.935	42.4639	66.3784	8.4	Horowitz & Stephens, 2008
1924	LERI	US rivers	BS	ICP-MS	-84.8016	41.3856	72.5301	9.1	Horowitz & Stephens, 2008
1925	LG002	Hvita S	BS	XRF/QXRD/ICP-MS	-20.5112	64.1127	67.1527	4.7	Thorpe et al., 2019
1926	LG002	Hvita S	BS	XRD	-20.5112	64.1127	82.2785	4.7	Thorpe et al., 2019
1927	LIN	Clutha	BS	ICP-MS	169.353	-44.8797	53.295	8.7	Kautz & Martin, 2007
1928	LINJ	US rivers	BS	ICP-MS	-74.3117	40.6875	61.7129	11.4	Horowitz & Stephens, 2008
1929	LINJ	US rivers	BS	ICP-MS	-74.5078	40.585	62.9151	11.4	Horowitz & Stephens, 2008
1930	LINJ	US rivers	BS	ICP-MS	-74.0956	41.0586	65.6167	11.3	Horowitz & Stephens, 2008
1931	LINJ	US rivers	BS	ICP-MS	-74.0906	40.985	65.4548	11.3	Horowitz & Stephens, 2008
1932	LINJ	US rivers	BS	ICP-MS	-74.1369	41.0256	62.0802	11.3	Horowitz & Stephens, 2008
1933	LINJ	US rivers	BS	ICP-MS	-74.9511	39.7336	81.8373	12.2	Horowitz & Stephens, 2008
1934	LINJ	US rivers	BS	ICP-MS	-74.2728	40.8972	60.5928	11.4	Horowitz & Stephens, 2008
1935	LINJ	US rivers	BS	ICP-MS	-74.5436	40.7897	65.9147	9.3	Horowitz & Stephens, 2008
1936	LINJ	US rivers	BS	ICP-MS	-74.3181	41.1636	69.1177	9.2	Horowitz & Stephens, 2008
1937	LINJ	US rivers	BS	ICP-MS	-74.2933	40.9872	59.2288	9.2	Horowitz & Stephens, 2008
1938	LINJ	US rivers	BS	ICP-MS	-74.6819	40.3331	64.4874	10.8	Horowitz & Stephens, 2008
1939	LINJ	US rivers	BS	ICP-MS	-74.5711	40.9539	60.5422	8.9	Horowitz & Stephens, 2008
1940	LINJ	US rivers	BS	ICP-MS	-74.8278	40.4733	66.1836	10.7	Horowitz & Stephens, 2008
1941	LIRB	US rivers	BS	ICP-MS	-89.3565	41.1073	68.2405	10.1	Horowitz & Stephens, 2008
1942	LIRB	US rivers	BS	ICP-MS	-89.7773	40.5531	63.4432	10.5	Horowitz & Stephens, 2008
1943	LIRB	US rivers	BS	ICP-MS	-90.0683	40.2942	63.2654	11	Horowitz & Stephens, 2008
1944	LIRB	US rivers	BS	ICP-MS	-89.0023	39.8428	64.2997	11.1	Horowitz & Stephens, 2008
1945	LIRB	US rivers	BS	ICP-MS	-90.6154	39.1603	62.6346	11.9	Horowitz & Stephens, 2008
1946	LIRB	US rivers	BS	ICP-MS	-89.1042	39.7967	65.6097	11.2	Horowitz & Stephens, 2008
1947	LIRB	US rivers	BS	ICP-MS	-89.6848	39.6137	63.5321	11.5	Horowitz & Stephens, 2008
1948	LIRB	US rivers	BS	ICP-MS	-89.7357	40.132	61.626	11.1	Horowitz & Stephens, 2008
1949	LIRB	US rivers	BS	ICP-MS	-89.3612	40.1917	62.3859	11	Horowitz & Stephens, 2008
1950	LIRB	US rivers	BS	ICP-MS	-89.6062	40.4542	60.6944	10.6	Horowitz & Stephens, 2008
1951	LIRB	US rivers	BS	ICP-MS	-89.8356	41.0189	61.4753	9.6	Horowitz & Stephens, 2008
1952	LIRB	US rivers	BS	ICP-MS	-88.589	40.0309	68.7877	10.9	Horowitz & Stephens, 2008
1953	LIRB	US rivers	BS	ICP-MS	-88.9309	41.2084	72.9106	9.7	Horowitz & Stephens, 2008
1954	LIRB	US rivers	BS	ICP-MS	-90.8962	40.3303	62.738	10.6	Horowitz & Stephens, 2008
1955	LIRB	US rivers	BS	ICP-MS	-90.296	40.5695	62.4358	10.4	Horowitz & Stephens, 2008
1956	LIRB	US rivers	BS	ICP-MS	-89.0769	40.7733	65.0449	10.2	Horowitz & Stephens, 2008
1957	LIRB	US rivers	BS	ICP-MS	-89.8612	40.2462	66.9045	11.1	Horowitz & Stephens, 2008
1958	Liu-2007-LZ02-014-120	Asia Calumpn	BS	ICP-OES	120.768	14.9183	67.2961	27.3	Liu, 2009
1959	Liu-2007-LZ11-015-119	Asia Dasol	BS	ICP-OES	119.876	15.9919	74.5234	26.7	Liu, 2009
1960	Liu-2007-LZ21-017-120	Asia Santa Maria	BS	ICP-OES	120.484	17.3864	73.0344	27.1	Liu, 2009
1961	Liu-2007-LZ24-018-120	Asia Laoag City	BS	ICP-OES	120.592	18.1833	71.8023	26.6	Liu, 2009
1962	Liu-2007-LZ08-015-120	Asia Botolan	BS	ICP-OES	120.037	15.2617	60.3336	26.1	Liu, 2009
1963	Liu-2007-LZ10-015-119	Asia Santa Cruz	BS	ICP-OES	119.915	15.8089	86.2604	25.4	Liu, 2009
1964	Liu-2007-LZ12-016-119	Asia Burgos	BS	ICP-OES	119.894	16.0753	78.8931	27.1	Liu, 2009
1965	Liu-2007-LZ43-015-120	Asia Cabanatuan	BS	ICP-OES	120.956	15.5147	68.2155	26.2	Liu, 2009
1966	Liu-2007-LZ01-014-120	Asia Tibag	BS	ICP-OES	120.819	14.9022	68.1681	27.3	Liu, 2009
1967	Liu-2007-LZ03-014-120	Asia Apalit	BS	ICP-OES	120.761	14.9388	67.8988	27.2	Liu, 2009
1968	Liu-2007-LZ09-015-119	Asia Candelaria	BS	ICP-OES	119.942	15.5962	83.9812	26	Liu, 2009
1969	Liu-2007-LZ14-016-120	Asia Dagupan City	BS	ICP-OES	120.343	16.0313	68.2494	27.4	Liu, 2009
1970	Liu-2007-LZ19-014-120	Asia Sudipen	BS	ICP-OES	120.462	14.914	72.6063	27.4	Liu, 2009
1971	Liu-2007-LZ22-017-120	Asia Vigan	BS	ICP-OES	120.467	17.5589	77.3421	26.5	Liu, 2009
1972	Liu-2007-LZ25-018-120	Asia Bacarra	BS	ICP-OES	120.623	18.2333	79.3659	26.7	Liu, 2009
1973	Liu-2007-LZ30-018-121	Asia Lucban	BS	ICP-OES	121.426	18.3381	66.7738	26.7	Liu, 2009
1974	Liu-2007-LZ31-018-121	Asia Gattaran	BS	ICP-OES	121.673	18.1228	75.0418	26.8	Liu, 2009
1975	Liu-2007-LZ32-017-121	Asia Alcala	BS	ICP-OES	121.688	17.8939	77.7071	26.7	Liu, 2009
1976	Liu-2007-LZ33-017-121	Asia Tuguegarao	BS	ICP-OES	121.691	17.6141	73.6761	27.1	Liu, 2009
1977	Liu-2007-LZ34-017-121	Asia Mallig	BS	ICP-OES	121.611	17.1748	67.6033	26.2	Liu, 2009
1978	Liu-2007-LZ35-017-121	Asia Roxas	BS	ICP-OES	121.614	17.1301	70.2992	26.9	Liu, 2009
1979	Liu-2007-LZ36-016-121	Asia Cabatuan	BS	ICP-OES	121.657	16.972	75.977	27	Liu, 2009
1980	Liu-2007-LZ37-016-121	Asia Angadanan	BS	ICP-OES	121.745	16.7458	80.1222	26.8	Liu, 2009
1981	Liu-2007-LZ38-016-121	Asia Ganano	BS	ICP-OES	121.698	16.7699	75.9799	26.9	Liu, 2009
1982	Liu-2007-LZ39-016-121	Asia Santiago	BS	ICP-OES	121.556	16.6958	70.437	26.6	Liu, 2009
1983	Liu-2007-LZ40-016-121	Asia Bayombong	BS	ICP-OES	121.267	16.5869	69.1048	25.4	Liu, 2009
1984	Liu-2007-LZ41-016-121	Asia Bambang	BS	ICP-OES	121.094	16.3636	72.7261	25.4	Liu, 2009
1985	Liu-2007-LZ42-015-120	Asia Talavera	BS	ICP-OES	120.92	15.6103	68.9236	27.1	Liu, 2009
1986	Liu-2007-LZ04-1-014-120	Asia Lubao	BS	ICP-OES	120.569	14.9159	57.3703	27.4	Liu, 2009
1987	LJ1	Jiaojiang	BS	ICP-MS	121.31	28.7417	80.4574	16.9	Bi et al., 2015
1988	LJ2	Jiaojiang	BS	ICP-MS	121.25	28.7533	80.7573	16.9	Bi et al., 2015
1989	LJ3	Jiaojiang	SS	ICP-MS	121.071	28.887	82.4063	16.2	Bi et al., 2015
1990	LJ4	Jiaojiang	SS	ICP-MS	121.12	28.8374	82.0561	16.6	Bi et al., 2015
1991	LO 762	Kosi	SS	ICP-MS	87.1514	26.8481	60.3387	23.3	Lupker et al., 2013
1992	LSUS	US rivers	BS	ICP-MS	-76.3869	39.9373	73.6764	11.1	Horowitz & Stephens, 2008
1993	LSUS	US rivers	BS	ICP-MS	-76.71	40.0104	74.9702	11.3	Horowitz & Stephens, 2008
1994	LSUS	US rivers	BS	ICP-MS	-76.2772	40.0101	71.8313	10.6	Horowitz & Stephens, 2008
1995	LSUS	US rivers	BS	ICP-MS	-76.548	40.7395	85.0387	9.3	Horowitz & Stephens, 2008
1996	LSUS	US rivers	BS	ICP-MS	-76.2272	39.9387	77.9464	11	Horowitz & Stephens, 2008
1997	LSUS	US rivers	BS	ICP-MS	-76.5872	39.7057	80.295	12.1	Horowitz & Stephens, 2008
1998	LSUS	US rivers	BS	ICP-MS	-76.6677	40.2984	76.2973	10.6	Horowitz & Stephens, 2008
1999	LSUS	US rivers	BS	ICP-MS	-76.0202	39.8468	76.55	11.6	Horowitz & Stephens, 2008
[truncated: 1,769 more rows]

## Sheet: Sheet2
ID	Source	Reference
1	Müller et al., 2021	Andersson, P. S., Porcelli, D., Wasserburg, G. J., & Ingri, J. (1998). Particle transport of 234U-238U in the Kalix River and in the Baltic Sea. Geochimica et Cosmochimica Acta, 62(3), 385–392. https://doi.org/10.1016/S0016-7037(97)00342-6
2	Müller et al., 2021	Andrews, M. G., Jacobson, A. D., Lehn, G. O., Horton, T. W., & Craw, D. (2016). Radiogenic and stable Sr isotope ratios (87Sr/86Sr, δ88/86Sr) as tracers of riverine cation sources and biogeochemical cycling in the Milford Sound region of Fiordland, New Zealand. Geochimica et Cosmochimica Acta, 173, 284–303. https://doi.org/10.1016/j.gca.2015.10.005
3	Müller et al., 2021	Aucour, A. M., Sheppard, S. M. F., Guyomar, O., & Wattelet, J. (1999). Use of 13C to trace origin and cycling of inorganic carbon in the Rhone river system. Chemical Geology, 159(1–4), 87–105. https://doi.org/10.1016/S0009-2541(99)00035-2
4	Müller et al., 2021	Bertassoli, D. J., Sawakuchi, A. O., Sawakuchi, H. O., Pupim, F. N., Hartmann, G. A., McGlue, M. M., Chiessi, C. M., Zabel, M., Schefuß, E., Pereira, T. S., Santos, R. A., Faustino, S. B., Oliveira, P. E., & Bicudo, D. C. (2017). The fate of carbon in sediments of the Xingu and Tapajós clearwater rivers, eastern Amazon. Frontiers in Marine Science, 4(FEB). https://doi.org/10.3389/fmars.2017.00044
5	Deng et al., 2022	Bi, L., Yang, S., Li, C., Guo, Y., Wang, Q., Liu, J. T., & Yin, P. (2015). Geochemistry of river‐borne clays entering the East China Sea indicates two contrasting types of weathering and sediment transport processes. Geochemistry, Geophysics, Geosystems, 16(9), 3034-3052.
6	Our collection	Borovec, Z. and Mraz, L..(1992).Character of the fine fractions of the bottom sediments of the Bohemian part of the Labe (Elbe) River. GeoJournal,27(4),371-371
7	Deng et al., 2022	Bouchez, J., Gaillardet, J., France‐Lanord, C., Maurice, L., & Dutra‐Maia, P. (2011). Grain size control of river suspended sediment geochemistry: Clues from Amazon River depth profiles. Geochemistry, Geophysics, Geosystems, 12(3).
8	Deng et al., 2022	Campodonico, V. A., García, M. G., & Pasquini, A. I. (2016). The geochemical signature of suspended sediments in the Parana River basin: Implications for provenance, weathering and sedimentary recycling. Catena, 143, 201-214.
9	Müller et al., 2021	Canfield, D. E. (1997). The geochemistry of river particulates from the continental USA: Major elements. Geochimica et Cosmochimica Acta, 61(16), 3349-3365.
10	Deng et al., 2022	Chen, J., & Wang, F. (1996). Chemical composition of river particulates in eastern China. GeoJournal, 40, 31-37.
11	Our collection	Chen, Y., Hedding, D. W., Li, X., Greyling, A. C., & Li, G. (2020). Weathering dynamics of Large Igneous Provinces (LIPs): a case study from the Lesotho highlands. Earth and Planetary Science Letters, 530, 115871.
12	Müller et al., 2021	Chetelat, B., Liu, C. Q., Gaillardet, J., Wang, Q. L., Zhao, Z. Q., Liang, C. S., & Xiao, Y. K. (2009). Boron isotopes geochemistry of the Changjiang basin rivers. Geochimica et Cosmochimica Acta, 73(20), 6084–6097. https://doi.org/10.1016/j.gca.2009.07.026
13	Deng et al., 2022	Chetelat, B., Liu, C. Q., Wang, Q., & Zhang, G. (2013). Assessing the influence of lithology on weathering indices of Changjiang river sediments. Chemical Geology, 359, 108–115. https://doi.org/10.1016/j.chemgeo.2013.09.018
14	Müller et al., 2021	Churchman, G. J., Hunt, J. L., Glasby, G. P., Renner, R. M., & Griffiths, G. A. (1988). Input of river-derived sediment to the New Zealand continental shelf. II. Mineralogy and composition. Estuarine, Coastal and Shelf Science, 27(4), 397-411.
15	Deng et al., 2022	Compton, J. S., & Maake, L. (2007). Source of the suspended load of the upper Orange River, South Africa. South African Journal of Geology, 110(2–3), 339–348. https://doi.org/10.2113/gssajg.110.2-3.339
16	Deng et al., 2022	Dannhaus, N., Wittmann, H., Krám, P., Christl, M., & von Blanckenburg, F. (2018). Catchment-wide weathering and erosion rates of mafic, ultramafic, and granitic rock from cosmogenic meteoric 10Be/9Be ratios. Geochimica et Cosmochimica Acta, 222, 618-641.
17	Deng et al., 2022	Davide, V., Pardos, M., Diserens, J., Ugazio, G., Thomas, R., & Dominik, J. (2003). Characterisation of bed sediments and suspension of the river Po (Italy) during normal and high flow conditions. Water Research, 37(12), 2847–2864. https://doi.org/10.1016/S0043-1354(03)00133-7
18	Deng et al., 2022	de Caritat, P., & Cooper, M. (2011). National Geochemical Survey of Australia: The Geochemical Atlas of Australia: Dataset. Geoscience Australia, Canberra.
19	Deng et al., 2022	Deng, K., Yang, S., Bi, L., Chang, Y. P., Su, N., Frings, P., & Xie, X. (2019). Small dynamic mountainous rivers in Taiwan exhibit large sedimentary geochemical and provenance heterogeneity over multi-spatial scales. Earth and Planetary Science Letters, 505, 96-109.
20	Deng et al., 2022	Deng, K., Yang, S., von Blanckenburg, F., & Wittmann, H. (2020). Denudation rate changes along a fast‐eroding mountainous river with slate headwaters in Taiwan from 10Be (meteoric)/9Be ratios. Journal of Geophysical Research: Earth Surface, 125(2), e2019JF005251.
21	Müller et al., 2021	Depetris, P. J., Probst, J. L., Pasquini, A. I., & Gaiero, D. M. (2003). The geochemical characteristics of the Paraná River suspended sediment load: An initial assessment. Hydrological Processes, 17(7), 1267–1277. https://doi.org/10.1002/hyp.1283
22	Deng et al., 2022	Dhivert, E., Grosbois, C., Coynel, A., Lefèvre, I., & Desmet, M. (2015). Influences of major flood sediment inputs on sedimentary and geochemical signals archived in a reservoir core (Upper Loire Basin, France). Catena, 126, 75-85.
23	Deng et al., 2022	Dinis, P. A., Garzanti, E., Hahn, A., Vermeesch, P., & Cabral-Pinto, M. (2020). Weathering indices as climate proxies. A step forward based on Congo and SW African river muds. Earth-Science Reviews, 201, 103039.
24	Deng et al., 2022	Douglas, G. B., Ford, P. W., Palmer, M. R., Noble, R. M., Packett, R. J., & Krull, E. S. (2008). Fitzroy River basin, Queensland, Australia. IV. Identification of flood sediment sources in the Fitzroy River. Environmental Chemistry, 5(3), 243-257.
25	Deng et al., 2022	Douglas, G. B., Hart, B. T., Beckett, R., Gray, C. M., & Oliver, R. L. (1999). Geochemistry of suspended particulate matter (SPM) in the Murray-Darling River system: a conceptual isotopic/geochemical model for the fractionation of major, trace and rare earth elements. Aquatic Geochemistry, 5, 167-194.
26	Müller et al., 2021	Eiriksdottir, E. S., Louvat, P., Gislason, S. R., Óskarsson, N., & Hardardóttir, J. (2008). Temporal variation of chemical and mechanical weathering in NE Iceland: Evaluation of a steady-state model of erosion. Earth and Planetary Science Letters, 272(1–2), 78–88. https://doi.org/10.1016/j.epsl.2008.04.005
27	Deng et al., 2022	Gaiero, D. M., Brunet, F., Probst, J. L., & Depetris, P. J. (2007). A uniform isotopic and chemical signature of dust exported from Patagonia: Rock sources and occurrence in southern environments. Chemical Geology, 238(1–2), 107–120. https://doi.org/10.1016/j.chemgeo.2006.11.003
28	Deng et al., 2022	Gaillardet, J., Dupré, B., & Allègre, C. J. (1999). Geochemistry of large river suspended sediments: Silicate weathering or recycling tracer? Geochimica et Cosmochimica Acta, 63(23–24), 4037–4051. https://doi.org/10.1016/s0016-7037(99)00307-5
29	Deng et al., 2022	Gaillardet, J., Millot, R., & Dupré, B. (2003). Chemical denudation rates of the western Canadian orogenic belt: the Stikine terrane. Chemical Geology, 201(3-4), 257-279.
30	Müller et al., 2021	Galy, A., & France-Lanord, C. (2001). Higher erosion rates in the Himalaya: Geochemical constraints on riverine fluxes. Geology, 29(1), 23–26. https://doi.org/10.1130/0091-7613(2001)029<0023:HERITH>2.0.CO;2
31	Deng et al., 2022	Garzanti, E., Andó, S., France-Lanord, C., Censi, P., Vignola, P., Galy, V., & Lupker, M. (2011). Mineralogical and chemical variability of fluvial sediments 2. Suspended-load silt (Ganga–Brahmaputra, Bangladesh). Earth and Planetary Science Letters, 302(1-2), 107-120.
32	Müller et al., 2021	Garzanti, E., Andò, S., Padoan, M., Vezzoli, G., & El Kammar, A. (2015). The modern Nile sediment system: Processes and products. Quaternary Science Reviews, 130, 9–56. https://doi.org/10.1016/j.quascirev.2015.07.011
33	Deng et al., 2022	Garzanti, E., Padoan, M., Setti, M., López-Galindo, A., & Villa, I. M. (2014). Provenance versus weathering control on the composition of tropical river mud (southern Africa). Chemical Geology, 366, 61-74.
34	Deng et al., 2022	Garzanti, E., Padoan, M., Setti, M., Najman, Y., Peruta, L., & Villa, I. M. (2013). Weathering geochemistry and Sr‐Nd fingerprints of equatorial upper Nile and Congo muds. Geochemistry, Geophysics, Geosystems, 14(2), 292-316.
35	Müller et al., 2021	Garzanti, E. & Resentini, A.(2016). Provenance control on chemical indices of weathering (Taiwan river sands). SEDIMENTARY GEOLOGY, 336(May1), 81-95
36	Deng et al., 2022	Gordeev, V. V., Rachold, V., & Vlasova, I. E. (2004). Geochemical behaviour of major and trace elements in suspended particulate material of the Irtysh river, the main tributary of the Ob river, Siberia. Applied Geochemistry, 19(4), 593-610.
37	Deng et al., 2022	Granitto, M., Schmidt, J. M., Shew, N. B., Gamble, B. M., & Labay, K. A. (2013). Alaska Geochemical Database, Version 2.0 (AGDB2)--including “best value” data compilations for rock, sediment, soil, mineral, and concentrate sample media (No. 759). US Geological Survey.
38	Müller et al., 2021	Grosbois, C., Négrel, P., Grimaud, D., & Fouillac, C. (2001). An overview of dissolved and suspended matter fluxes in the Loire River Basin: Natural and anthropogenic inputs. Aquatic Geochemistry, 7(2), 81–105. https://doi.org/10.1023/A:1017518831860
39	Müller et al., 2021	Guinoiseau, D., Bouchez, J., Gélabert, A., Louvat, P., Filizola, N., & Benedetti, M. F. (2016). The geochemical filter of large river confluences. Chemical Geology, 441, 191–203. https://doi.org/10.1016/j.chemgeo.2016.08.009
40	Deng et al., 2022	Guo, Y., Yang, S., Su, N., Li, C., Yin, P., & Wang, Z. (2018). Revisiting the effects of hydrodynamic sorting and sedimentary recycling on chemical weathering indices. Geochimica et Cosmochimica Acta, 227, 48–63. https://doi.org/10.1016/j.gca.2018.02.015
41	Deng et al., 2022	He, J., Garzanti, E., Dinis, P., Yang, S., & Wang, H. (2020). Provenance versus weathering control on sediment composition in tropical monsoonal climate (South China)-1. Geochemistry and clay mineralogy. Chemical Geology, 558, 119860.
42	Deng et al., 2022	Horowitz, A. J., & Stephens, V. C. (2008). The effects of land use on fluvial sediment chemistry for the conterminous US—Results from the first cycle of the NAWQA Program: Trace and major elements, phosphorus, carbon, and sulfur. Science of the Total Environment, 400(1-3), 290-314.
43	Our collection	Hossain, H. M. Z. (2020). Major, trace, and REE geochemistry of the Meghna River sediments, Bangladesh: Constraints on weathering and provenance. Geological Journal, 55(5), 3321-3343.
44	Müller et al., 2021	Hossain, H. M. Z., Kawahata, H., Roser, B. P., Sampei, Y., Manaka, T., & Otani, S. (2017). Geochemical characteristics of modern river sediments in Myanmar and Thailand: Implications for provenance and weathering. Chemie Der Erde, 77(3), 443–458. https://doi.org/10.1016/j.chemer.2017.07.005
45	Deng et al., 2022	Kautz, C. Q., & Martin, C. E. (2007). Chemical and physical weathering in New Zealand’s Southern Alps monitored by bedload sediment major element composition. Applied Geochemistry, 22(8), 1715-1735.
46	Müller et al., 2021	Krickov, I. V, Lim, A. G., Manasypov, R. M., Loiko, S. V, Vorobyev, S. N., Shevchenko, V. P., Dara, O. M., Gordeev, V. V, & Pokrovsky, O. S. (2020). Major and trace elements in suspended matter of western Siberian rivers: First assessment across permafrost zones and landscape parameters of watersheds. Geochimica et Cosmochimica Acta, 269, 429–450. https://doi.org/10.1016/j.gca.2019.11.005
47	Müller et al., 2021	Le Pera, E., & Sorriso-Valvo, M. (2000). Weathering, erosion and sediment composition in a high-gradient river, Calabria, Italy. Earth Surface Processes and Landforms, 25(3), 277–292. https://doi.org/10.1002/(SICI)1096-9837(200003)25:3<277::AID-ESP79>3.0.CO;2-Z
48	Our collection	Liu, Z., Zhao, Y., Colin, C., Siringan, F. P., & Wu, Q. (2009). Chemical weathering in Luzon, Philippines from clay mineralogy and major-element geochemistry of river sediments. Applied Geochemistry, 24(11), 2195–2205. https://doi.org/10.1016/j.apgeochem.2009.09.025
49	Deng et al., 2022	Liu, Z., Zhao, Y., Colin, C., Stattegger, K., Wiesner, M. G., Huh, C. A., ... & Li, Y. (2016). Source-to-sink transport processes of fluvial sediments in the South China Sea. Earth-Science Reviews, 153, 238-273.
50	Deng et al., 2022	Lučić, M., Mikac, N., Bačić, N., & Vdović, N. (2021). Appraisal of geochemical composition and hydrodynamic sorting of the river suspended material: Application of time-integrated suspended sediment sampler in a medium-sized river (the Sava River catchment). Journal of hydrology, 597, 125768.
51	Deng et al., 2022	Lupker, M., France-Lanord, C., Galy, V., Lavé, J., & Kudrass, H. (2013). Increasing chemical weathering in the Himalayan system since the Last Glacial Maximum. Earth and Planetary Science Letters, 365, 243-252.
52	Deng et al., 2022	Maharana, C., Srivastava, D., & Tripathi, J. K. (2018). Geochemistry of sediments of the Peninsular rivers of the Ganga basin and its implication to weathering, sedimentary processes and provenance. Chemical Geology, 483(July 2017), 1–20. https://doi.org/10.1016/j.chemgeo.2018.02.019
53	Deng et al., 2022	Malkowski, M. A., Sharman, G. R., Johnstone, S. A., Grove, M. J., Kimbrough, D. L., & Graham, S. A. (2019). Dilution and propagation of provenance trends in sand and mud: Geochemistry and detrital zircon geochronology of modern sediment from central California (USA). American Journal of Science, 319(10), 846-902.
54	Müller et al., 2021	Manickam, S., Barbaroux, L., & Ottmann, F. (1985). Composition and mineralogy of suspended sediment in the fluvio‐estuarine zone of the Loire River, France. Sedimentology, 32(5), 721-741.
55	Müller et al., 2021	Martin, C. E., & McCulloch, M. T. (1999). Nd-Sr isotopic and trace element geochemistry of river sediments and soils in a fertilized catchment, New South Wales, Australia. Geochimica et Cosmochimica Acta, 63(2), 287–305. https://doi.org/10.1016/S0016-7037(98)00308-1
56	Müller et al., 2021	Martin, J. M., & Meybeck, M. (1979). Elemental mass-balance of material carried by major world rivers. Marine Chemistry, 7(3), 173-206.
57	Müller et al., 2021	Nagano, T., Yanase, N., Tsuduki, K., & Nagao, S. (2003). Particulate and dissolved elemental loads in the Kuji River related to discharge rate. Environment International, 28(7), 649–658. https://doi.org/10.1016/S0160-4120(02)00105-8
58	Müller et al., 2021	Navrátil, T., Rohovec, J., & Žák, K. (2008). Floodplain sediments of the 2002 catastrophic flood at the Vltava (Moldau) River and its tributaries: Mineralogy, chemical composition, and post-sedimentary evolution. Environmental Geology, 56(2), 399–412. https://doi.org/10.1007/s00254-007-1178-8
59	Our collection	Ndjigui, P. D., Beauvais, A., Fadil-Djenabou, S., & Ambrosi, J. P. (2014). Origin and evolution of Ngaye River alluvial sediments, Northern Cameroon: Geochemical constraints. Journal of African Earth Sciences, 100, 164–178. https://doi.org/10.1016/j.jafrearsci.2014.06.005
60	Müller et al., 2021	Négrel, P., & Grosbois, C. (1999). Changes in chemical and 87Sr/86Sr signature distribution patterns of suspended matter and bed sediments in the upper Loire river basin (France). Chemical Geology, 156(1–4), 231–249. https://doi.org/10.1016/S0009-2541(98)00182-X
61	Müller et al., 2021	Ödman, F., Ruth, T., and Pontér, C. (1999). Validation of a field filtration technique for characterization of suspended particulate matter from freshwater. Part I. Major elements. Applied Geochemistry, 14(3), 301–317. DOI: 10.1016/S0883-2927(98)00050-X
62	Deng et al., 2022	Olley, J., & Caitcheon, G. (2000). Major element chemistry of sediments from the Darling–Barwon river and its tributaries: implications for sediment and phosphorus sources. Hydrological Processes, 14(7), 1159-1175.
63	Müller et al., 2021	Pang, H., Pan, B., Garzanti, E., Gao, H., Zhao, X., & Chen, D. (2018). Mineralogy and geochemistry of modern Yellow River sediments: Implications for weathering and provenance. Chemical Geology, 488(222), 76–86. https://doi.org/10.1016/j.chemgeo.2018.04.010
64	Müller et al., 2021	Pekka, L., Ingri, J., Widerlund, A., Mokrotovarova, O., Riabtseva, M., & Öhlander, B. (2004). Geochemistry of the Kola River, northwestern Russia. Applied Geochemistry, 19(12), 1975–1995. https://doi.org/10.1016/j.apgeochem.2004.05.008
65	Müller et al., 2021	Qu, C. H., Chen, C. Z., Yang, J. R., Wang, L. Z., & Lu, Y. L. (1993). Geochemistry of dissolved and particulate elements in the major rivers of China (The Huanghe, Changjiang, and Zhunjiang rivers). Estuaries, 16(3), 475–487. https://doi.org/10.2307/1352595
66	Deng et al., 2022	Rachold, V. (1999). Major, trace and rare earth element geochemistry of suspended particulate material of East Siberian rivers draining to the Arctic Ocean. In Land-ocean systems in the Siberian Arctic: Dynamics and history (pp. 199-222). Berlin, Heidelberg: Springer Berlin Heidelberg.
67	Deng et al., 2022	Rachold, V., Alabyan, A., Hubberten, H. W., Korotaev, V. N., & Zaitsev, A. A. (1996). Sediment transport to the Laptev Sea - Hydrology and geochemistry of the Lena River. Polar Research, 15(2), 183–196. https://doi.org/10.1111/j.1751-8369.1996.tb00468.x
68	Deng et al., 2022	Ranasinghe, P. N., Fernando, G. W. A. R., Dissanayake, C. B., & Rupasinghe, M. S. (2008). Stream sediment geochemistry of the Upper Mahaweli River Basin of Sri Lanka-Geological and environmental significance. Journal of Geochemical Exploration, 99(1-3), 1-28.
69	Deng et al., 2022	Rousseau, T. C. C., Roddaz, M., Moquet, J. S., Handt Delgado, H., Calves, G., & Bayon, G. (2019). Controls on the geochemistry of suspended sediments from large tropical South American rivers (Amazon, Orinoco and Maroni). Chemical Geology, 522(May 2018), 38–54. https://doi.org/10.1016/j.chemgeo.2019.05.027
70	Our collection	Saha, S., Burley, S. D., & Banerjee, S. (2018). Mixing processes in modern estuarine sediments from the Gulf of Khambhat, western India. Marine and Petroleum Geology, 91(August 2017), 599–621. https://doi.org/10.1016/j.marpetgeo.2017.12.010
71	Our collection	Salminen R, Demetriades A, Reeder S. FOREGS-EuroGeoSurveys Geochemical Baseline Database; Geochemical Atlas of Europe. Part 1: Background Information, Methodology and Maps. Espoo: Geological Survey of Finland.) (2005).
72	Deng et al., 2022	Shao J, Yang S, Li C. Chemical indices (CIA and WIP) as proxies for integrated chemical weathering in China: inferences from analysis of fluvial sediments. Sediment Geol 265, 110-120 (2012).
73	Our collection	Shao, J. Q., & Yang, S. Y. (2012). Does chemical index of alteration (CIA) reflect silicate weathering and monsoonal climate in the Changjiang River basin? Chinese Science Bulletin, 57(10), 1178–1187. https://doi.org/10.1007/s11434-011-4954-5
74	Our collection	Sharma, A., & Rajamani, V. (2000). Weathering of gneissic rocks in the upper reaches of Cauvery river, south India: Implications to neotectonics of the region. Chemical Geology, 166(3–4), 203–223. https://doi.org/10.1016/S0009-2541(99)00222-3
75	Deng et al., 2022	Shevchenko, V. P., Pokrovsky, O. S., Filippov, A. S., Lisitsyn, A. P., Bobrov, V. A., Bogunov, A. Y., ... & Politova, N. V. (2010, February). On the elemental composition of suspended matter of the Severnaya Dvina River (White Sea region). In Doklady Earth Sciences (Vol. 430, pp. 228-234). SP MAIK Nauka/Interperiodica.
76	Our collection	Silva, M. M. V. G., Cabral Pinto, M. M. S., & Carvalho, P. C. S. (2016). Major, trace and REE geochemistry of recent sediments from lower Catumbela River (Angola). Journal of African Earth Sciences, 115, 203-217.
77	Our collection	Sindern, S., Tremöhlen, M., Dsikowitzky, L., Gronen, L., Schwarzbauer, J., Siregar, T. H., Ariyani, F., & Irianto, H. E. (2016). Heavy metals in river and coast sediments of the Jakarta Bay region (Indonesia) — Geogenic versus anthropogenic sources. Marine Pollution Bulletin, 110(2), 624–633. https://doi.org/10.1016/j.marpolbul.2016.06.003
78	Deng et al., 2022	Singh, M., Sharma, M., & Tobschall, H. J. (2005). Weathering of the Ganga alluvial plain, northern India: implications from fluvial geochemistry of the Gomati River. Applied Geochemistry, 20(1), 1-21.
79	Deng et al., 2022	Singh, S. K., & France-Lanord, C. (2002). Tracing the distribution of erosion in the Brahmaputra watershed from isotopic compositions of stream sediments. Earth and Planetary Science Letters, 202(3-4), 645-662.
80	Müller et al., 2021	Sorokina, O. A., & Gusev, M. N. (2018). Chemical composition of bottom sediments of the Zeya and Selemdzha Rivers as a reflection of drainage area weathering. Geochemistry International, 56(4), 378-396.
81	Müller et al., 2021	Stirton, D. (2016). Quantifying Transport of Particulate Inorganic Carbon in the Madre de Dios River.
82	Müller et al., 2021	Subramanian, V., van t’ Dack, L., & van Grieken, R. (1985). Preliminary studies on the geochemistry of the Cauvery river basin. Proceedings of the Indian Academy of Sciences - Earth and Planetary Sciences, 94(2), 99–110. https://doi.org/10.1007/BF02871942
83	Deng et al., 2022	Tanaka, K., & Watanabe, N. (2015). Size distribution of alkali elements in riverbed sediment and its relevance to fractionation of alkali elements during chemical weathering. Chemical Geology, 411, 12-18.
84	Deng et al., 2022	Thorpe, M. T., Hurowitz, J. A., & Dehouck, E. (2019). Sediment geochemistry and mineralogy from a glacial terrain river system in southwest Iceland. Geochimica et Cosmochimica Acta, 263, 140–166. https://doi.org/10.1016/j.gca.2019.08.003
85	Müller et al., 2021	van der Perk, M., & Vilches, A. E. (2020). Compositional dynamics of suspended sediment in the Rhine River: sources and controls. Journal of Soils and Sediments, 20(3), 1754–1770. https://doi.org/10.1007/s11368-019-02490-5
86	Our collection	Van der Weijden, C. H., & Middelburg, J. J. (1989). Hydrogeochemistry of the river Rhine: long term and seasonal variability, elemental budgets, base levels and pollution. Water Research, 23(10), 1247-1266.
87	Müller et al., 2021	Viers, J., Roddaz, M., Filizola, N., Guyot, J. L., Sondag, F., Brunet, P., Zouiten, C., Boucayrand, C., Martin, F., & Boaventura, G. R. (2008). Seasonal and provenance controls on Nd-Sr isotopic compositions of Amazon rivers suspended sediments and implications for Nd and Sr fluxes exported to the Atlantic Ocean. Earth and Planetary Science Letters, 274(3–4), 511–523. https://doi.org/10.1016/j.ep…
88	Deng et al., 2022	von Eynatten, H., Tolosana-Delgado, R., & Karius, V. (2012). Sediment generation in modern glacial settings: Grain-size and source-rock control on sediment composition. Sedimentary Geology, 280, 80-92.
89	Müller et al., 2021	Yang, S. Y., Li, C. X., Jung, H. S., & Lee, H. J. (2002). Discrimination of geochemical compositions between the Changjiang and the Huanghe sediments and its application for the identification of sediment source in the Jiangsu coastal plain, China. Marine Geology, 186(3–4), 229–241. https://doi.org/10.1016/S0025-3227(02)00335-3
90	Müller et al., 2021	Yang, S., Jung, H. S., & Li, C. (2004). Two unique weathering regimes in the Changjiang and Huanghe drainage basins: geochemical evidence from river sediments. Sedimentary Geology, 164(1-2), 19-34.
91	Deng et al., 2022	Zwolsman, J. J. G., & van Eck, G. T. M. (1999). Geochemistry of major elements and trace metals in suspended matter of the Scheldt estuary, southwest Netherlands. Marine ChemistryMarine Chemistry, 66, 91–111.
