# Supplementary material for: Tight regulation of Earth’s long-term temperature over Phanerozoic time
Source: Nat Commun. 2026 May 4;17:5995. doi: 10.1038/s41467-026-72672-6 (PMC13347045; doi:10.1038/s41467-026-72672-6)
Supplement: Supplementary file 4 — Supplementary Data 2 [file 41467_2026_72672_MOESM4_ESM.xlsx]

## Sheet: Data S2. SGP2 dataset and GMST 
Supplementary Data 2. SGP2 dataset and GMST estimates.
sample identifier	sample original name	section name	site latitude	site longitude	stratigraphic unit	lithology name	interpreted age	age	interpreted age justification	max age	min age	data source	analysis reference (short)	Al2O3 (wt%)	CaO (wt%)	K2O (wt%)	Na2O (wt%)	Al2O3 (mol)	CaO (mol)	K2O (mol)	Na2O (mol)	CaO*	K2O_corr	K2O*	CIA	CIA*	Temp_linear	Temp_linear_corr	Temp_deng	Temp_deng_corr	Temp_yang	Temp_yang_corr	Temp_average	Temp_average_corr	restored_longitude_scotese	restored_latitude_scotese	box_number	GMST_linear	Local_HadCM3_temp_linear	CO2_inferred_linear	GMST_linear_corr	Local_HadCM3_temp_linear_corr	CO2_inferred_linear_corr	GMST_average	Local_HadCM3_temp_average	CO2_inferred_average	GMST_average_corr	Local_HadCM3_temp_average_corr	CO2_inferred_average_corr
1862	HL5	Huanglian Section	28.1976	109.262	Liuchapo Formation	shale	540	-540	Samples collected at the Precambrian-Cambrian boundary (Liuchapo/Jiumenchong). Age estimates based on stratigraphical correlation: Zhu et al., 2007, Palaeogeography, Palaeoclimatology, Palaeoecology, 254(1-2): 1-6; Och et al., 2016, Sedimentology, 63(2): 378-410. Sedimentation rates unknown, all samples were assumed to have been deposited within 1 My.			SGP	Och et al. 2016	6.85667	6.874	2.67538	0.404348	0.0672222	0.12275	0.0284615	0.00652174	0.00652174	0.00891841	0.00891841	61.8265	75.3747	4.98862	17.5884	2.51995	15.7972	8.92283	16.5098	5.47713	16.6318	160.279	32.85	2202	5.83619	10.4395	140	15.9043	17.5884	937.045	5.83619	10.4395	140	14.4103	16.6318	723.179
1863	HL6	Huanglian Section	28.1976	109.262	Liuchapo Formation	shale	540	-540	Samples collected at the Precambrian-Cambrian boundary (Liuchapo/Jiumenchong). Age estimates based on stratigraphical correlation: Zhu et al., 2007, Palaeogeography, Palaeoclimatology, Palaeoecology, 254(1-2): 1-6; Och et al., 2016, Sedimentology, 63(2): 378-410. Sedimentation rates unknown, all samples were assumed to have been deposited within 1 My.			SGP	Och et al. 2016	0.793333	0.784	0.192821	0.0134783	0.00777778	0.014	0.00205128	0.000217391	0.000217391	0.000912507	0.000912507	75.7784	85.2353	17.9639	26.7588	16.1929	25.4606	16.7359	22.0318	16.9642	24.7504	160.279	32.85	2202	16.4907	17.9639	1020.99	28.7205	26.7588	14882.1	14.9295	16.9642	797.497	25.9041	24.7504	8248.47
1864	HL7	Huanglian Section	28.1976	109.262	Liuchapo Formation	shale	540	-540	Samples collected at the Precambrian-Cambrian boundary (Liuchapo/Jiumenchong). Age estimates based on stratigraphical correlation: Zhu et al., 2007, Palaeogeography, Palaeoclimatology, Palaeoecology, 254(1-2): 1-6; Och et al., 2016, Sedimentology, 63(2): 378-410. Sedimentation rates unknown, all samples were assumed to have been deposited within 1 My.			SGP	Och et al. 2016	2.87111	2.87	0.976154	0.31	0.0281481	0.05125	0.0103846	0.005	0.005	0.00423868	0.00423868	57.9982	66.4078	1.42836	9.24922	-1.23173	7.00961	6.77901	11.4883	2.32522	9.24906	160.279	32.85	2202	5.83619	10.4395	140	5.83619	10.4395	140	5.83619	10.4395	140	5.83619	10.4395	140
1865	HL8	Huanglian Section	28.1976	109.262	Liuchapo Formation	shale	540	-540	Samples collected at the Precambrian-Cambrian boundary (Liuchapo/Jiumenchong). Age estimates based on stratigraphical correlation: Zhu et al., 2007, Palaeogeography, Palaeoclimatology, Palaeoecology, 254(1-2): 1-6; Och et al., 2016, Sedimentology, 63(2): 378-410. Sedimentation rates unknown, all samples were assumed to have been deposited within 1 My.			SGP	Och et al. 2016	2.85222	2.842	0.867692	0.39087	0.027963	0.05075	0.00923077	0.00630435	0.00630435	0.00450796	0.00450796	56.1478	62.0302	-0.292555	5.17805	-3.04517	2.71956	5.74276	9.03689	0.801681	5.64484	160.279	32.85	2202	5.83619	10.4395	140	5.83619	10.4395	140	5.83619	10.4395	140	5.83619	10.4395	140
1866	HL9	Huanglian Section	28.1976	109.262	Liuchapo Formation	shale	540	-540	Samples collected at the Precambrian-Cambrian boundary (Liuchapo/Jiumenchong). Age estimates based on stratigraphical correlation: Zhu et al., 2007, Palaeogeography, Palaeoclimatology, Palaeoecology, 254(1-2): 1-6; Och et al., 2016, Sedimentology, 63(2): 378-410. Sedimentation rates unknown, all samples were assumed to have been deposited within 1 My.			SGP	Och et al. 2016	1.92667	1.918	0.445897	0.283043	0.0188889	0.03425	0.00474359	0.00456522	0.00456522	0.00311326	0.00311326	57.6533	60.6724	1.10754	3.91534	-1.5698	1.38897	6.58583	8.27655	2.04119	4.52695	160.279	32.85	2202	5.83619	10.4395	140	5.83619	10.4395	140	5.83619	10.4395	140	5.83619	10.4395	140
1867	HL13	Huanglian Section	28.1976	109.262	Liuchapo Formation	shale	540	-540	Samples collected at the Precambrian-Cambrian boundary (Liuchapo/Jiumenchong). Age estimates based on stratigraphical correlation: Zhu et al., 2007, Palaeogeography, Palaeoclimatology, Palaeoecology, 254(1-2): 1-6; Och et al., 2016, Sedimentology, 63(2): 378-410. Sedimentation rates unknown, all samples were assumed to have been deposited within 1 My.			SGP	Och et al. 2016	0.812222	0.812	0.204872	0.0134783	0.00796296	0.0145	0.00217949	0.000217391	0.000217391	0.000933083	0.000933083	75.284	85.3404	17.5041	26.8565	15.7083	25.5636	16.459	22.0906	16.5572	24.8369	160.279	32.85	2202	15.7726	17.5041	918.193	28.8575	26.8565	15239.4	14.2937	16.5572	706.489	26.0254	24.8369	8406.66
1868	HL12	Huanglian Section	28.1976	109.262	Liuchapo Formation	shale	540	-540	Samples collected at the Precambrian-Cambrian boundary (Liuchapo/Jiumenchong). Age estimates based on stratigraphical correlation: Zhu et al., 2007, Palaeogeography, Palaeoclimatology, Palaeoecology, 254(1-2): 1-6; Och et al., 2016, Sedimentology, 63(2): 378-410. Sedimentation rates unknown, all samples were assumed to have been deposited within 1 My.			SGP	Och et al. 2016	0.283333	0.28	0.0482051	0.053913	0.00277778	0.005	0.000512821	0.000869565	0.000869565	0.000501879	0.000501879	55.2272	55.3476	-1.14871	-1.03674	-3.94736	-3.82936	5.22723	5.29465	0.0437188	0.142852	160.279	32.85	2202	5.83619	10.4395	140	5.83619	10.4395	140	5.83619	10.4395	140	5.83619	10.4395	140
1869	HL14	Huanglian Section	28.1976	109.262	Liuchapo Formation	shale	540	-540	Samples collected at the Precambrian-Cambrian boundary (Liuchapo/Jiumenchong). Age estimates based on stratigraphical correlation: Zhu et al., 2007, Palaeogeography, Palaeoclimatology, Palaeoecology, 254(1-2): 1-6; Och et al., 2016, Sedimentology, 63(2): 378-410. Sedimentation rates unknown, all samples were assumed to have been deposited within 1 My.			SGP	Och et al. 2016	0.264444	0.266	0.0482051	0	0.00259259	0.00475	0.000512821	0	0	0.000288066	0.000288066	83.4862	90	25.1322	31.19	23.7465	30.13	21.0523	24.7	23.3103	28.6733	160.279	32.85	2202	26.4395	25.1322	8946.64	34.9343	31.19	52670	23.8848	23.3103	5615.23	31.4052	28.6733	25847.4
2707	SWP-1.7	SWP	-27.4752	16.6931	Spitskopf Member	siltstone	540	-540	These samples are ~70 meters above an ash bed dated at 543.1 ?? 1 Ma (Grotzinger et al., 1995), re-calculated to 540.61 Ma (Schmitz et al., 2012). Cambrian-aspect trace fossils appear above the thrombolitic carbonates at the top of the section. Thus the samples are very latest Ediacaran in age, and all SWP samples are given an age of 540 Ma			SGP	Darroch et al. 2015	19.4556	0.322	3.53103	1.17261	0.190741	0.00575	0.0375641	0.018913	0.00575	0.0239338	0.0239338	75.4012	79.6953	17.6131	21.6066	15.8231	20.0314	16.5247	18.9294	16.6536	20.1891	-152.882	-41.0625	4999	20.7569	17.6131	3008.24	23.9024	21.6066	5638.17	20.0012	16.6536	2515.52	22.7859	20.1891	4331.14
2708	SWP-2.3	SWP	-27.4752	16.6931	Spitskopf Member	siltstone	540	-540	These samples are ~70 meters above an ash bed dated at 543.1 ?? 1 Ma (Grotzinger et al., 1995), re-calculated to 540.61 Ma (Schmitz et al., 2012). Cambrian-aspect trace fossils appear above the thrombolitic carbonates at the top of the section. Thus the samples are very latest Ediacaran in age, and all SWP samples are given an age of 540 Ma			SGP	Darroch et al. 2015	20.0222	0.336	2.82	1.10522	0.196296	0.006	0.03	0.0178261	0.006	0.024458	0.024458	78.4801	80.2584	20.4765	22.1303	18.8405	20.5832	18.2489	19.2447	19.1886	20.6527	-152.882	-41.0625	4999	23.0122	20.4765	4478.72	24.3148	22.1303	6176.03	21.9978	19.1886	3817.34	23.151	20.6527	4658.46
2709	SWP-3.05	SWP	-27.4752	16.6931	Spitskopf Member	siltstone	540	-540	These samples are ~70 meters above an ash bed dated at 543.1 ?? 1 Ma (Grotzinger et al., 1995), re-calculated to 540.61 Ma (Schmitz et al., 2012). Cambrian-aspect trace fossils appear above the thrombolitic carbonates at the top of the section. Thus the samples are very latest Ediacaran in age, and all SWP samples are given an age of 540 Ma			SGP	Darroch et al. 2015	20.0222	0.336	3.14538	1.28043	0.196296	0.006	0.0334615	0.0206522	0.006	0.0247721	0.0247721	76.5556	79.241	18.6867	21.1842	16.9545	19.5862	17.1712	18.675	17.6041	19.8151	-152.882	-41.0625	4999	21.6025	18.6867	3559.61	23.5696	21.1842	5204.27	20.7498	17.6041	3003.65	22.4913	19.8151	4139.08
2710	SWP-4.7	SWP	-27.4752	16.6931	Spitskopf Member	siltstone	540	-540	These samples are ~70 meters above an ash bed dated at 543.1 ?? 1 Ma (Grotzinger et al., 1995), re-calculated to 540.61 Ma (Schmitz et al., 2012). Cambrian-aspect trace fossils appear above the thrombolitic carbonates at the top of the section. Thus the samples are very latest Ediacaran in age, and all SWP samples are given an age of 540 Ma			SGP	Darroch et al. 2015	19.4556	0.308	3.7359	1.22652	0.190741	0.0055	0.0397436	0.0197826	0.0055	0.0240026	0.0240026	74.576	79.4667	16.8457	21.394	15.0145	19.8074	16.0626	18.8014	15.9742	20.0009	-152.882	-41.0625	4999	20.1524	16.8457	2614.15	23.7349	21.394	5419.85	19.4593	15.9742	2184.26	22.6377	20.0009	4234.5
2711	SWP-5.6	SWP	-27.4752	16.6931	Spitskopf Member	siltstone	540	-540	These samples are ~70 meters above an ash bed dated at 543.1 ?? 1 Ma (Grotzinger et al., 1995), re-calculated to 540.61 Ma (Schmitz et al., 2012). Cambrian-aspect trace fossils appear above the thrombolitic carbonates at the top of the section. Thus the samples are very latest Ediacaran in age, and all SWP samples are given an age of 540 Ma			SGP	Darroch et al. 2015	19.0778	0.364	3.33821	1.30739	0.187037	0.0065	0.0355128	0.021087	0.0065	0.0238471	0.0238471	74.7739	78.4317	17.0297	20.4315	15.2084	18.7931	16.1734	18.2218	16.1372	19.1488	-152.882	-41.0625	4999	20.2974	17.0297	2708.66	22.9768	20.4315	4455.62	19.5944	16.1372	2250.3	21.9665	19.1488	3796.9
2712	SWP-6.6	SWP	-27.4752	16.6931	Spitskopf Member	siltstone	540	-540	These samples are ~70 meters above an ash bed dated at 543.1 ?? 1 Ma (Grotzinger et al., 1995), re-calculated to 540.61 Ma (Schmitz et al., 2012). Cambrian-aspect trace fossils appear above the thrombolitic carbonates at the top of the section. Thus the samples are very latest Ediacaran in age, and all SWP samples are given an age of 540 Ma			SGP	Darroch et al. 2015	18.7756	0.336	3.48282	1.22652	0.184074	0.006	0.0370513	0.0197826	0.006	0.0233174	0.0233174	74.5517	78.9428	16.8231	20.9068	14.9907	19.2939	16.0489	18.5079	15.9542	19.5695	-152.882	-41.0625	4999	20.1346	16.8231	2602.54	23.3511	20.9068	4919.37	19.4426	15.9542	2176.46	22.2979	19.5695	4012.96
2713	SWP-8.3	SWP	-27.4752	16.6931	Spitskopf Member	siltstone	540	-540	These samples are ~70 meters above an ash bed dated at 543.1 ?? 1 Ma (Grotzinger et al., 1995), re-calculated to 540.61 Ma (Schmitz et al., 2012). Cambrian-aspect trace fossils appear above the thrombolitic carbonates at the top of the section. Thus the samples are very latest Ediacaran in age, and all SWP samples are given an age of 540 Ma			SGP	Darroch et al. 2015	17.4156	0.378	3.33821	1.30739	0.170741	0.00675	0.0355128	0.021087	0.00675	0.0220642	0.0220642	72.9379	77.3836	15.3223	19.4568	13.4092	17.766	15.1452	17.6348	14.6255	18.2859	-152.882	-41.0625	4999	18.9152	15.3223	1929.92	22.2091	19.4568	3955.06	18.3336	14.6255	1658.13	21.2868	18.2859	3353.75
2714	SWP-8.8	SWP	-27.4752	16.6931	Spitskopf Member	siltstone	540	-540	These samples are ~70 meters above an ash bed dated at 543.1 ?? 1 Ma (Grotzinger et al., 1995), re-calculated to 540.61 Ma (Schmitz et al., 2012). Cambrian-aspect trace fossils appear above the thrombolitic carbonates at the top of the section. Thus the samples are very latest Ediacaran in age, and all SWP samples are given an age of 540 Ma			SGP	Darroch et al. 2015	16.2256	0.812	2.57897	1.68478	0.159074	0.0145	0.0274359	0.0271739	0.0145	0.0223053	0.0223053	69.7131	71.3166	12.3232	13.8145	10.2488	11.8203	13.3393	14.2373	11.9705	13.2907	-152.882	-41.0625	4999	16.5457	12.3232	1028.87	17.6566	13.8145	1341.72	16.3024	11.9705	994.046	17.2195	13.2907	1137.39
2715	SWP-10.2	SWP	-27.4752	16.6931	Spitskopf Member	siltstone	540	-540	These samples are ~70 meters above an ash bed dated at 543.1 ?? 1 Ma (Grotzinger et al., 1995), re-calculated to 540.61 Ma (Schmitz et al., 2012). Cambrian-aspect trace fossils appear above the thrombolitic carbonates at the top of the section. Thus the samples are very latest Ediacaran in age, and all SWP samples are given an age of 540 Ma			SGP	Darroch et al. 2015	18.0767	0.378	3.39846	1.4287	0.177222	0.00675	0.0361538	0.0230435	0.00675	0.0230017	0.0230017	72.8801	77.0473	15.2685	19.144	13.3525	17.4364	15.1129	17.4465	14.578	18.0089	-152.882	-41.0625	4999	18.8703	15.2685	1908.95	21.9627	19.144	3794.42	18.2939	14.578	1639.56	21.0687	18.0089	3211.53
2716	SWP-10.8	SWP	-27.4752	16.6931	Spitskopf Member	siltstone	540	-540	These samples are ~70 meters above an ash bed dated at 543.1 ?? 1 Ma (Grotzinger et al., 1995), re-calculated to 540.61 Ma (Schmitz et al., 2012). Cambrian-aspect trace fossils appear above the thrombolitic carbonates at the top of the section. Thus the samples are very latest Ediacaran in age, and all SWP samples are given an age of 540 Ma			SGP	Darroch et al. 2015	17.8311	0.336	3.59128	1.28043	0.174815	0.006	0.0382051	0.0206522	0.006	0.0223852	0.0223852	72.9392	78.0939	15.3234	20.1173	13.4104	18.462	15.1459	18.0326	14.6266	18.8706	-152.882	-41.0625	4999	18.9161	15.3234	1930.37	22.7293	20.1173	4294.25	18.3345	14.6266	1658.53	21.7474	18.8706	3654.03
2717	SWP-11.6	SWP	-27.4752	16.6931	Spitskopf Member	siltstone	540	-540	These samples are ~70 meters above an ash bed dated at 543.1 ?? 1 Ma (Grotzinger et al., 1995), re-calculated to 540.61 Ma (Schmitz et al., 2012). Cambrian-aspect trace fossils appear above the thrombolitic carbonates at the top of the section. Thus the samples are very latest Ediacaran in age, and all SWP samples are given an age of 540 Ma			SGP	Darroch et al. 2015	18.8889	0.364	3.10923	1.37478	0.185185	0.0065	0.0330769	0.0221739	0.0065	0.0237621	0.0237621	74.9932	77.9329	17.2337	19.9676	15.4233	18.3043	16.2962	17.9424	16.3177	18.7381	-152.882	-41.0625	4999	20.458	17.2337	2813.39	22.6114	19.9676	4217.4	19.7366	16.3177	2343.02	21.643	18.7381	3585.99
2718	SWP-12.8	SWP	-27.4752	16.6931	Spitskopf Member	siltstone	540	-540	These samples are ~70 meters above an ash bed dated at 543.1 ?? 1 Ma (Grotzinger et al., 1995), re-calculated to 540.61 Ma (Schmitz et al., 2012). Cambrian-aspect trace fossils appear above the thrombolitic carbonates at the top of the section. Thus the samples are very latest Ediacaran in age, and all SWP samples are given an age of 540 Ma			SGP	Darroch et al. 2015	18.2089	0.364	3.84436	1.41522	0.178519	0.0065	0.0408974	0.0228261	0.0065	0.0230938	0.0230938	71.7685	77.3013	14.2347	19.3802	12.2632	17.6853	14.4904	17.5888	13.6628	18.2181	-152.882	-41.0625	4999	18.0074	14.2347	1505.67	22.1488	19.3802	3915.75	17.53	13.6628	1282.54	21.2334	18.2181	3318.94
2719	SWP-14.3	SWP	-27.4752	16.6931	Spitskopf Member	siltstone	540	-540	These samples are ~70 meters above an ash bed dated at 543.1 ?? 1 Ma (Grotzinger et al., 1995), re-calculated to 540.61 Ma (Schmitz et al., 2012). Cambrian-aspect trace fossils appear above the thrombolitic carbonates at the top of the section. Thus the samples are very latest Ediacaran in age, and all SWP samples are given an age of 540 Ma			SGP	Darroch et al. 2015	17.8878	0.364	3.55513	1.26696	0.17537	0.0065	0.0378205	0.0204348	0.0065	0.0224784	0.0224784	73.0327	78.0175	15.4105	20.0462	13.5021	18.3871	15.1983	17.9898	14.7036	18.8077	-152.882	-41.0625	4999	18.9888	15.4105	1964.33	22.6733	20.0462	4257.76	18.3988	14.7036	1688.59	21.6978	18.8077	3621.73
2720	SWP-14.9	SWP	-27.4752	16.6931	Spitskopf Member	siltstone	540	-540	These samples are ~70 meters above an ash bed dated at 543.1 ?? 1 Ma (Grotzinger et al., 1995), re-calculated to 540.61 Ma (Schmitz et al., 2012). Cambrian-aspect trace fossils appear above the thrombolitic carbonates at the top of the section. Thus the samples are very latest Ediacaran in age, and all SWP samples are given an age of 540 Ma			SGP	Darroch et al. 2015	18.3411	0.336	3.85641	1.50957	0.179815	0.006	0.0410256	0.0243478	0.006	0.0233514	0.0233514	71.5857	77.0039	14.0647	19.1036	12.084	17.3938	14.388	17.4222	13.5122	17.9732	-152.882	-41.0625	4999	17.8655	14.0647	1439.33	21.9309	19.1036	3773.68	17.4044	13.5122	1223.81	21.0405	17.9732	3193.16
2721	SWP-16	SWP	-27.4752	16.6931	Spitskopf Member	siltstone	540	-540	These samples are ~70 meters above an ash bed dated at 543.1 ?? 1 Ma (Grotzinger et al., 1995), re-calculated to 540.61 Ma (Schmitz et al., 2012). Cambrian-aspect trace fossils appear above the thrombolitic carbonates at the top of the section. Thus the samples are very latest Ediacaran in age, and all SWP samples are given an age of 540 Ma			SGP	Darroch et al. 2015	18.3411	0.308	3.79615	1.4287	0.179815	0.0055	0.0403846	0.0230435	0.0055	0.0231509	0.0231509	72.2894	77.6707	14.7192	19.7237	12.7736	18.0473	14.7821	17.7956	14.0916	18.5222	-152.882	-41.0625	4999	18.4118	14.7192	1694.65	22.4193	19.7237	4092.15	17.888	14.0916	1449.84	21.4729	18.5222	3475.11
2722	SWP-17	SWP	-27.4752	16.6931	Spitskopf Member	siltstone	540	-540	These samples are ~70 meters above an ash bed dated at 543.1 ?? 1 Ma (Grotzinger et al., 1995), re-calculated to 540.61 Ma (Schmitz et al., 2012). Cambrian-aspect trace fossils appear above the thrombolitic carbonates at the top of the section. Thus the samples are very latest Ediacaran in age, and all SWP samples are given an age of 540 Ma			SGP	Darroch et al. 2015	18.1144	0.35	3.56718	1.4287	0.177593	0.00625	0.0379487	0.0230435	0.00625	0.0229873	0.0229873	72.5357	77.2567	14.9482	19.3387	13.015	17.6416	14.92	17.5637	14.2944	18.1813	-152.882	-41.0625	4999	18.6029	14.9482	1783.99	22.1161	19.3387	3894.43	18.0572	14.2944	1528.94	21.2045	18.1813	3300.07
2723	SWP-18.8	SWP	-27.4752	16.6931	Spitskopf Member	siltstone	540	-540	These samples are ~70 meters above an ash bed dated at 543.1 ?? 1 Ma (Grotzinger et al., 1995), re-calculated to 540.61 Ma (Schmitz et al., 2012). Cambrian-aspect trace fossils appear above the thrombolitic carbonates at the top of the section. Thus the samples are very latest Ediacaran in age, and all SWP samples are given an age of 540 Ma			SGP	Darroch et al. 2015	18.3789	0.35	3.19359	1.75217	0.180185	0.00625	0.0339744	0.0282609	0.00625	0.0238551	0.0238551	72.4594	75.5331	14.8773	17.7358	12.9402	15.9525	14.8773	16.5986	14.2316	16.7623	-152.882	-41.0625	4999	18.5437	14.8773	1756.33	20.8535	17.7358	3071.27	18.0048	14.2316	1504.45	20.0868	16.7623	2571.32
2724	SWP-19.2	SWP	-27.4752	16.6931	Spitskopf Member	siltstone	540	-540	These samples are ~70 meters above an ash bed dated at 543.1 ?? 1 Ma (Grotzinger et al., 1995), re-calculated to 540.61 Ma (Schmitz et al., 2012). Cambrian-aspect trace fossils appear above the thrombolitic carbonates at the top of the section. Thus the samples are very latest Ediacaran in age, and all SWP samples are given an age of 540 Ma			SGP	Darroch et al. 2015	17.9633	0.448	3.22974	1.71174	0.176111	0.008	0.034359	0.0276087	0.008	0.0235244	0.0235244	71.567	74.8631	14.0473	17.1127	12.0656	15.2958	14.3775	16.2233	13.4968	16.2106	-152.882	-41.0625	4999	17.851	14.0473	1432.54	20.3627	17.1127	2751.26	17.3915	13.4968	1217.8	19.6522	16.2106	2288.02
2725	SWP-21.9	SWP	-27.4752	16.6931	Spitskopf Member	siltstone	540	-540	These samples are ~70 meters above an ash bed dated at 543.1 ?? 1 Ma (Grotzinger et al., 1995), re-calculated to 540.61 Ma (Schmitz et al., 2012). Cambrian-aspect trace fossils appear above the thrombolitic carbonates at the top of the section. Thus the samples are very latest Ediacaran in age, and all SWP samples are given an age of 540 Ma			SGP	Darroch et al. 2015	16.6789	0.35	3.25385	1.77913	0.163519	0.00625	0.0346154	0.0286957	0.00625	0.0220516	0.0220516	70.1557	74.1528	12.7348	16.4521	10.6826	14.5997	13.5872	15.8255	12.3348	15.6258	-152.882	-41.0625	4999	16.8296	12.7348	1069.51	19.8424	16.4521	2412.01	16.5537	12.3348	1030.02	19.1685	15.6258	2048.33
2726	SWP-23.6	SWP	-27.4752	16.6931	Spitskopf Member	siltstone	540	-540	These samples are ~70 meters above an ash bed dated at 543.1 ?? 1 Ma (Grotzinger et al., 1995), re-calculated to 540.61 Ma (Schmitz et al., 2012). Cambrian-aspect trace fossils appear above the thrombolitic carbonates at the top of the section. Thus the samples are very latest Ediacaran in age, and all SWP samples are given an age of 540 Ma			SGP	Darroch et al. 2015	17.9633	0.322	3.7841	1.49609	0.176111	0.00575	0.0402564	0.0241304	0.00575	0.022888	0.022888	71.5178	76.9449	14.0016	19.0488	12.0174	17.336	14.35	17.3891	13.4563	17.9246	-152.882	-41.0625	4999	17.8128	14.0016	1414.71	21.8877	19.0488	3745.52	17.3577	13.4563	1202.01	21.0023	17.9246	3168.24
2727	SWP-24	SWP	-27.4752	16.6931	Spitskopf Member	siltstone	540	-540	These samples are ~70 meters above an ash bed dated at 543.1 ?? 1 Ma (Grotzinger et al., 1995), re-calculated to 540.61 Ma (Schmitz et al., 2012). Cambrian-aspect trace fossils appear above the thrombolitic carbonates at the top of the section. Thus the samples are very latest Ediacaran in age, and all SWP samples are given an age of 540 Ma			SGP	Darroch et al. 2015	17.85	1.386	3.88051	1.46913	0.175	0.02475	0.0412821	0.0236957	0.0236957	0.0247101	0.0247101	66.37	70.8211	9.2141	13.3536	6.9726	11.3347	11.4672	13.9598	9.21796	12.8827	-152.882	-41.0625	4999	14.4013	9.2141	721.89	17.272	13.3536	1161.95	14.404	9.21796	722.272	16.9316	12.8827	1084.12
2972	S1306-267.5	S1306	63.3439	-128.636	Ingta Formation	siltstone	540	-540	The Ingta Formation Simple Sequences 2-5 sit above a carbon isotope excursion presumably marking the Ediacaran-Cambrian boundary (although this may be diagenetic), and contain earliest Cambrian trace fossils. The ages are not known with certainty and so sample ages are linearly interpolated between 540-535 Ma. Note that the section is inverted	540	530	SGP		24.3667	0.098	7.56821	0.404348	0.238889	0.00175	0.0805128	0.00652174	0.00175	0.0274623	0.0274623	72.9046	86.988	15.2912	28.3888	13.3765	27.1782	15.1266	23.0133	14.5981	26.1934	-73.6972	-14.8041	3964	5.83619	22.0476	140	17.3021	28.3888	1176	5.83619	22.0476	140	13.7701	26.1934	631.525
5974	E1421-71A	E1421	37.3429	-117.322	Deep Spring Formation	shale	540	-540	this is right at the boundary (within negative excursion -- age is based on correlation and these ages are in process of being redated, so absolute age is probably a bit younger (539 Ma))			SGP		17.8878	0.392	6.11	0.431304	0.17537	0.007	0.065	0.00695652	0.00695652	0.0210315	0.0210315	68.9665	83.3847	11.6288	25.0377	9.51717	23.647	12.9212	20.9954	11.3558	23.2267	-103.969	-14.5356	3956	5.83619	20.6467	140	14.2253	25.0377	696.696	5.83619	20.6467	140	10.5481	23.2267	369.374
5975	E1421-71B	E1421	37.3429	-117.322	Deep Spring Formation	shale	540	-540	this is right at the boundary (within negative excursion -- age is based on correlation and these ages are in process of being redated, so absolute age is probably a bit younger (539 Ma))			SGP		19.0778	0.252	6.36308	0.350435	0.187037	0.0045	0.0676923	0.00565217	0.0045	0.0219099	0.0219099	70.6116	85.3664	13.1588	26.8808	11.1294	25.5891	13.8425	22.1052	12.7102	24.8583	-103.969	-14.5356	3956	5.83619	20.6467	140	17.2614	26.8808	1157.01	5.83619	20.6467	140	13.9277	24.8583	654.094
5976	E1421-71C	E1421	37.3429	-117.322	Deep Spring Formation	shale	540	-540	this is right at the boundary (within negative excursion -- age is based on correlation and these ages are in process of being redated, so absolute age is probably a bit younger (539 Ma))			SGP		18.6811	0.238	6.26667	0.363913	0.183148	0.00425	0.0666667	0.00586957	0.00425	0.0214742	0.0214742	70.4594	85.2876	13.0172	26.8074	10.9802	25.5118	13.7573	22.061	12.5849	24.7934	-103.969	-14.5356	3956	5.83619	20.6467	140	17.1609	26.8074	1116.95	5.83619	20.6467	140	13.8201	24.7934	638.681
5977	E1421-74	E1421	37.3429	-117.322	Deep Spring Formation	shale	540	-540	this is right at the boundary (within negative excursion -- age is based on correlation and these ages are in process of being redated, so absolute age is probably a bit younger (539 Ma))			SGP		16.3011	0.462	4.83256	1.0513	0.159815	0.00825	0.0514103	0.0169565	0.00825	0.0205579	0.0205579	67.5945	77.7388	10.3529	19.7871	8.17264	18.114	12.1529	17.8337	10.2262	18.5783	-103.969	-14.5356	3956	5.83619	20.6467	140	5.83619	20.6467	140	5.83619	20.6467	140	5.83619	20.6467	140
97874	D850-1	D850	-24.6329	16.6035	Urusis Formation	mudstone	540	-540	Absolute ages of samples along road transects (D850, D860, C14) remain poorly constrained but correlation of blanket formations across the north/south sub-basin divide (Osis arch) is loosely constraind by geological mapping. Age ranges are consistent with well dated sections hosting individual formations/members and dated volcanic tuff deposits.	545.5	538.6	SGP	Bowyer et al. 2020	12.8067	0.546	2.66333	1.29391	0.125556	0.00975	0.0283333	0.0208696	0.00975	0.0173528	0.0173528	68.0487	72.3547	10.7753	14.7798	8.6177	12.8376	12.4073	14.8186	10.6001	14.1453	-156.337	-42.2559	4998	18.3728	10.7753	1676.45	21.4873	14.7798	3484.45	18.2298	10.6001	1609.62	21.0081	14.1453	3172.02
97895	D860-15	D860	-24.1931	16.8437	Urusis Formation	mudstone	540	-540	Absolute ages of samples along road transects (D850, D860, C14) remain poorly constrained but correlation of blanket formations across the north/south sub-basin divide (Osis arch) is loosely constraind by geological mapping. Age ranges are consistent with well dated sections hosting individual formations/members and dated volcanic tuff deposits.	545.5	538.6	SGP	Bowyer et al. 2020	15.6967	0.546	3.09718	1.84652	0.153889	0.00975	0.0329487	0.0297826	0.00975	0.0214913	0.0214913	67.9811	71.6053	10.7124	14.0829	8.55145	12.1032	12.3694	14.399	10.5444	13.5283	-156.998	-42.2159	4998	18.3215	10.7124	1652.47	20.9609	14.0829	3141.27	18.1844	10.5444	1588.38	20.5421	13.5283	2868.21
117800	MP3211	Laginha Quarry	-19.1102	-57.6439	Guaicurus Formation	siltstone	540	-540	Age based on evidences of branching ichnofossils traces (Multina minima and Didymaulichnus lyelli) found in the Guaicurus Formation at Laginha Quarry (Parry et al., 2017)	542		SGP	Caxito et al. 2024	17.3211	0.742	4.41077	1.0513	0.169815	0.01325	0.0469231	0.0169565	0.01325	0.0222246	0.0222246	68.7664	76.4085	11.4428	18.5499	9.32108	16.8103	12.8092	17.0888	11.191	17.483	-57.6439	-19.1102	4160	5.83619	21.6757	140	5.83619	21.6757	140	5.83619	21.6757	140	5.83619	21.6757	140
117811	MP3210	Laginha Quarry	-19.1102	-57.6439	Guaicurus Formation	siltstone	540	-540	Age based on evidences of branching ichnofossils traces (Multina minima and Didymaulichnus lyelli) found in the Guaicurus Formation at Laginha Quarry (Parry et al., 2017)	542		SGP	Caxito et al. 2024	15.9044	3.5	3.83231	1.18609	0.155926	0.0625	0.0407692	0.0191304	0.0191304	0.0215763	0.0215763	66.3639	72.2672	9.2084	14.6985	6.9666	12.7518	11.4638	14.7696	9.21292	14.0733	-57.6439	-19.1102	4160	5.83619	21.6757	140	5.83619	21.6757	140	5.83619	21.6757	140	5.83619	21.6757	140
117817	MP3196	Laginha Quarry	-19.1102	-57.6439	Guaicurus Formation	siltstone	540	-540	Age based on evidences of branching ichnofossils traces (Multina minima and Didymaulichnus lyelli) found in the Guaicurus Formation at Laginha Quarry (Parry et al., 2017)	542		SGP	Caxito et al. 2024	17.9633	0.42	5.04949	0.053913	0.176111	0.0075	0.0537179	0.000869565	0.000869565	0.0197611	0.0197611	76.0515	89.1199	18.2179	30.3715	16.4605	29.2675	16.8888	24.2072	17.1891	27.9487	-57.6439	-19.1102	4160	5.83619	21.6757	140	20.9414	30.3715	3128.53	5.83619	21.6757	140	16.8064	27.9487	1066.19
117818	MP3200	Laginha Quarry	-19.1102	-57.6439	Guaicurus Formation	siltstone	540	-540	Age based on evidences of branching ichnofossils traces (Multina minima and Didymaulichnus lyelli) found in the Guaicurus Formation at Laginha Quarry (Parry et al., 2017)	542		SGP	Caxito et al. 2024	17.4533	0.826	4.54333	0.188696	0.171111	0.01475	0.0483333	0.00304348	0.00304348	0.0196887	0.0196887	75.8702	86.9084	18.0493	28.3148	16.2828	27.1002	16.7873	22.9687	17.0398	26.1279	-57.6439	-19.1102	4160	5.83619	21.6757	140	17.4152	28.3148	1228.89	5.83619	21.6757	140	13.8184	26.1279	638.443
117828	MP3190	Laginha Quarry	-19.1102	-57.6439	Guaicurus Formation	siltstone	540	-540		542		SGP	Caxito et al. 2024	16.1311	0.896	3.86846	0.053913	0.158148	0.016	0.0411538	0.000869565	0.000869565	0.0177653	0.0177653	78.6646	89.021	20.6481	30.2796	19.0213	29.1706	18.3522	24.1518	19.3405	27.8673	-57.6439	-19.1102	4160	5.83619	21.6757	140	20.7816	30.2796	3024.39	5.83619	21.6757	140	16.6728	27.8673	1047.06
117829	MP3192	Laginha Quarry	-19.1102	-57.6439	Guaicurus Formation	siltstone	540	-540		542		SGP	Caxito et al. 2024	15.7344	0.658	3.82026	0.0404348	0.154259	0.01175	0.040641	0.000652174	0.000652174	0.0172848	0.0172848	78.6216	89.2454	20.6081	30.4882	18.9792	29.3905	18.3281	24.2774	19.3051	28.052	-57.6439	-19.1102	4160	5.83619	21.6757	140	21.144	30.4882	3260.67	5.83619	21.6757	140	16.9759	28.052	1090.45
117830	MP3194	Laginha Quarry	-19.1102	-57.6439	Guaicurus Formation	siltstone	540	-540	Age based on evidences of branching ichnofossils traces (Multina minima and Didymaulichnus lyelli) found in the Guaicurus Formation at Laginha Quarry (Parry et al., 2017)	542		SGP	Caxito et al. 2024	16.9244	0.322	4.55538	0.053913	0.165926	0.00575	0.0484615	0.000869565	0.000869565	0.0186295	0.0186295	76.7726	89.0665	18.8885	30.3218	17.1671	29.2151	17.2926	24.1772	17.7827	27.9047	-57.6439	-19.1102	4160	5.83619	21.6757	140	20.855	30.3218	3072.22	5.83619	21.6757	140	16.7341	27.9047	1055.85
117831	MP3205	Laginha Quarry	-19.1102	-57.6439	Guaicurus Formation	siltstone	540	-540	Age based on evidences of branching ichnofossils traces (Multina minima and Didymaulichnus lyelli) found in the Guaicurus Formation at Laginha Quarry (Parry et al., 2017)	542		SGP	Caxito et al. 2024	16.6033	1.47	4.18179	1.32087	0.162778	0.02625	0.0444872	0.0213043	0.0213043	0.0228207	0.0228207	65.144	71.3289	8.07395	13.8259	5.77115	11.8324	10.7807	14.2442	8.20859	13.3008	-57.6439	-19.1102	4160	5.83619	21.6757	140	5.83619	21.6757	140	5.83619	21.6757	140	5.83619	21.6757	140
117832	MP3208	Laginha Quarry	-19.1102	-57.6439	Guaicurus Formation	siltstone	540	-540	Age based on evidences of branching ichnofossils traces (Multina minima and Didymaulichnus lyelli) found in the Guaicurus Formation at Laginha Quarry (Parry et al., 2017)	542		SGP	Caxito et al. 2024	16.4144	2.296	4.16974	1.03783	0.160926	0.041	0.044359	0.0167391	0.0167391	0.0216005	0.0216005	67.3998	74.5011	10.1718	16.7761	7.98182	14.9411	12.0439	16.0206	10.0658	15.9126	-57.6439	-19.1102	4160	5.83619	21.6757	140	5.83619	21.6757	140	5.83619	21.6757	140	5.83619	21.6757	140
117833	MP3216	Laginha Quarry	-19.1102	-57.6439	Guaicurus Formation	siltstone	540	-540	Age based on evidences of branching ichnofossils traces (Multina minima and Didymaulichnus lyelli) found in the Guaicurus Formation at Laginha Quarry (Parry et al., 2017)	542		SGP	Caxito et al. 2024	16.8678	1.442	4.13359	1.37478	0.16537	0.02575	0.0439744	0.0221739	0.0221739	0.023302	0.023302	65.1853	70.9682	8.11237	13.4905	5.81164	11.4789	10.8038	14.0422	8.2426	13.0039	-57.6439	-19.1102	4160	5.83619	21.6757	140	5.83619	21.6757	140	5.83619	21.6757	140	5.83619	21.6757	140
117834	MP3220	Laginha Quarry	-19.1102	-57.6439	Guaicurus Formation	siltstone	540	-540	Age based on evidences of branching ichnofossils traces (Multina minima and Didymaulichnus lyelli) found in the Guaicurus Formation at Laginha Quarry (Parry et al., 2017)	542		SGP	Caxito et al. 2024	16.6033	0.826	4.02513	0.970435	0.162778	0.01475	0.0428205	0.0156522	0.01475	0.0214644	0.0214644	68.9735	75.836	11.6354	18.0175	9.52403	16.2493	12.9252	16.7682	11.3615	17.0117	-57.6439	-19.1102	4160	5.83619	21.6757	140	5.83619	21.6757	140	5.83619	21.6757	140	5.83619	21.6757	140
117835	MP3222	Laginha Quarry	-19.1102	-57.6439	Guaicurus Formation	siltstone	540	-540	Age based on evidences of branching ichnofossils traces (Multina minima and Didymaulichnus lyelli) found in the Guaicurus Formation at Laginha Quarry (Parry et al., 2017)	542		SGP	Caxito et al. 2024	16.6033	1.12	4.02513	1.25348	0.162778	0.02	0.0428205	0.0202174	0.02	0.022555	0.022555	66.2194	72.1692	9.07408	14.6074	6.82506	12.6558	11.3829	14.7148	9.09401	13.9926	-57.6439	-19.1102	4160	5.83619	21.6757	140	5.83619	21.6757	140	5.83619	21.6757	140	5.83619	21.6757	140
117837	MP3227	Laginha Quarry	-19.1102	-57.6439	Guaicurus Formation	siltstone	540	-540	Age based on evidences of branching ichnofossils traces (Multina minima and Didymaulichnus lyelli) found in the Guaicurus Formation at Laginha Quarry (Parry et al., 2017)	542		SGP	Caxito et al. 2024	16.0367	1.4	3.77205	1.19957	0.157222	0.025	0.0401282	0.0193478	0.0193478	0.0217687	0.0217687	66.6066	72.2241	9.43412	14.6585	7.20445	12.7097	11.5997	14.7455	9.41275	14.0379	-57.6439	-19.1102	4160	5.83619	21.6757	140	5.83619	21.6757	140	5.83619	21.6757	140	5.83619	21.6757	140
117838	MP3234	Laginha Quarry	-19.1102	-57.6439	Guaicurus Formation	siltstone	540	-540	Age based on evidences of branching ichnofossils traces (Multina minima and Didymaulichnus lyelli) found in the Guaicurus Formation at Laginha Quarry (Parry et al., 2017)	542		SGP	Caxito et al. 2024	16.9433	0.546	4.07333	1.38826	0.166111	0.00975	0.0433333	0.0223913	0.00975	0.022028	0.022028	68.7587	75.4089	11.4355	17.6203	9.31348	15.8307	12.8048	16.529	11.1846	16.66	-57.6439	-19.1102	4160	5.83619	21.6757	140	5.83619	21.6757	140	5.83619	21.6757	140	5.83619	21.6757	140
117839	MP3237	Laginha Quarry	-19.1102	-57.6439	Guaicurus Formation	siltstone	540	-540	Age based on evidences of branching ichnofossils traces (Multina minima and Didymaulichnus lyelli) found in the Guaicurus Formation at Laginha Quarry (Parry et al., 2017)	542		SGP	Caxito et al. 2024	15.0922	2.856	3.41051	1.72522	0.147963	0.051	0.0362821	0.0278261	0.0278261	0.0226239	0.0226239	61.6777	65.4012	4.85022	8.31308	2.3741	6.02314	8.83949	10.9247	5.3546	8.42029	-57.6439	-19.1102	4160	5.83619	21.6757	140	5.83619	21.6757	140	5.83619	21.6757	140	5.83619	21.6757	140
117840	MP3242	Laginha Quarry	-19.1102	-57.6439	Guaicurus Formation	siltstone	540	-540	Age based on evidences of branching ichnofossils traces (Multina minima and Didymaulichnus lyelli) found in the Guaicurus Formation at Laginha Quarry (Parry et al., 2017)	542		SGP	Caxito et al. 2024	16.3578	0.756	3.85641	1.68478	0.16037	0.0135	0.0410256	0.0271739	0.0135	0.0223383	0.0223383	66.2496	71.7918	9.10213	14.2564	6.85461	12.286	11.3998	14.5034	9.11884	13.6819	-57.6439	-19.1102	4160	5.83619	21.6757	140	5.83619	21.6757	140	5.83619	21.6757	140	5.83619	21.6757	140
117841	MP3243	Laginha Quarry	-19.1102	-57.6439	Guaicurus Formation	siltstone	540	-540	Age based on evidences of branching ichnofossils traces (Multina minima and Didymaulichnus lyelli) found in the Guaicurus Formation at Laginha Quarry (Parry et al., 2017)	542		SGP	Caxito et al. 2024	16.1878	0.91	3.80821	1.75217	0.158704	0.01625	0.0405128	0.0282609	0.01625	0.0225794	0.0225794	65.1153	70.287	8.04718	12.8569	5.74295	10.8112	10.7645	13.6607	8.18489	12.4429	-57.6439	-19.1102	4160	5.83619	21.6757	140	5.83619	21.6757	140	5.83619	21.6757	140	5.83619	21.6757	140
117842	MP3251	Laginha Quarry	-19.1102	-57.6439	Guaicurus Formation	siltstone	540	-540	Age based on evidences of branching ichnofossils traces (Multina minima and Didymaulichnus lyelli) found in the Guaicurus Formation at Laginha Quarry (Parry et al., 2017)	542		SGP	Caxito et al. 2024	16.8489	0.98	4.03718	1.60391	0.165185	0.0175	0.0429487	0.0258696	0.0175	0.0231727	0.0231727	65.6791	71.2842	8.57155	13.7843	6.29551	11.7886	11.0803	14.2192	8.64912	13.264	-57.6439	-19.1102	4160	5.83619	21.6757	140	5.83619	21.6757	140	5.83619	21.6757	140	5.83619	21.6757	140
117843	MP3255	Laginha Quarry	-19.1102	-57.6439	Guaicurus Formation	siltstone	540	-540	Age based on evidences of branching ichnofossils traces (Multina minima and Didymaulichnus lyelli) found in the Guaicurus Formation at Laginha Quarry (Parry et al., 2017)	542		SGP	Caxito et al. 2024	16.7544	2.394	4.01308	1.01087	0.164259	0.04275	0.0426923	0.0163043	0.0163043	0.0218742	0.0218742	68.567	75.0926	11.2573	17.3261	9.12565	15.5208	12.6975	16.3519	11.0268	16.3996	-57.6439	-19.1102	4160	5.83619	21.6757	140	5.83619	21.6757	140	5.83619	21.6757	140	5.83619	21.6757	140
117844	MP3257	Laginha Quarry	-19.1102	-57.6439	Guaicurus Formation	siltstone	540	-540	Age based on evidences of branching ichnofossils traces (Multina minima and Didymaulichnus lyelli) found in the Guaicurus Formation at Laginha Quarry (Parry et al., 2017)	542		SGP	Caxito et al. 2024	14.9789	3.36	3.60333	1.28043	0.146852	0.06	0.0383333	0.0206522	0.0206522	0.0209062	0.0209062	64.8383	70.2431	7.78957	12.816	5.47149	10.7682	10.6094	13.6361	7.95683	12.4068	-57.6439	-19.1102	4160	5.83619	21.6757	140	5.83619	21.6757	140	5.83619	21.6757	140	5.83619	21.6757	140
117845	MP3260	Laginha Quarry	-19.1102	-57.6439	Guaicurus Formation	siltstone	540	-540	Age based on evidences of branching ichnofossils traces (Multina minima and Didymaulichnus lyelli) found in the Guaicurus Formation at Laginha Quarry (Parry et al., 2017)	542		SGP	Caxito et al. 2024	15.7911	1.33	3.65154	1.48261	0.154815	0.02375	0.0388462	0.023913	0.02375	0.0224975	0.0224975	64.1523	68.8141	7.1516	11.4871	4.79922	9.36783	10.2253	12.8359	7.39203	11.2303	-57.6439	-19.1102	4160	5.83619	21.6757	140	5.83619	21.6757	140	5.83619	21.6757	140	5.83619	21.6757	140
117846	MP3262	Laginha Quarry	-19.1102	-57.6439	Guaicurus Formation	siltstone	540	-540	Age based on evidences of branching ichnofossils traces (Multina minima and Didymaulichnus lyelli) found in the Guaicurus Formation at Laginha Quarry (Parry et al., 2017)	542		SGP	Caxito et al. 2024	16.0744	0.77	4.01308	1.9813	0.157593	0.01375	0.0426923	0.0319565	0.01375	0.0225888	0.0225888	64.0643	69.7658	7.06976	12.3722	4.71298	10.3005	10.176	13.3689	7.31958	12.0139	-57.6439	-19.1102	4160	5.83619	21.6757	140	5.83619	21.6757	140	5.83619	21.6757	140	5.83619	21.6757	140
117848	MP3265	Laginha Quarry	-19.1102	-57.6439	Guaicurus Formation	siltstone	540	-540	Age based on evidences of branching ichnofossils traces (Multina minima and Didymaulichnus lyelli) found in the Guaicurus Formation at Laginha Quarry (Parry et al., 2017)	542		SGP	Caxito et al. 2024	16.6978	0.672	3.95282	1.90043	0.163704	0.012	0.0420513	0.0306522	0.012	0.0229284	0.0229284	65.9014	71.3977	8.77827	13.8899	6.51334	11.8997	11.2048	14.2827	8.83212	13.3574	-57.6439	-19.1102	4160	5.83619	21.6757	140	5.83619	21.6757	140	5.83619	21.6757	140	5.83619	21.6757	140
2936	J1125-135.9	J1125	63.4786	-128.519	Ingta Formation	shale	539.8	-539.8	The Ingta Formation likely encompasses the Precambrian-Cambrian boundary, although the previously reported negative carbon isotope excursion (BACE) is likely diagenetic rather than real. Samples from the Ingta Formation in J1125 were stretched between 541 and 533 Ma.	542	529	SGP		20.7778	0.294	6.42333	0.31	0.203704	0.00525	0.0683333	0.005	0.005	0.0237449	0.0237449	72.2259	85.7886	14.6601	27.2734	12.7114	26.0028	14.7465	22.3416	14.0393	25.2059	-73.5499	-14.7537	3964	5.83619	22.0476	140	15.5099	27.2734	880.594	5.83619	22.0476	140	11.8318	25.2059	459.258
137810	ZM-03	Zouma (ZM) outcrop	29.7795	110.409	Niutitang Formation	shale	539.8	-539.8	Age from DM-SED. From Lai et al. 2024: To assign specific ages to each sample in the database, we assumed a constant sedimentation rate within the same formation or group of section. If the original studies provided numerical ages for two or more samples, we calculated the precise age for each sample based on the sedimentation rate and assigned it accordingly. If absolute ages were not provided i…			DM-SED	Zhou et al. 2017	3.53222	3.388	1.18103	0.0808696	0.0346296	0.0605	0.0125641	0.00130435	0.00130435	0.00413759	0.00413759	69.534	83.6951	12.1566	25.3265	10.0733	23.9512	13.2391	21.1693	11.823	23.4823	160.454	30.9455	2298	5.83619	12.9384	140	24.9887	25.3265	7054.73	5.83619	12.9384	140	22.1375	23.4823	3908.43
2937	J1125-142.3	J1125	63.4786	-128.519	Ingta Formation	shale	539.57	-539.57	The Ingta Formation likely encompasses the Precambrian-Cambrian boundary, although the previously reported negative carbon isotope excursion (BACE) is likely diagenetic rather than real. Samples from the Ingta Formation in J1125 were stretched between 541 and 533 Ma.	542	529	SGP		20.4	0.28	6.09795	0.471739	0.2	0.005	0.0648718	0.0076087	0.005	0.0236232	0.0236232	72.0771	84.6626	14.5217	26.2262	12.5656	24.8993	14.6632	21.711	13.9168	24.2789	-73.5033	-14.5796	3964	5.83619	22.0476	140	13.8229	26.2262	639.083	5.83619	22.0476	140	9.86278	24.2789	321.383
97903	D860-16	D860	-24.1931	16.8437	Urusis Formation	mudstone	539.5	-539.5	Absolute ages of samples along road transects (D850, D860, C14) remain poorly constrained but correlation of blanket formations across the north/south sub-basin divide (Osis arch) is loosely constraind by geological mapping. Age ranges are consistent with well dated sections hosting individual formations/members and dated volcanic tuff deposits.	545.5	538.6	SGP	Bowyer et al. 2020	12.5233	0.462	2.24154	2.52043	0.122778	0.00825	0.0238462	0.0406522	0.00825	0.0190756	0.0190756	62.7935	64.364	5.888	7.34847	3.46768	5.00667	9.46439	10.3438	6.27335	7.56632	-156.767	-42.1824	4998	14.9899	5.888	806.144	15.9238	7.34847	939.836	15.2363	6.27335	841.419	16.0631	7.56632	959.778
2971	S1306-241.2	S1306	63.3439	-128.636	Ingta Formation	siltstone	539.36	-539.36	The Ingta Formation Simple Sequences 2-5 sit above a carbon isotope excursion presumably marking the Ediacaran-Cambrian boundary (although this may be diagenetic), and contain earliest Cambrian trace fossils. The ages are not known with certainty and so sample ages are linearly interpolated between 540-535 Ma. Note that the section is inverted	540	530	SGP		22.1	0.098	6.18231	0.471739	0.216667	0.00175	0.0657692	0.0076087	0.00175	0.0251139	0.0251139	74.2531	86.2735	16.5454	27.7244	14.6981	26.478	15.8818	22.6132	15.7084	25.6052	-73.5673	-14.3196	3964	5.83619	22.0476	140	16.2365	27.7244	984.609	5.83619	22.0476	140	12.6798	25.6052	518.638
2938	J1125-148.3	J1125	63.4786	-128.519	Ingta Formation	shale	539.35	-539.35	The Ingta Formation likely encompasses the Precambrian-Cambrian boundary, although the previously reported negative carbon isotope excursion (BACE) is likely diagenetic rather than real. Samples from the Ingta Formation in J1125 were stretched between 541 and 533 Ma.	542	529	SGP		19.6444	0.35	5.6641	0.579565	0.192593	0.00625	0.0602564	0.00934783	0.00625	0.0231323	0.0231323	71.7433	83.2571	14.2113	24.9191	12.2384	23.522	14.4762	20.924	13.642	23.1217	-73.4588	-14.4132	3964	5.83619	22.0476	140	11.2226	24.9191	416.604	5.83619	22.0476	140	7.72563	23.1217	216.994
2970	S1306-240	S1306	63.3439	-128.636	Ingta Formation	siltstone	539.33	-539.33	The Ingta Formation Simple Sequences 2-5 sit above a carbon isotope excursion presumably marking the Ediacaran-Cambrian boundary (although this may be diagenetic), and contain earliest Cambrian trace fossils. The ages are not known with certainty and so sample ages are linearly interpolated between 540-535 Ma. Note that the section is inverted	540	530	SGP		23.6111	0.084	6.33897	0.53913	0.231481	0.0015	0.0674359	0.00869565	0.0015	0.026853	0.026853	74.8857	86.2032	17.1337	27.6589	15.318	26.4091	16.236	22.5738	16.2292	25.5473	-73.5612	-14.2969	3964	5.83619	22.0476	140	16.1311	27.6589	969.522	5.83619	22.0476	140	12.5568	25.5473	510.025
139453	GS-9	Guangyang	23.7243	112.337	Bacun Group	shale	539.31	-539.31	Age from DM-SED. From Lai et al. 2024: To assign specific ages to each sample in the database, we assumed a constant sedimentation rate within the same formation or group of section. If the original studies provided numerical ages for two or more samples, we calculated the precise age for each sample based on the sedimentation rate and assigned it accordingly. If absolute ages were not provided i…			DM-SED	Tian et al. 2017	19.1533	0.112	5.1459	0.134783	0.187778	0.002	0.0547436	0.00217391	0.002	0.021328	0.021328	76.1173	88.043	18.2791	29.37	16.525	28.2121	16.9257	23.6041	17.2432	27.0621	154.268	34.414	2201	17.5208	18.2791	1278.22	31.9617	29.37	28750.1	16.0499	17.2432	957.899	28.9465	27.0621	15471.4
2969	S1306-235.6	S1306	63.3439	-128.636	Ingta Formation	shale	539.22	-539.22	The Ingta Formation Simple Sequences 2-5 sit above a carbon isotope excursion presumably marking the Ediacaran-Cambrian boundary (although this may be diagenetic), and contain earliest Cambrian trace fossils. The ages are not known with certainty and so sample ages are linearly interpolated between 540-535 Ma. Note that the section is inverted	540	530	SGP		20.0222	0.07	4.76026	0.93	0.196296	0.00125	0.050641	0.015	0.00125	0.0236163	0.0236163	74.5843	83.1191	16.8534	24.7908	15.0226	23.3868	16.0672	20.8467	15.981	23.0081	-73.5389	-14.2136	3964	5.83619	22.0476	140	10.9501	24.7908	397.521	5.83619	22.0476	140	7.52579	23.0081	208.851
2968	S1306-233.6	S1306	63.3439	-128.636	Ingta Formation	shale	539.17	-539.17	The Ingta Formation Simple Sequences 2-5 sit above a carbon isotope excursion presumably marking the Ediacaran-Cambrian boundary (although this may be diagenetic), and contain earliest Cambrian trace fossils. The ages are not known with certainty and so sample ages are linearly interpolated between 540-535 Ma. Note that the section is inverted	540	530	SGP		22.6667	0.14	6.53179	0.431304	0.222222	0.0025	0.0694872	0.00695652	0.0025	0.0257421	0.0257421	73.7873	86.3264	16.1122	27.7736	14.2416	26.5299	15.6209	22.6428	15.3249	25.6488	-73.5287	-14.1758	3964	5.83619	22.0476	140	16.3158	27.7736	995.962	5.83619	22.0476	140	12.7723	25.6488	525.119
2939	J1125-155.1	J1125	63.4786	-128.519	Ingta Formation	shale	539.11	-539.11	The Ingta Formation likely encompasses the Precambrian-Cambrian boundary, although the previously reported negative carbon isotope excursion (BACE) is likely diagenetic rather than real. Samples from the Ingta Formation in J1125 were stretched between 541 and 533 Ma.	542	529	SGP		20.4	0.294	6.50769	0.256087	0.2	0.00525	0.0692308	0.00413044	0.00413044	0.0231401	0.0231401	72.0742	86.4301	14.519	27.87	12.5628	26.6315	14.6616	22.7008	13.9145	25.7341	-73.4101	-14.2316	3964	5.83619	22.0476	140	16.4711	27.87	1018.19	5.83619	22.0476	140	12.9535	25.7341	537.808
5979	E1421-186	E1421	37.3429	-117.322	Deep Spring Formation	shale	539	-539	Emmy Smith pers. comm. 2016.			SGP		18.8889	0.28	5.80872	0.350435	0.185185	0.005	0.0617949	0.00565217	0.005	0.0217597	0.0217597	71.8797	85.1046	14.3381	26.6373	12.3721	25.3325	14.5526	21.9586	13.7543	24.6428	-103.667	-13.8428	3956	5.76779	20.579	140	16.9865	26.6373	1089.79	5.76779	20.579	140	13.5921	24.6428	610.979
5980	E1421-190	E1421	37.3429	-117.322	Deep Spring Formation	shale	539	-539	Emmy Smith pers. comm. 2016.			SGP		20.7778	0.322	6.6041	0.350435	0.203704	0.00575	0.0702564	0.00565217	0.00565217	0.0238898	0.0238898	71.4087	85.2681	13.9001	26.7894	11.9105	25.4928	14.2889	22.0501	13.3665	24.7774	-103.667	-13.8428	3956	5.76779	20.579	140	17.2355	26.7894	1135.74	5.76779	20.579	140	13.8212	24.7774	643.294
2967	S1306-223.4	S1306	63.3439	-128.636	Ingta Formation	shale	538.92	-538.92	The Ingta Formation Simple Sequences 2-5 sit above a carbon isotope excursion presumably marking the Ediacaran-Cambrian boundary (although this may be diagenetic), and contain earliest Cambrian trace fossils. The ages are not known with certainty and so sample ages are linearly interpolated between 540-535 Ma. Note that the section is inverted	540	530	SGP		22.4778	0.084	5.83282	0.444783	0.22037	0.0015	0.0620513	0.00717391	0.0015	0.0254494	0.0254494	75.7038	86.5917	17.8945	28.0203	16.1197	26.7899	16.6941	22.7914	16.9028	25.8672	-73.4779	-13.9866	3964	5.76779	21.9827	140	16.727	28.0203	1053.18	5.76779	21.9827	140	13.2088	25.8672	558.464
136816	HSBY-672	Huoshibian section	32.303	108.232	Lujiaping Formation	mudstone	538.91	-538.91	Age from DM-SED. From Lai et al. 2024: To assign specific ages to each sample in the database, we assumed a constant sedimentation rate within the same formation or group of section. If the original studies provided numerical ages for two or more samples, we calculated the precise age for each sample based on the sedimentation rate and assigned it accordingly. If absolute ages were not provided i…			DM-SED	Long & Luo, 2017	15.1867	0.364	4.24205	2.68217	0.148889	0.0065	0.0451282	0.0432609	0.0065	0.0220722	0.0220722	61.0756	67.4554	4.29032	10.2235	1.7841	8.0363	8.50234	12.075	4.85892	10.1116	163.89	29.8474	2395	5.76779	13.1834	140	5.76779	13.1834	140	5.76779	13.1834	140	5.76779	13.1834	140
2940	J1125-161.8	J1125	63.4786	-128.519	Ingta Formation	shale	538.87	-538.87	The Ingta Formation likely encompasses the Precambrian-Cambrian boundary, although the previously reported negative carbon isotope excursion (BACE) is likely diagenetic rather than real. Samples from the Ingta Formation in J1125 were stretched between 541 and 533 Ma.	542	529	SGP		20.2111	0.266	6.29077	0.363913	0.198148	0.00475	0.0669231	0.00586957	0.00475	0.0231964	0.0231964	71.8733	85.4219	14.3322	26.9324	12.3659	25.6435	14.5491	22.1363	13.749	24.904	-73.3615	-14.05	3964	5.76779	21.9827	140	14.9517	26.9324	802.762	5.76779	21.9827	140	11.2098	24.904	418.047
139454	GS-10	Guangyang	23.7243	112.337	Bacun Group	shale	538.8	-538.8	Age from DM-SED. From Lai et al. 2024: To assign specific ages to each sample in the database, we assumed a constant sedimentation rate within the same formation or group of section. If the original studies provided numerical ages for two or more samples, we calculated the precise age for each sample based on the sedimentation rate and assigned it accordingly. If absolute ages were not provided i…			DM-SED	Tian et al. 2017	15.3378	0.07	3.49487	0.121304	0.15037	0.00125	0.0371795	0.00195652	0.00125	0.0170641	0.0170641	78.8285	88.1209	20.8005	29.4424	19.1819	28.2885	18.444	23.6477	19.4755	27.1262	154.242	34.3011	2201	21.0299	20.8005	3113.24	32.186	29.4424	28648.5	19.3298	19.4755	2083.95	29.1959	27.1262	15578.3
139489	MEL-4	Maoerling Tunnel	23.6675	112.257	Bacun Group	shale	538.8	-538.8	Age from DM-SED. From Lai et al. 2024: To assign specific ages to each sample in the database, we assumed a constant sedimentation rate within the same formation or group of section. If the original studies provided numerical ages for two or more samples, we calculated the precise age for each sample based on the sedimentation rate and assigned it accordingly. If absolute ages were not provided i…			DM-SED	Tian et al. 2017	18.4922	0.098	5.29051	0.148261	0.181296	0.00175	0.0562821	0.0023913	0.00175	0.0206042	0.0206042	75.0027	87.9901	17.2425	29.3208	15.4327	28.1603	16.3015	23.5744	16.3256	27.0185	154.262	34.3921	2201	16.4177	17.2425	1009.55	32.029	29.3208	27838.9	15.0714	16.3256	819.652	29.0569	27.0185	15219.9
139490	MEL-5	Maoerling Tunnel	23.6675	112.257	Bacun Group	shale	538.8	-538.8	Age from DM-SED. From Lai et al. 2024: To assign specific ages to each sample in the database, we assumed a constant sedimentation rate within the same formation or group of section. If the original studies provided numerical ages for two or more samples, we calculated the precise age for each sample based on the sedimentation rate and assigned it accordingly. If absolute ages were not provided i…			DM-SED	Tian et al. 2017	13.7133	0.154	3.62744	0.121304	0.134444	0.00275	0.0385897	0.00195652	0.00195652	0.0153731	0.0153731	75.98	87.4546	18.1514	28.8228	16.3904	27.6355	16.8488	23.2746	17.1302	26.5776	154.262	34.3921	2201	17.6711	18.1514	1332.97	31.3861	28.8228	24525.4	16.2527	17.1302	986.281	28.4878	26.5776	13753.2
139491	MEL-6	Maoerling Tunnel	23.6675	112.257	Bacun Group	shale	538.8	-538.8	Age from DM-SED. From Lai et al. 2024: To assign specific ages to each sample in the database, we assumed a constant sedimentation rate within the same formation or group of section. If the original studies provided numerical ages for two or more samples, we calculated the precise age for each sample based on the sedimentation rate and assigned it accordingly. If absolute ages were not provided i…			DM-SED	Tian et al. 2017	17.7367	0.084	4.79641	0.107826	0.173889	0.0015	0.0510256	0.00173913	0.0015	0.0196809	0.0196809	76.2157	88.3542	18.3706	29.6594	16.6214	28.5171	16.9808	23.7783	17.3243	27.3183	154.262	34.3921	2201	17.9457	18.3706	1457.31	32.4661	29.6594	30092	16.5377	17.3243	1026.47	29.4439	27.3183	16217.3
2966	S1306-216.3	S1306	63.3439	-128.636	Ingta Formation	shale	538.75	-538.75	The Ingta Formation Simple Sequences 2-5 sit above a carbon isotope excursion presumably marking the Ediacaran-Cambrian boundary (although this may be diagenetic), and contain earliest Cambrian trace fossils. The ages are not known with certainty and so sample ages are linearly interpolated between 540-535 Ma. Note that the section is inverted	540	530	SGP		24.9333	0.112	5.44718	0.822174	0.244444	0.002	0.0579487	0.0132609	0.002	0.0288561	0.0288561	76.953	84.7114	19.0563	26.2716	17.344	24.9472	17.3937	21.7384	17.9313	24.3191	-73.4434	-13.858	3964	5.76779	21.9827	140	13.8734	26.2716	650.668	5.76779	21.9827	140	9.99563	24.3191	332.763
2941	J1125-167.4	J1125	63.4786	-128.519	Ingta Formation	shale	538.67	-538.67	The Ingta Formation likely encompasses the Precambrian-Cambrian boundary, although the previously reported negative carbon isotope excursion (BACE) is likely diagenetic rather than real. Samples from the Ingta Formation in J1125 were stretched between 541 and 533 Ma.	542	529	SGP		21.1556	0.224	6.78487	0.269565	0.207407	0.004	0.0721795	0.00434783	0.004	0.0239728	0.0239728	72.0328	86.5178	14.4805	27.9515	12.5221	26.7174	14.6384	22.75	13.8803	25.8063	-73.3209	-13.8986	3964	5.76779	21.9827	140	16.6148	27.9515	1037.36	5.76779	21.9827	140	13.0825	25.8063	549.593
137809	ZM-04	Zouma (ZM) outcrop	29.7795	110.409	Niutitang Formation	shale	538.66	-538.66	Age from DM-SED. From Lai et al. 2024: To assign specific ages to each sample in the database, we assumed a constant sedimentation rate within the same formation or group of section. If the original studies provided numerical ages for two or more samples, we calculated the precise age for each sample based on the sedimentation rate and assigned it accordingly. If absolute ages were not provided i…			DM-SED	Zhou et al. 2017	5.57222	4.606	1.91615	0.0943478	0.0546296	0.08225	0.0203846	0.00152174	0.00152174	0.00640812	0.00640812	69.9862	85.2506	12.5772	26.7731	10.5165	25.4756	13.4923	22.0403	12.1953	24.763	160.409	30.7292	2298	5.76779	12.655	140	27.086	26.7731	10140.6	5.76779	12.655	140	24.0508	24.763	5639.19
2965	S1306-211.5	S1306	63.3439	-128.636	Ingta Formation	shale	538.63	-538.63	The Ingta Formation Simple Sequences 2-5 sit above a carbon isotope excursion presumably marking the Ediacaran-Cambrian boundary (although this may be diagenetic), and contain earliest Cambrian trace fossils. The ages are not known with certainty and so sample ages are linearly interpolated between 540-535 Ma. Note that the section is inverted	540	530	SGP		19.2667	0.098	4.55538	0.862609	0.188889	0.00175	0.0484615	0.013913	0.00175	0.022728	0.022728	74.6557	83.1085	16.9198	24.7809	15.0926	23.3763	16.1072	20.8407	16.0398	22.9993	-73.419	-13.7672	3964	5.76779	21.9827	140	10.9542	24.7809	400.095	5.76779	21.9827	140	7.55789	22.9993	212.084
97866	D860-18	C14	-24.4727	16.8768	Kreyrivier Member	mudstone	538.5	-538.5	above FAD T. pedum	538.6		SGP	Bowyer et al. 2020	12.9767	0.532	1.92821	2.00826	0.127222	0.0095	0.0205128	0.0323913	0.0095	0.0187904	0.0187904	67.091	67.706	9.88463	10.4566	7.67919	8.28188	11.871	12.2154	9.81159	10.3179	-155.973	-41.979	4998	17.2601	9.88463	1146.87	17.7281	10.4566	1358.79	17.2004	9.81159	1119.95	17.6147	10.3179	1307.42
2963	S1306-202.3	S1306	63.3439	-128.636	Ingta Formation	siltstone	538.41	-538.41	The Ingta Formation Simple Sequences 2-5 sit above a carbon isotope excursion presumably marking the Ediacaran-Cambrian boundary (although this may be diagenetic), and contain earliest Cambrian trace fossils. The ages are not known with certainty and so sample ages are linearly interpolated between 540-535 Ma. Note that the section is inverted	540	530	SGP		20.7778	0.014	5.13385	0.93	0.203704	0.00025	0.0546154	0.015	0.00025	0.0243282	0.0243282	74.4615	83.7316	16.7392	25.3603	14.9023	23.9869	15.9985	21.1897	15.88	23.5123	-73.3742	-13.6007	3964	5.76779	21.9827	140	12.1569	25.3603	484.574	5.76779	21.9827	140	8.4612	23.5123	248.459
2942	J1125-175.4	J1125	63.4786	-128.519	Ingta Formation	shale	538.38	-538.38	The Ingta Formation likely encompasses the Precambrian-Cambrian boundary, although the previously reported negative carbon isotope excursion (BACE) is likely diagenetic rather than real. Samples from the Ingta Formation in J1125 were stretched between 541 and 533 Ma.	542	529	SGP		22.1	0.196	7.38744	0.202174	0.216667	0.0035	0.0785897	0.00326087	0.00326087	0.0247987	0.0247987	71.7967	87.3701	14.2609	28.7442	12.2907	27.5527	14.5061	23.2273	13.6859	26.5081	-73.2621	-13.6793	3964	5.76779	21.9827	140	17.884	28.7442	1429.37	5.76779	21.9827	140	14.2593	26.5081	705.099
2962	S1306-197.2	S1306	63.3439	-128.636	Ingta Formation	siltstone	538.29	-538.29	The Ingta Formation Simple Sequences 2-5 sit above a carbon isotope excursion presumably marking the Ediacaran-Cambrian boundary (although this may be diagenetic), and contain earliest Cambrian trace fossils. The ages are not known with certainty and so sample ages are linearly interpolated between 540-535 Ma. Note that the section is inverted	540	530	SGP		25.8778	0.168	6.20641	0.363913	0.253704	0.003	0.0660256	0.00586957	0.003	0.0291748	0.0291748	77.2077	86.9599	19.2932	28.3627	17.5936	27.1507	17.5363	22.9975	18.141	26.1703	-73.3498	-13.5099	3964	5.76779	21.9827	140	17.2828	28.3627	1157.16	5.76779	21.9827	140	13.7081	26.1703	627.346
97862	D860-19	C14	-24.4727	16.8768	Niep Member	mudstone	538.2	-538.2	above FAD T. pedum	538.6		SGP	Bowyer et al. 2020	14.2989	0.35	3.29	1.32087	0.140185	0.00625	0.035	0.0213043	0.00625	0.0186377	0.0186377	69.1455	75.2158	11.7953	17.4407	9.69255	15.6415	13.0215	16.4209	11.5031	16.501	-155.836	-41.957	4998	18.8237	11.7953	1854.79	23.1402	17.4407	4472.9	18.5846	11.5031	1746.53	22.4331	16.501	4017.33
2943	J1125-182.1	J1125	63.4786	-128.519	Ingta Formation	shale	538.13	-538.13	The Ingta Formation likely encompasses the Precambrian-Cambrian boundary, although the previously reported negative carbon isotope excursion (BACE) is likely diagenetic rather than real. Samples from the Ingta Formation in J1125 were stretched between 541 and 533 Ma.	542	529	SGP		22.6667	0.196	7.12231	0.269565	0.222222	0.0035	0.0757692	0.00434783	0.0035	0.0255633	0.0255633	72.6598	86.93	15.0636	28.3349	13.1366	27.1214	14.9895	22.9808	14.3966	26.1457	-73.2113	-13.4902	3964	5.76779	21.9827	140	17.2391	28.3349	1137.38	5.76779	21.9827	140	13.668	26.1457	621.697
2743	E1216-36.4	E1216	46.6977	96.8628	Zuune Arts Member	shale	538	-538	Age from Smith, pers comm. 2016.			SGP		15.3756	3.808	6.66436	1.59043	0.150741	0.068	0.0708974	0.0256522	0.0256522	0.0224495	0.0224495	55.228	67.1467	-1.14795	9.93646	-3.94654	7.73379	5.22769	11.9022	0.0443997	9.85747	5.17315	-7.00436	3697	5.69938	19.1354	140	5.69938	19.1354	140	5.69938	19.1354	140	5.69938	19.1354	140
2998	T1201-108.4	T1201	46.9038	95.2535	Bayan Gol Formation	shale	538	-538	Age from Smith, pers comm. 2016.			SGP		24.6878	0.798	3.41051	1.33435	0.242037	0.01425	0.0362821	0.0215217	0.01425	0.0308676	0.0308676	77.0596	78.4112	19.1554	20.4125	17.4484	18.773	17.4534	18.2103	18.019	19.1319	6.17756	-7.51745	3793	12.3021	19.1554	497.377	13.768	20.4125	640.233	10.8604	18.019	395.789	12.2723	19.1319	495.278
2999	T1201-114	T1201	46.9038	95.2535	Bayan Gol Formation	shale	538	-538	Age from Smith, pers comm. 2016.			SGP		29.41	0.406	3.00077	1.28043	0.288333	0.00725	0.0319231	0.0206522	0.00725	0.0351373	0.0319231	82.8167	82.8167	24.5095	24.5095	23.0903	23.0903	20.6773	20.6773	22.7591	22.7591	6.17756	-7.51745	3793	17.7851	24.5095	1368.45	17.7851	24.5095	1368.45	16.2014	22.7591	978.516	16.2014	22.7591	978.516
3000	T1201-117.9	T1201	46.9038	95.2535	Bayan Gol Formation	shale	538	-538	Age from Smith, pers comm. 2016.			SGP		20.8722	0.476	3.12128	1.09174	0.20463	0.0085	0.0332051	0.0176087	0.0085	0.0256376	0.0256376	77.5278	79.8162	19.5909	21.7191	17.9073	20.1499	17.7156	18.9971	18.4046	20.2887	6.17756	-7.51745	3793	12.8546	19.5909	536.308	15.123	21.7191	828.598	11.3495	18.4046	430.255	13.6397	20.2887	622.393
3001	T1201-121	T1201	46.9038	95.2535	Bayan Gol Formation	shale	538	-538	Age from Smith, pers comm. 2016.			SGP		20.6267	0.378	3.12128	1.01087	0.202222	0.00675	0.0332051	0.0163043	0.00675	0.0250307	0.0250307	78.2346	80.7896	20.2482	22.6243	18.5999	21.1038	18.1114	19.5422	18.9865	21.0901	6.17756	-7.51745	3793	13.5977	20.2482	616.556	16.0617	22.6243	959.091	12.0878	18.9865	482.279	14.4707	21.0901	737.919
3002	T1201-127.1	T1201	46.9038	95.2535	Bayan Gol Formation	shale	538	-538	Age from Smith, pers comm. 2016.			SGP		18.6433	0.28	2.85615	0.956957	0.182778	0.005	0.0303846	0.0154348	0.005	0.0225792	0.0225792	78.2449	80.9497	20.2577	22.7732	18.61	21.2607	18.1171	19.6318	18.9949	21.2219	6.17756	-7.51745	3793	13.6075	20.2577	617.926	16.2161	22.7732	980.561	12.0985	18.9949	483.031	14.6074	21.2219	756.926
3003	T1201-129.1	T1201	46.9038	95.2535	Bayan Gol Formation	shale	538	-538	Age from Smith, pers comm. 2016.			SGP		21.6089	0.42	2.98872	1.52304	0.211852	0.0075	0.0317949	0.0245652	0.0075	0.0271019	0.0271019	76.8381	78.1686	18.9494	20.1868	17.2314	18.5353	17.3293	18.0744	17.8367	18.9322	6.17756	-7.51745	3793	12.0408	18.9494	478.965	13.534	20.1868	607.708	10.6291	17.8367	379.489	12.0189	18.9322	477.422
3004	T1201-151.7	T1201	46.9038	95.2535	Bayan Gol Formation	shale	538	-538	Age from Smith, pers comm. 2016.			SGP		21.7033	0.714	3.51897	2.84391	0.212778	0.01275	0.0374359	0.0458696	0.01275	0.0301553	0.0301553	68.8973	70.5607	11.5645	13.1115	9.44936	11.0795	12.8825	13.814	11.2988	12.6684	6.17756	-7.51745	3793	5.69938	13.2294	140	5.69938	13.2294	140	5.69938	13.2294	140	5.69938	13.2294	140
3005	T1201-172	T1201	46.9038	95.2535	Bayan Gol Formation	shale	538	-538	Age from Smith, pers comm. 2016.			SGP		16.9244	0.224	2.44641	2.96522	0.165926	0.004	0.0260256	0.0478261	0.004	0.0241947	0.0241947	68.0645	68.5795	10.7899	11.269	8.63316	9.13795	12.4161	12.7045	10.6131	11.0372	6.17756	-7.51745	3793	5.69938	13.2294	140	5.69938	13.2294	140	5.69938	13.2294	140	5.69938	13.2294	140
3006	T1201-197.8	T1201	46.9038	95.2535	Bayan Gol Formation	shale	538	-538	Age from Smith, pers comm. 2016.			SGP		19.8144	0.924	3.07308	3.23478	0.194259	0.0165	0.0326923	0.0521739	0.0165	0.0292148	0.0292148	65.7113	66.4934	8.60148	9.32891	6.32705	7.09358	11.0983	11.5363	8.67561	9.31961	6.17756	-7.51745	3793	5.69938	13.2294	140	5.69938	13.2294	140	5.69938	13.2294	140	5.69938	13.2294	140
3007	T1201-204	T1201	46.9038	95.2535	Bayan Gol Formation	shale	538	-538	Age from Smith, pers comm. 2016.			SGP		22.1567	0.462	4.78436	2.3587	0.217222	0.00825	0.0508974	0.0380435	0.00825	0.0292795	0.0292795	69.0882	74.1891	11.742	16.4859	9.63639	14.6353	12.9894	15.8459	11.4559	15.6557	6.17756	-7.51745	3793	5.69938	13.2294	140	8.97761	16.4859	270.467	5.69938	13.2294	140	8.14189	15.6557	237.207
3008	T1201-206.7	T1201	46.9038	95.2535	Bayan Gol Formation	shale	538	-538	Age from Smith, pers comm. 2016.			SGP		15.7156	0.28	3.02487	1.79261	0.154074	0.005	0.0321795	0.028913	0.005	0.0208875	0.0208875	69.9807	73.7639	12.572	16.0904	10.5111	14.2186	13.4892	15.6078	12.1908	15.3056	6.17756	-7.51745	3793	5.69938	13.2294	140	8.57952	16.0904	254.624	5.69938	13.2294	140	7.78946	15.3056	223.181
3009	T1201-207.9	T1201	46.9038	95.2535	Bayan Gol Formation	shale	538	-538	Age from Smith, pers comm. 2016.			SGP		19.89	0.7	3.97692	2.17	0.195	0.0125	0.0423077	0.035	0.0125	0.0269444	0.0269444	68.4673	72.3711	11.1645	14.7952	9.02791	12.8537	12.6417	14.8278	10.9447	14.1589	6.17756	-7.51745	3793	5.69938	13.2294	140	7.27558	14.7952	202.729	5.69938	13.2294	140	6.63507	14.1589	177.239
3010	T1201-210.7	T1201	46.9038	95.2535	Bayan Gol Formation	shale	538	-538	Age from Smith, pers comm. 2016.			SGP		18.2844	0.84	3.62744	2.11609	0.179259	0.015	0.0385897	0.0341304	0.015	0.0253766	0.0253766	67.1435	70.6395	9.93343	13.1847	7.7306	11.1567	11.9003	13.8581	9.85479	12.7332	6.17756	-7.51745	3793	5.69938	13.2294	140	5.69938	13.2294	140	5.69938	13.2294	140	5.69938	13.2294	140
3011	T1201-218.5	T1201	46.9038	95.2535	Bayan Gol Formation	shale	538	-538	Age from Smith, pers comm. 2016.			SGP		18.53	0.364	3.80821	1.95435	0.181667	0.0065	0.0405128	0.0315217	0.0065	0.0244098	0.0244098	69.8178	74.4236	12.4205	16.7039	10.3514	14.8651	13.3979	15.9772	12.0566	15.8488	6.17756	-7.51745	3793	5.69938	13.2294	140	9.19712	16.7039	279.203	5.69938	13.2294	140	8.33622	15.8488	244.941
3012	T1201-227.1	T1201	46.9038	95.2535	Bayan Gol Formation	shale	538	-538	Age from Smith, pers comm. 2016.			SGP		13.1467	1.974	1.95231	2.57435	0.128889	0.03525	0.0207692	0.0415217	0.03525	0.0228512	0.0207692	56.9222	56.9222	0.427659	0.427659	-2.28623	-2.28623	6.17644	6.17644	1.43929	1.43929	6.17756	-7.51745	3793	5.69938	13.2294	140	5.69938	13.2294	140	5.69938	13.2294	140	5.69938	13.2294	140
3013	T1201-233	T1201	46.9038	95.2535	Bayan Gol Formation	shale	538	-538	Age from Smith, pers comm. 2016.			SGP		20.7778	1.4	3.84436	3.31565	0.203704	0.025	0.0408974	0.0534783	0.025	0.0313536	0.0313536	63.0507	64.9699	6.12712	7.912	3.71965	5.6005	9.60837	10.6831	6.48505	8.06522	6.17756	-7.51745	3793	5.69938	13.2294	140	5.69938	13.2294	140	5.69938	13.2294	140	5.69938	13.2294	140
3014	T1201-235.7	T1201	46.9038	95.2535	Bayan Gol Formation	shale	538	-538	Age from Smith, pers comm. 2016.			SGP		18.8889	0.42	3.69974	2.27783	0.185185	0.0075	0.039359	0.0367391	0.0075	0.0254916	0.0254916	68.8976	72.6456	11.5648	15.0504	9.44963	13.1227	12.8826	14.9815	11.299	14.3849	6.17756	-7.51745	3793	5.69938	13.2294	140	7.53253	15.0504	212.956	5.69938	13.2294	140	6.86256	14.3849	186.292
3015	T1201-237.8	T1201	46.9038	95.2535	Bayan Gol Formation	shale	538	-538	Age from Smith, pers comm. 2016.			SGP		19.6067	0.434	3.74795	2.95174	0.192222	0.00775	0.0398718	0.0476087	0.00775	0.027509	0.027509	66.8709	69.8761	9.67994	12.4748	7.46348	10.4086	11.7477	13.4306	9.63038	12.1047	6.17756	-7.51745	3793	5.69938	13.2294	140	5.69938	13.2294	140	5.69938	13.2294	140	5.69938	13.2294	140
3016	T1201-242.9	T1201	46.9038	95.2535	Bayan Gol Formation	shale	538	-538	Age from Smith, pers comm. 2016.			SGP		18.5489	0.546	3.60333	1.95435	0.181852	0.00975	0.0383333	0.0315217	0.00975	0.0247915	0.0247915	69.5533	73.3525	12.1745	15.7078	10.0922	13.8154	13.2498	15.3774	11.8389	14.9669	6.17756	-7.51745	3793	5.69938	13.2294	140	8.19432	15.7078	239.293	5.69938	13.2294	140	7.44844	14.9669	209.609
3017	T1201-248.1	T1201	46.9038	95.2535	Bayan Gol Formation	shale	538	-538	Age from Smith, pers comm. 2016.			SGP		17.34	0.35	2.71154	2.61478	0.17	0.00625	0.0288462	0.0421739	0.00625	0.0242693	0.0242693	68.7507	70.0473	11.4282	12.634	9.30572	10.5763	12.8004	13.5265	11.1781	12.2456	6.17756	-7.51745	3793	5.69938	13.2294	140	5.69938	13.2294	140	5.69938	13.2294	140	5.69938	13.2294	140
5981	E1421-300	E1421	37.3429	-117.322	Deep Spring Formation	shale	538	-538	Emmy Smith pers. comm. 2016.			SGP		15.81	2.212	4.94103	0.822174	0.155	0.0395	0.0525641	0.0132609	0.0132609	0.0201691	0.0201691	66.215	76.8503	9.06997	18.9608	6.82073	17.2433	11.3804	17.3362	9.09037	17.8467	-103.37	-13.1484	3956	5.69938	20.5113	140	5.69938	20.5113	140	5.69938	20.5113	140	5.69938	20.5113	140
2973	VF1-S-1	VF1-S	-27.2797	17.6347	Nomtsas Formation	shale	537.95	-537.95	The basal valley fill of the Nomtsas Formation is associated with a dated ash (Grotzinger et al. 1995) that has been re-calculated to 538.18 +/- 1.11 Ma (Schmitz et al., 2012). These samples are interpolated linearly upwards from 538 Ma at a sedimentation rate of 50kyr/meter.			SGP		17	0.588	3.59128	1.40174	0.166667	0.0105	0.0382051	0.0226087	0.0105	0.0221973	0.0221973	70.0338	75.0843	12.6214	17.3184	10.5631	15.5126	13.5189	16.3472	12.2345	16.3928	-152.669	-40.1923	4999	16.564	12.6214	1028.92	20.3407	17.3184	2603.13	16.2891	12.2345	990.713	19.6007	16.3928	2165.47
2974	VF1-S-1.2	VF1-S	-27.2797	17.6347	Nomtsas Formation	shale	537.94	-537.94	The basal valley fill of the Nomtsas Formation is associated with a dated ash (Grotzinger et al. 1995) that has been re-calculated to 538.18 +/- 1.11 Ma (Schmitz et al., 2012). These samples are interpolated linearly upwards from 538 Ma at a sedimentation rate of 50kyr/meter.			SGP		11.2389	1.512	1.77154	2.12957	0.110185	0.027	0.0188462	0.0343478	0.027	0.0190592	0.0188462	57.8767	57.8767	1.31533	1.31533	-1.35083	-1.35083	6.71095	6.71095	2.22515	2.22515	-152.664	-40.1913	4999	7.71053	1.31533	220.04	7.71053	1.31533	220.04	8.42859	2.22515	248.617	8.42859	2.22515	248.617
97865	D860-20	C14	-24.4727	16.8768	Niep Member	mudstone	537.9	-537.9	above FAD T. pedum	538.6		SGP	Bowyer et al. 2020	13.9022	0.49	2.47051	2.72261	0.136296	0.00875	0.0262821	0.043913	0.00875	0.0209955	0.0209955	63.3225	64.917	6.37995	7.86278	3.98608	5.54862	9.76062	10.6535	6.70888	8.02163	-155.698	-41.9348	4998	14.7052	6.37995	770.518	15.6543	7.86278	902.459	14.9157	6.70888	799.786	15.756	8.02163	916.594
2944	J1125-189.4	J1125	63.4786	-128.519	Ingta Formation	shale	537.87	-537.87	The Ingta Formation likely encompasses the Precambrian-Cambrian boundary, although the previously reported negative carbon isotope excursion (BACE) is likely diagenetic rather than real. Samples from the Ingta Formation in J1125 were stretched between 541 and 533 Ma.	542	529	SGP		21.5333	0.21	6.91744	0.525652	0.211111	0.00375	0.0735897	0.00847826	0.00375	0.0248155	0.0248155	71.0982	85.0723	13.6113	26.6073	11.6062	25.3009	14.115	21.9405	13.1108	24.6162	-73.1585	-13.2935	3964	5.69938	21.9177	140	14.4057	26.6073	728.888	5.69938	21.9177	140	10.6426	24.6162	380.443
2961	S1306-179.9	S1306	63.3439	-128.636	Ingta Formation	shale	537.86	-537.86	The Ingta Formation Simple Sequences 2-5 sit above a carbon isotope excursion presumably marking the Ediacaran-Cambrian boundary (although this may be diagenetic), and contain earliest Cambrian trace fossils. The ages are not known with certainty and so sample ages are linearly interpolated between 540-535 Ma. Note that the section is inverted	540	530	SGP		20.5889	0.056	5.72436	0.70087	0.201852	0.001	0.0608974	0.0113043	0.001	0.0237951	0.0237951	73.3864	84.829	15.7393	26.381	13.8486	25.0625	15.3964	21.8043	14.9948	24.4159	-73.2622	-13.1846	3964	5.69938	21.9177	140	14.0318	26.381	676.912	5.69938	21.9177	140	10.2362	24.4159	351.806
2960	S1306-179.4	S1306	63.3439	-128.636	Ingta Formation	shale	537.85	-537.85	The Ingta Formation Simple Sequences 2-5 sit above a carbon isotope excursion presumably marking the Ediacaran-Cambrian boundary (although this may be diagenetic), and contain earliest Cambrian trace fossils. The ages are not known with certainty and so sample ages are linearly interpolated between 540-535 Ma. Note that the section is inverted	540	530	SGP		20.7778	0.056	5.71231	0.660435	0.203704	0.001	0.0607692	0.0106522	0.001	0.0239284	0.0239284	73.7722	85.1304	16.0982	26.6613	14.2268	25.3578	15.6125	21.973	15.3125	24.664	-73.2602	-13.177	3964	5.69938	21.9177	140	14.495	26.6613	741.297	5.69938	21.9177	140	10.7396	24.664	387.28
2975	VF1-S-3	VF1-S	-27.2797	17.6347	Nomtsas Formation	shale	537.85	-537.85	The basal valley fill of the Nomtsas Formation is associated with a dated ash (Grotzinger et al. 1995) that has been re-calculated to 538.18 +/- 1.11 Ma (Schmitz et al., 2012). These samples are interpolated linearly upwards from 538 Ma at a sedimentation rate of 50kyr/meter.			SGP		24.5556	0.56	3.25385	1.07826	0.240741	0.01	0.0346154	0.0173913	0.01	0.0297924	0.0297924	79.5187	80.806	21.4424	22.6395	19.8583	21.1198	18.8305	19.5513	20.0437	21.1036	-152.625	-40.183	4999	23.5955	21.4424	4871.3	24.5403	22.6395	6074.6	22.4916	20.0437	3972.74	23.3281	21.1036	4530.78
2959	S1306-178.1	S1306	63.3439	-128.636	Ingta Formation	shale	537.82	-537.82	The Ingta Formation Simple Sequences 2-5 sit above a carbon isotope excursion presumably marking the Ediacaran-Cambrian boundary (although this may be diagenetic), and contain earliest Cambrian trace fossils. The ages are not known with certainty and so sample ages are linearly interpolated between 540-535 Ma. Note that the section is inverted	540	530	SGP		20.9667	0.028	6.06179	0.485217	0.205556	0.0005	0.0644872	0.00782609	0.0005	0.0237646	0.0237646	73.8429	86.4964	16.1639	27.9317	14.296	26.6965	15.652	22.738	15.3706	25.7887	-73.2541	-13.1543	3964	5.69938	21.9177	140	16.5944	27.9317	1033.15	5.69938	21.9177	140	13.0217	25.7887	548.081
2958	S1306-174.8	S1306	63.3439	-128.636	Ingta Formation	shale	537.74	-537.74	The Ingta Formation Simple Sequences 2-5 sit above a carbon isotope excursion presumably marking the Ediacaran-Cambrian boundary (although this may be diagenetic), and contain earliest Cambrian trace fossils. The ages are not known with certainty and so sample ages are linearly interpolated between 540-535 Ma. Note that the section is inverted	540	530	SGP		19.8333	0.056	5.67615	0.714348	0.194444	0.001	0.0603846	0.0115217	0.001	0.0229962	0.0229962	72.7301	84.5549	15.129	26.126	13.2055	24.7938	15.0288	21.6507	14.4544	24.1902	-73.2378	-13.0938	3964	5.69938	21.9177	140	13.6105	26.126	618.336	5.69938	21.9177	140	9.77818	24.1902	319.532
2976	VF1-S-5.9	VF1-S	-27.2797	17.6347	Nomtsas Formation	shale	537.71	-537.71	The basal valley fill of the Nomtsas Formation is associated with a dated ash (Grotzinger et al. 1995) that has been re-calculated to 538.18 +/- 1.11 Ma (Schmitz et al., 2012). These samples are interpolated linearly upwards from 538 Ma at a sedimentation rate of 50kyr/meter.			SGP		13.26	1.12	2.12103	1.9813	0.13	0.02	0.0225641	0.0319565	0.02	0.0202174	0.0202174	63.5633	64.3011	6.60384	7.29	4.22201	4.94505	9.89543	10.3086	6.90709	7.51455	-152.564	-40.1699	4999	12.1063	6.60384	483.578	12.6929	7.29	524.911	12.3655	6.90709	501.845	12.8848	7.51455	538.438
2945	J1125-194.8	J1125	63.4786	-128.519	Ingta Formation	shale	537.68	-537.68	The Ingta Formation likely encompasses the Precambrian-Cambrian boundary, although the previously reported negative carbon isotope excursion (BACE) is likely diagenetic rather than real. Samples from the Ingta Formation in J1125 were stretched between 541 and 533 Ma.	542	529	SGP		19.0778	0.252	5.98949	0.363913	0.187037	0.0045	0.0637179	0.00586957	0.0045	0.0219341	0.0219341	71.6275	85.2724	14.1036	26.7933	12.125	25.4969	14.4114	22.0525	13.5467	24.7809	-73.1199	-13.1498	3964	5.69938	21.9177	140	14.7132	26.7933	771.632	5.69938	21.9177	140	10.9768	24.7809	403.994
2957	S1306-172.1	S1306	63.3439	-128.636	Ingta Formation	siltstone	537.67	-537.67	The Ingta Formation Simple Sequences 2-5 sit above a carbon isotope excursion presumably marking the Ediacaran-Cambrian boundary (although this may be diagenetic), and contain earliest Cambrian trace fossils. The ages are not known with certainty and so sample ages are linearly interpolated between 540-535 Ma. Note that the section is inverted	540	530	SGP		23.0444	0.07	7.06205	0.512174	0.225926	0.00125	0.0751282	0.00826087	0.00125	0.0261596	0.0261596	72.7467	86.3643	15.1445	27.8088	13.2218	26.567	15.0382	22.664	14.4682	25.6799	-73.2235	-13.0409	3964	5.69938	21.9177	140	16.3913	27.8088	1004.91	5.69938	21.9177	140	12.8009	25.6799	532.526
2977	VF1-S-9.9	VF1-S	-27.2797	17.6347	Nomtsas Formation	shale	537.51	-537.51	The basal valley fill of the Nomtsas Formation is associated with a dated ash (Grotzinger et al. 1995) that has been re-calculated to 538.18 +/- 1.11 Ma (Schmitz et al., 2012). These samples are interpolated linearly upwards from 538 Ma at a sedimentation rate of 50kyr/meter.			SGP		17.0378	0.616	3.43462	1.34783	0.167037	0.011	0.0365385	0.0217391	0.011	0.0221974	0.0221974	70.6842	75.2509	13.2263	17.4733	11.2005	15.6759	13.8831	16.4405	12.77	16.5299	-152.477	-40.1512	4999	16.9936	13.2263	1088.65	20.463	17.4733	2680.97	16.6695	12.77	1043.59	19.7153	16.5299	2215.79
97864	D860-21	C14	-24.4727	16.8768	Niep Member	mudstone	537.5	-537.5	above FAD T. pedum	538.6		SGP	Bowyer et al. 2020	15.81	0.35	3.56718	1.46913	0.155	0.00625	0.0379487	0.0236957	0.00625	0.0205495	0.0205495	69.5397	75.4276	12.1619	17.6376	10.0789	15.849	13.2422	16.5394	11.8277	16.6754	-155.515	-41.9048	4998	18.7404	12.1619	1787.83	22.9348	17.6376	4254.94	18.4662	11.8277	1667.46	22.2133	16.6754	3795.51
2946	J1125-200	J1125	63.4786	-128.519	Ingta Formation	shale	537.49	-537.49	The Ingta Formation likely encompasses the Precambrian-Cambrian boundary, although the previously reported negative carbon isotope excursion (BACE) is likely diagenetic rather than real. Samples from the Ingta Formation in J1125 were stretched between 541 and 533 Ma.	542	529	SGP		22.2889	0.224	7.39949	0.215652	0.218519	0.004	0.0787179	0.00347826	0.00347826	0.0250528	0.0250528	71.8355	87.2233	14.297	28.6076	12.3288	27.4088	14.5279	23.145	13.7179	26.3871	-73.0812	-13.0061	3964	5.69938	21.9177	140	17.6966	28.6076	1329.59	5.69938	21.9177	140	14.042	26.3871	678.321
137796	TGY-03	Tanguanyao (TGY) outcrop	27.1904	102.753	Niutitang Formation	shale	537.42	-537.42	Age from DM-SED. From Lai et al. 2024: To assign specific ages to each sample in the database, we assumed a constant sedimentation rate within the same formation or group of section. If the original studies provided numerical ages for two or more samples, we calculated the precise age for each sample based on the sedimentation rate and assigned it accordingly. If absolute ages were not provided i…			DM-SED	Zhou et al. 2017	15.6022	5.32	4.02513	0.93	0.152963	0.095	0.0428205	0.015	0.015	0.0203292	0.0203292	67.7476	75.2429	10.4953	17.4659	8.32268	15.6681	12.2387	16.436	10.3522	16.5233	165.177	36.4824	2108	11.3627	10.4953	431.181	20.1857	17.4659	2504.42	11.2151	10.3522	420.785	19.1036	16.5233	1947.23
2978	VF1-S-12.8	VF1-S	-27.2797	17.6347	Nomtsas Formation	shale	537.36	-537.36	The basal valley fill of the Nomtsas Formation is associated with a dated ash (Grotzinger et al. 1995) that has been re-calculated to 538.18 +/- 1.11 Ma (Schmitz et al., 2012). These samples are interpolated linearly upwards from 538 Ma at a sedimentation rate of 50kyr/meter.			SGP		17.2456	1.316	3.71179	1.24	0.169074	0.0235	0.0394872	0.02	0.02	0.0232305	0.0232305	68.0211	72.7812	10.7496	15.1765	8.59067	13.2556	12.3918	15.0575	10.5774	14.4965	-152.412	-40.137	4999	15.2344	10.7496	844.095	18.584	15.1765	1719.16	15.1121	10.5774	827.087	18.0156	14.4965	1469.63
2979	VF1-S-14.4	VF1-S	-27.2797	17.6347	Nomtsas Formation	shale	537.28	-537.28	The basal valley fill of the Nomtsas Formation is associated with a dated ash (Grotzinger et al. 1995) that has been re-calculated to 538.18 +/- 1.11 Ma (Schmitz et al., 2012). These samples are interpolated linearly upwards from 538 Ma at a sedimentation rate of 50kyr/meter.			SGP		14.3744	1.372	2.97667	1.57696	0.140926	0.0245	0.0316667	0.0254348	0.0245	0.0212067	0.0212067	63.3297	66.4533	6.38662	9.29161	3.99311	7.05428	9.76463	11.5139	6.71479	9.28659	-152.377	-40.1295	4999	11.9206	6.38662	470.493	14.1988	9.29161	700.128	12.2011	6.71479	490.261	14.1953	9.28659	699.632
2956	S1306-154.7	S1306	63.3439	-128.636	Ingta Formation	siltstone	537.25	-537.25	The Ingta Formation Simple Sequences 2-5 sit above a carbon isotope excursion presumably marking the Ediacaran-Cambrian boundary (although this may be diagenetic), and contain earliest Cambrian trace fossils. The ages are not known with certainty and so sample ages are linearly interpolated between 540-535 Ma. Note that the section is inverted	540	530	SGP		23.4222	0.056	6.36308	0.363913	0.22963	0.001	0.0676923	0.00586957	0.001	0.0262777	0.0262777	75.4885	87.3858	17.6943	28.7588	15.9087	27.5681	16.5736	23.236	16.7255	26.521	-73.1378	-12.7232	3964	5.69938	21.9177	140	17.9388	28.7588	1435.94	5.69938	21.9177	140	14.2631	26.521	709.061
2980	VF1-S-15.1	VF1-S	-27.2797	17.6347	Nomtsas Formation	shale	537.25	-537.25	The basal valley fill of the Nomtsas Formation is associated with a dated ash (Grotzinger et al. 1995) that has been re-calculated to 538.18 +/- 1.11 Ma (Schmitz et al., 2012). These samples are interpolated linearly upwards from 538 Ma at a sedimentation rate of 50kyr/meter.			SGP		17.1322	0.42	3.16949	1.24	0.167963	0.0075	0.0337179	0.02	0.0075	0.0217181	0.0217181	73.2884	77.3378	15.6482	19.4141	13.7526	17.721	15.3415	17.6091	14.9141	18.2481	-152.364	-40.1266	4999	18.9783	15.6482	1892.24	21.9947	19.4141	3656.33	18.3646	14.9141	1622.85	21.0745	18.2481	3070.34
2947	J1125-206.8	J1125	63.4786	-128.519	Ingta Formation	shale	537.24	-537.24	The Ingta Formation likely encompasses the Precambrian-Cambrian boundary, although the previously reported negative carbon isotope excursion (BACE) is likely diagenetic rather than real. Samples from the Ingta Formation in J1125 were stretched between 541 and 533 Ma.	542	529	SGP		20.5889	0.294	6.5559	0.660435	0.201852	0.00525	0.0697436	0.0106522	0.00525	0.0241949	0.0241949	70.2099	83.4275	12.7852	25.0775	10.7357	23.6889	13.6176	21.0194	12.3795	23.2619	-73.0303	-12.8171	3964	5.69938	21.9177	140	11.5787	25.0775	446.4	5.69938	21.9177	140	8.0685	23.2619	234.286
2948	J1125-209	J1125	63.4786	-128.519	Ingta Formation	shale	537.16	-537.16	The Ingta Formation likely encompasses the Precambrian-Cambrian boundary, although the previously reported negative carbon isotope excursion (BACE) is likely diagenetic rather than real. Samples from the Ingta Formation in J1125 were stretched between 541 and 533 Ma.	542	529	SGP		24.3667	0.182	7.62846	0.134783	0.238889	0.00325	0.0811538	0.00217391	0.00217391	0.0270263	0.0270263	73.6424	88.3913	15.9774	29.6939	14.0995	28.5534	15.5397	23.7991	15.2055	27.3488	-73.014	-12.7566	3964	5.69938	21.9177	140	19.4377	29.6939	2093.91	5.69938	21.9177	140	15.6311	27.3488	899.241
2981	VF1-S-18.5	VF1-S	-27.2797	17.6347	Nomtsas Formation	shale	537.08	-537.08	The basal valley fill of the Nomtsas Formation is associated with a dated ash (Grotzinger et al. 1995) that has been re-calculated to 538.18 +/- 1.11 Ma (Schmitz et al., 2012). These samples are interpolated linearly upwards from 538 Ma at a sedimentation rate of 50kyr/meter.			SGP		15.8667	0.532	2.97667	1.38826	0.155556	0.0095	0.0316667	0.0223913	0.0095	0.0208274	0.0208274	70.9931	74.6878	13.5136	16.9497	11.5033	15.1241	14.0562	16.1252	13.0243	16.0663	-152.29	-40.1105	4999	17.1977	13.5136	1117.02	20.0497	16.9497	2417.82	16.8502	13.0243	1068.71	19.3278	16.0663	2045.68
2922	J1125-212.6	J1125	63.4786	-128.519	Ingta Formation	shale	537.03	-537.03	The Ingta Formation likely encompasses the Precambrian-Cambrian boundary, although the previously reported negative carbon isotope excursion (BACE) is likely diagenetic rather than real. Samples from the Ingta Formation in J1125 were stretched between 541 and 533 Ma.	542	529	SGP		24.1778	0.112	7.52	0.188696	0.237037	0.002	0.08	0.00304348	0.002	0.0268978	0.0268978	73.5956	88.125	15.9339	29.4462	14.0537	28.2925	15.5135	23.65	15.167	27.1295	-72.9876	-12.6583	3964	5.69938	21.9177	140	19.0407	29.4462	1919.64	5.69938	21.9177	140	15.2688	27.1295	848.87
2982	VF1-S-21.3	VF1-S	-27.2797	17.6347	Nomtsas Formation	shale	536.94	-536.94	The basal valley fill of the Nomtsas Formation is associated with a dated ash (Grotzinger et al. 1995) that has been re-calculated to 538.18 +/- 1.11 Ma (Schmitz et al., 2012). These samples are interpolated linearly upwards from 538 Ma at a sedimentation rate of 50kyr/meter.			SGP		19.0778	0.504	3.60333	0.916522	0.187037	0.009	0.0383333	0.0147826	0.009	0.0234244	0.0234244	75.0692	79.8471	17.3043	21.7478	15.4978	20.1801	16.3387	19.0144	16.3803	20.3141	-152.23	-40.0971	4999	20.237	17.3043	2473.24	23.7473	21.7478	4885.45	19.4858	16.3803	2077.85	22.6147	20.3141	3969.83
2923	J1125-216.2	J1125	63.4786	-128.519	Ingta Formation	shale	536.9	-536.9	The Ingta Formation likely encompasses the Precambrian-Cambrian boundary, although the previously reported negative carbon isotope excursion (BACE) is likely diagenetic rather than real. Samples from the Ingta Formation in J1125 were stretched between 541 and 533 Ma.	542	529	SGP		23.0444	0.168	7.59231	0.134783	0.225926	0.003	0.0807692	0.00217391	0.00217391	0.025586	0.025586	72.635	88.3007	15.0405	29.6097	13.1123	28.4647	14.9756	23.7484	14.3761	27.2742	-72.9611	-12.56	3964	5.63098	21.8528	140	19.3567	29.6097	2022.84	5.63098	21.8528	140	15.5064	27.2742	882.766
2955	S1306-139.5	S1306	63.3439	-128.636	Ingta Formation	siltstone	536.88	-536.88	The Ingta Formation Simple Sequences 2-5 sit above a carbon isotope excursion presumably marking the Ediacaran-Cambrian boundary (although this may be diagenetic), and contain earliest Cambrian trace fossils. The ages are not known with certainty and so sample ages are linearly interpolated between 540-535 Ma. Note that the section is inverted	540	530	SGP		16.1689	0.112	4.82051	0.84913	0.158519	0.002	0.0512821	0.0136957	0.002	0.0193571	0.0193571	70.2976	81.8915	12.8668	23.6491	10.8217	22.1837	13.6667	20.1593	12.4517	21.9974	-73.0623	-12.4434	3868	5.63098	22.3339	140	7.95395	23.6491	231.382	5.63098	22.3339	140	5.63098	22.3339	140
2983	VF1-S-24.5	VF1-S	-27.2797	17.6347	Nomtsas Formation	shale	536.78	-536.78	The basal valley fill of the Nomtsas Formation is associated with a dated ash (Grotzinger et al. 1995) that has been re-calculated to 538.18 +/- 1.11 Ma (Schmitz et al., 2012). These samples are interpolated linearly upwards from 538 Ma at a sedimentation rate of 50kyr/meter.			SGP		15.6211	1.106	2.86821	1.50957	0.153148	0.01975	0.0305128	0.0243478	0.01975	0.0219162	0.0219162	67.2414	69.8789	10.0245	12.4774	7.82655	10.4113	11.9552	13.4322	9.9354	12.107	-152.16	-40.0818	4999	14.5944	10.0245	757.786	16.3619	12.4774	1000	14.5302	9.9354	748.99	16.095	12.107	963.423
2984	VF1-S-27.6	VF1-S	-27.2797	17.6347	Nomtsas Formation	shale	536.62	-536.62	The basal valley fill of the Nomtsas Formation is associated with a dated ash (Grotzinger et al. 1995) that has been re-calculated to 538.18 +/- 1.11 Ma (Schmitz et al., 2012). These samples are interpolated linearly upwards from 538 Ma at a sedimentation rate of 50kyr/meter.			SGP		18.5489	0.434	4.27821	1.09174	0.181852	0.00775	0.0455128	0.0176087	0.00775	0.0230234	0.0230234	71.9569	78.9857	14.4099	20.9467	12.4477	19.336	14.5959	18.532	13.8178	19.6049	-152.091	-40.0665	4999	17.8376	14.4099	1375.63	23.1145	20.9467	4284.38	17.3423	13.8178	1164.62	22.0544	19.6049	3617.18
73279	W241847	USGS-11901	35.5258	-83.9583	Nichols Shale	shale	536.51	-536.51	Ages from Daven Quinn Macrostrat matching process. match_basis: column unit match_spatial_basis: adjacent column.	538.8	534.21	USGS-NGDB		23.7244	0.084	4.26615	1.21304	0.232593	0.0015	0.0453846	0.0195652	0.0015	0.0281842	0.0281842	77.7791	82.5259	19.8246	24.2391	18.1535	22.8054	17.8563	20.5145	18.6115	22.5196	-107.663	-39.1595	4915	15.5948	19.8246	894.875	19.8691	24.2391	2241.69	14.5721	18.6115	754.734	18.0341	22.5196	1459.36
137808	ZM-05	Zouma (ZM) outcrop	29.7795	110.409	Niutitang Formation	shale	536.49	-536.49	Age from DM-SED. From Lai et al. 2024: To assign specific ages to each sample in the database, we assumed a constant sedimentation rate within the same formation or group of section. If the original studies provided numerical ages for two or more samples, we calculated the precise age for each sample based on the sedimentation rate and assigned it accordingly. If absolute ages were not provided i…			DM-SED	Zhou et al. 2017	19.4178	0.098	4.2059	0.444783	0.19037	0.00175	0.0447436	0.00717391	0.00175	0.0221438	0.0221438	78.0085	85.97	20.0379	27.4421	18.3784	26.1806	17.9848	22.4432	18.8004	25.3553	160.329	30.3168	2298	17.3378	20.0379	1162.68	27.8166	27.4421	11056	15.2064	18.8004	841.653	24.8013	25.3553	6212.18
2985	VF1-S-31	VF1-S	-27.2797	17.6347	Nomtsas Formation	shale	536.45	-536.45	The basal valley fill of the Nomtsas Formation is associated with a dated ash (Grotzinger et al. 1995) that has been re-calculated to 538.18 +/- 1.11 Ma (Schmitz et al., 2012). These samples are interpolated linearly upwards from 538 Ma at a sedimentation rate of 50kyr/meter.			SGP		17.2456	0.798	3.18154	1.03783	0.169074	0.01425	0.0338462	0.0167391	0.01425	0.0222292	0.0222292	72.2819	76.0593	14.7121	18.2251	12.7662	16.4681	14.7779	16.8932	14.0854	17.1955	-152.017	-40.05	4999	18.0904	14.7121	1483.35	20.9644	18.2251	2931.12	17.5662	14.0854	1259.99	20.151	17.1955	2419.13
2954	S1306-118	S1306	63.3439	-128.636	Ingta Formation	shale	536.35	-536.35	The Ingta Formation Simple Sequences 2-5 sit above a carbon isotope excursion presumably marking the Ediacaran-Cambrian boundary (although this may be diagenetic), and contain earliest Cambrian trace fossils. The ages are not known with certainty and so sample ages are linearly interpolated between 540-535 Ma. Note that the section is inverted	540	530	SGP		18.5489	0.196	5.29051	0.714348	0.181852	0.0035	0.0562821	0.0115217	0.0035	0.0218748	0.0218748	71.834	83.1329	14.2956	24.8036	12.3273	23.4002	14.527	20.8544	13.7167	23.0194	-72.954	-12.0427	3868	5.63098	22.3339	140	10.0733	24.8036	342.448	5.63098	22.3339	140	6.84167	23.0194	187.627
2986	VF1-S-34	VF1-S	-27.2797	17.6347	Nomtsas Formation	shale	536.3	-536.3	The basal valley fill of the Nomtsas Formation is associated with a dated ash (Grotzinger et al. 1995) that has been re-calculated to 538.18 +/- 1.11 Ma (Schmitz et al., 2012). These samples are interpolated linearly upwards from 538 Ma at a sedimentation rate of 50kyr/meter.			SGP		17.4722	0.7	3.82026	1.0513	0.171296	0.0125	0.040641	0.0169565	0.0125	0.0223059	0.0223059	70.9613	76.7943	13.484	18.9087	11.4721	17.1884	14.0383	17.3048	12.9982	17.8006	-151.952	-40.0355	4999	17.0873	13.484	1099.4	21.5044	18.9087	3271	16.7372	12.9982	1051.43	20.6291	17.8006	2720.03
2987	VF1-S-37	VF1-S	-27.2797	17.6347	Nomtsas Formation	shale	536.15	-536.15	The basal valley fill of the Nomtsas Formation is associated with a dated ash (Grotzinger et al. 1995) that has been re-calculated to 538.18 +/- 1.11 Ma (Schmitz et al., 2012). These samples are interpolated linearly upwards from 538 Ma at a sedimentation rate of 50kyr/meter.			SGP		16.5089	0.98	3.68769	1.18609	0.161852	0.0175	0.0392308	0.0191304	0.0175	0.0220536	0.0220536	68.0871	73.3903	10.811	15.7429	8.65533	13.8525	12.4288	15.3985	10.6317	14.998	-151.887	-40.0209	4999	15.1611	10.811	835.449	18.9527	15.7429	1850.71	15.0319	10.6317	817.745	18.3295	14.998	1585.22
2924	J1125-239.2	J1125	63.4786	-128.519	Ingta Formation	shale	536.07	-536.07	The Ingta Formation likely encompasses the Precambrian-Cambrian boundary, although the previously reported negative carbon isotope excursion (BACE) is likely diagenetic rather than real. Samples from the Ingta Formation in J1125 were stretched between 541 and 533 Ma.	542	529	SGP		22.2889	0.196	7.36333	0.175217	0.218519	0.0035	0.0783333	0.00282609	0.00282609	0.0249079	0.0249079	72.2366	87.7308	14.67	29.0796	12.7218	27.9062	14.7525	23.4292	14.0481	26.805	-72.7917	-11.9326	3868	5.63098	22.3339	140	17.7671	29.0796	1345.58	5.63098	22.3339	140	13.8734	26.805	658.993
2988	VF1-S-40	VF1-S	-27.2797	17.6347	Nomtsas Formation	shale	536	-536	The basal valley fill of the Nomtsas Formation is associated with a dated ash (Grotzinger et al. 1995) that has been re-calculated to 538.18 +/- 1.11 Ma (Schmitz et al., 2012). These samples are interpolated linearly upwards from 538 Ma at a sedimentation rate of 50kyr/meter.			SGP		17.4533	0.644	3.98897	1.07826	0.171111	0.0115	0.0424359	0.0173913	0.0115	0.0222225	0.0222225	70.5792	76.9991	13.1287	19.0991	11.0977	17.3891	13.8244	17.4195	12.6836	17.9692	-151.823	-40.0062	4999	16.7351	13.1287	1049.61	21.5632	19.0991	3236.14	16.4097	12.6836	1005.66	20.6698	17.9692	2680.18
2925	J1125-241.5	J1125	63.4786	-128.519	Ingta Formation	shale	535.99	-535.99	The Ingta Formation likely encompasses the Precambrian-Cambrian boundary, although the previously reported negative carbon isotope excursion (BACE) is likely diagenetic rather than real. Samples from the Ingta Formation in J1125 were stretched between 541 and 533 Ma.	542	529	SGP		19.8333	0.196	6.49564	0.579565	0.194444	0.0035	0.0691026	0.00934783	0.0035	0.0230325	0.0230325	70.3502	84.4219	12.9157	26.0023	10.8732	24.6634	13.6961	21.5762	12.495	24.0807	-72.7754	-11.8722	3868	5.56257	22.2481	140	12.4642	26.0023	514.118	5.56257	22.2481	140	8.81173	24.0807	266.358
2952	S1306-98.4	S1306	63.3439	-128.636	Ingta Formation	shale	535.88	-535.88	The Ingta Formation Simple Sequences 2-5 sit above a carbon isotope excursion presumably marking the Ediacaran-Cambrian boundary (although this may be diagenetic), and contain earliest Cambrian trace fossils. The ages are not known with certainty and so sample ages are linearly interpolated between 540-535 Ma. Note that the section is inverted	540	530	SGP		21.5333	0.112	6.18231	0.822174	0.211111	0.002	0.0657692	0.0132609	0.002	0.0251524	0.0251524	72.2634	83.9326	14.6949	25.5474	12.7481	24.184	14.7675	21.3023	14.0702	23.6779	-72.8577	-11.6874	3868	5.56257	22.2481	140	11.5928	25.5474	452.327	5.56257	22.2481	140	8.0976	23.6779	238.586
2953	S1306-98.7	S1306	63.3439	-128.636	Ingta Formation	siltstone	535.88	-535.88	The Ingta Formation Simple Sequences 2-5 sit above a carbon isotope excursion presumably marking the Ediacaran-Cambrian boundary (although this may be diagenetic), and contain earliest Cambrian trace fossils. The ages are not known with certainty and so sample ages are linearly interpolated between 540-535 Ma. Note that the section is inverted	540	530	SGP		20.5889	0.126	6.03769	0.795217	0.201852	0.00225	0.0642308	0.0128261	0.00225	0.0241031	0.0241031	71.7929	83.7452	14.2574	25.373	12.287	24.0003	14.504	21.1973	13.6828	23.5235	-72.8577	-11.6874	3868	5.56257	22.2481	140	11.2588	25.373	428.647	5.56257	22.2481	140	7.82393	23.5235	227.943
2989	VF1-S-43	VF1-S	-27.2797	17.6347	Nomtsas Formation	shale	535.85	-535.85	The basal valley fill of the Nomtsas Formation is associated with a dated ash (Grotzinger et al. 1995) that has been re-calculated to 538.18 +/- 1.11 Ma (Schmitz et al., 2012). These samples are interpolated linearly upwards from 538 Ma at a sedimentation rate of 50kyr/meter.			SGP		17.9067	0.532	3.89256	1.02435	0.175556	0.0095	0.0414103	0.0165217	0.0095	0.0223975	0.0223975	72.2488	78.3818	14.6814	20.3851	12.7338	18.7442	14.7593	18.1938	14.0582	19.1077	-151.758	-39.9915	4903	15.276	14.6814	852.488	19.7389	20.3851	2147.52	14.8457	14.0582	794.349	18.6206	19.1077	1684.74
136834	HSBY-682	Huoshibian section	32.303	108.232	Lujiaping Formation	shale	535.81	-535.81	Age from DM-SED. From Lai et al. 2024: To assign specific ages to each sample in the database, we assumed a constant sedimentation rate within the same formation or group of section. If the original studies provided numerical ages for two or more samples, we calculated the precise age for each sample based on the sedimentation rate and assigned it accordingly. If absolute ages were not provided i…			DM-SED	Long & Luo, 2017	6.42222	0.238	1.83179	1.07826	0.062963	0.00425	0.0194872	0.0173913	0.00425	0.00940047	0.00940047	60.4881	66.9785	3.74395	9.78	1.20836	7.56893	8.17335	11.808	4.37522	9.71896	163.777	29.3164	2395	5.56257	12.6831	140	5.56257	12.6831	140	5.56257	12.6831	140	5.56257	12.6831	140
2926	J1125-247.6	J1125	63.4786	-128.519	Ingta Formation	shale	535.77	-535.77	The Ingta Formation likely encompasses the Precambrian-Cambrian boundary, although the previously reported negative carbon isotope excursion (BACE) is likely diagenetic rather than real. Samples from the Ingta Formation in J1125 were stretched between 541 and 533 Ma.	542	529	SGP		23.2333	0.126	7.60436	0.269565	0.227778	0.00225	0.0808974	0.00434783	0.00225	0.0260417	0.0260417	72.2478	87.4664	14.6804	28.8338	12.7328	27.6471	14.7588	23.2812	14.0573	26.5874	-72.7304	-11.7059	3868	5.56257	22.2481	140	17.4652	28.8338	1206.56	5.56257	22.2481	140	13.5445	26.5874	618.537
136835	HSBY-683	Huoshibian section	32.303	108.232	Lujiaping Formation	shale	535.75	-535.75	Age from DM-SED. From Lai et al. 2024: To assign specific ages to each sample in the database, we assumed a constant sedimentation rate within the same formation or group of section. If the original studies provided numerical ages for two or more samples, we calculated the precise age for each sample based on the sedimentation rate and assigned it accordingly. If absolute ages were not provided i…			DM-SED	Long & Luo, 2017	5.79889	0.21	1.34974	0.970435	0.0568519	0.00375	0.014359	0.0156522	0.00375	0.00847267	0.00847267	62.7414	67.1003	5.83949	9.89326	3.41656	7.68828	9.43518	11.8762	6.23041	9.81923	163.775	29.3061	2395	5.56257	12.6831	140	5.56257	12.6831	140	5.56257	12.6831	140	5.56257	12.6831	140
2951	S1306-91.5	S1306	63.3439	-128.636	Ingta Formation	siltstone	535.71	-535.71	The Ingta Formation Simple Sequences 2-5 sit above a carbon isotope excursion presumably marking the Ediacaran-Cambrian boundary (although this may be diagenetic), and contain earliest Cambrian trace fossils. The ages are not known with certainty and so sample ages are linearly interpolated between 540-535 Ma. Note that the section is inverted	540	530	SGP		22.8556	0.084	7.08615	0.471739	0.224074	0.0015	0.0753846	0.0076087	0.0015	0.0259092	0.0259092	72.6175	86.4844	15.0243	27.9205	13.0952	26.6847	14.9658	22.7313	14.3618	25.7788	-72.8229	-11.5589	3868	5.56257	22.2481	140	15.8809	27.9205	934.203	5.56257	22.2481	140	12.036	25.7788	483.76
2950	S1306-89.3	S1306	63.3439	-128.636	Ingta Formation	siltstone	535.65	-535.65	The Ingta Formation Simple Sequences 2-5 sit above a carbon isotope excursion presumably marking the Ediacaran-Cambrian boundary (although this may be diagenetic), and contain earliest Cambrian trace fossils. The ages are not known with certainty and so sample ages are linearly interpolated between 540-535 Ma. Note that the section is inverted	540	530	SGP		21.9111	0.112	6.88128	0.458261	0.214815	0.002	0.0732051	0.0073913	0.002	0.0249118	0.0249118	72.2282	86.2302	14.6622	27.6841	12.7136	26.4356	14.7478	22.5889	14.0412	25.5695	-72.8106	-11.5136	3868	5.56257	22.2481	140	15.4665	27.6841	878.224	5.56257	22.2481	140	11.6352	25.5695	455.335
2990	VF1-S-47.6	VF1-S	-27.2797	17.6347	Nomtsas Formation	shale	535.62	-535.62	The basal valley fill of the Nomtsas Formation is associated with a dated ash (Grotzinger et al. 1995) that has been re-calculated to 538.18 +/- 1.11 Ma (Schmitz et al., 2012). These samples are interpolated linearly upwards from 538 Ma at a sedimentation rate of 50kyr/meter.			SGP		16.9811	0.518	3.69974	1.15913	0.166481	0.00925	0.039359	0.0186957	0.00925	0.021603	0.021603	71.211	77.064	13.7163	19.1595	11.7168	17.4527	14.1782	17.4558	13.2037	18.0227	-151.658	-39.9688	4903	14.6097	13.7163	762.452	18.666	19.1595	1703.5	14.2558	13.2037	714.64	17.6708	18.0227	1291.65
2927	J1125-252.1	J1125	63.4786	-128.519	Ingta Formation	shale	535.61	-535.61	The Ingta Formation likely encompasses the Precambrian-Cambrian boundary, although the previously reported negative carbon isotope excursion (BACE) is likely diagenetic rather than real. Samples from the Ingta Formation in J1125 were stretched between 541 and 533 Ma.	542	529	SGP		23.8	0.154	7.72487	0.121304	0.233333	0.00275	0.0821795	0.00195652	0.00195652	0.0263607	0.0263607	73.0477	88.5156	15.4244	29.8095	13.5168	28.6753	15.2067	23.8687	14.716	27.4512	-72.6977	-11.585	3868	5.56257	22.2481	140	19.0513	29.8095	1862.97	5.56257	22.2481	140	15.0583	27.4512	823.074
2991	VF1-S-49.5	VF1-S	-27.2797	17.6347	Nomtsas Formation	shale	535.53	-535.53	The basal valley fill of the Nomtsas Formation is associated with a dated ash (Grotzinger et al. 1995) that has been re-calculated to 538.18 +/- 1.11 Ma (Schmitz et al., 2012). These samples are interpolated linearly upwards from 538 Ma at a sedimentation rate of 50kyr/meter.			SGP		17.9633	0.658	3.24179	1.17261	0.176111	0.01175	0.0344872	0.018913	0.01175	0.0229749	0.0229749	72.996	76.6537	15.3763	18.7779	13.4661	17.0506	15.1778	17.2261	14.6734	17.6849	-151.62	-39.9599	4903	15.7559	15.3763	917.316	18.3319	18.7779	1565.26	15.2705	14.6734	851.741	17.375	17.6849	1169.26
2928	J1125-258.6	J1125	63.4786	-128.519	Ingta Formation	shale	535.37	-535.37	The Ingta Formation likely encompasses the Precambrian-Cambrian boundary, although the previously reported negative carbon isotope excursion (BACE) is likely diagenetic rather than real. Samples from the Ingta Formation in J1125 were stretched between 541 and 533 Ma.	542	529	SGP		24.5556	0.112	7.83333	0.202174	0.240741	0.002	0.0833333	0.00326087	0.002	0.0273335	0.0273335	73.0991	88.0753	15.4721	29.4	13.5671	28.2438	15.2355	23.6222	14.7582	27.0887	-72.6486	-11.4037	3868	5.56257	22.2481	140	18.3857	29.4	1587.51	5.56257	22.2481	140	14.423	27.0887	737.239
2929	J1125-263.4	J1125	63.4786	-128.519	Ingta Formation	shale	535.2	-535.2	The Ingta Formation likely encompasses the Precambrian-Cambrian boundary, although the previously reported negative carbon isotope excursion (BACE) is likely diagenetic rather than real. Samples from the Ingta Formation in J1125 were stretched between 541 and 533 Ma.	542	529	SGP		20.9856	0.098	7.0741	0.296522	0.205741	0.00175	0.0752564	0.00478261	0.00175	0.0235859	0.0235859	71.5546	87.2303	14.0358	28.6142	12.0535	27.4157	14.3706	23.149	13.4866	26.3929	-72.6137	-11.2752	3868	5.56257	22.2481	140	17.0966	28.6142	1098.46	5.56257	22.2481	140	13.2037	26.3929	572.498
2930	J1125-268.8	J1125	63.4786	-128.519	Ingta Formation	shale	535.01	-535.01	The Ingta Formation likely encompasses the Precambrian-Cambrian boundary, although the previously reported negative carbon isotope excursion (BACE) is likely diagenetic rather than real. Samples from the Ingta Formation in J1125 were stretched between 541 and 533 Ma.	542	529	SGP		26.0667	0.126	8.91795	0.0808696	0.255556	0.00225	0.0948718	0.00130435	0.00130435	0.0286849	0.0286849	72.3879	89.0906	14.8108	30.3442	12.8702	29.2388	14.8373	24.1907	14.1727	27.9246	-72.5748	-11.1317	3868	5.56257	22.2481	140	19.9206	30.3442	2222.72	5.56257	22.2481	140	15.888	27.9246	935.173
2764	J1218-41.7	J1218	64.5598	-132.982	Ingta Formation	shale	535	-535	The Ingta Formation at Goz D is Terreneuvian in age, but it is unclear where in the Terreneuvian. Sample ages were stretched between 535 and 530 Ma	541	529	SGP		16.6222	2.968	7.0741	0.0808696	0.162963	0.053	0.0752564	0.00130435	0.00130435	0.0183969	0.0183969	67.6678	88.582	10.421	29.8712	8.24441	28.7403	12.1939	23.9059	10.2865	27.5058	-70.7288	-9.82013	3773	5.49417	21.9407	140	18.6156	29.8712	1659.56	5.49417	21.9407	140	14.7104	27.5058	778.374
2949	S1306-62.5	S1306	63.3439	-128.636	Ingta Formation	siltstone	535	-535	The Ingta Formation Simple Sequences 2-5 sit above a carbon isotope excursion presumably marking the Ediacaran-Cambrian boundary (although this may be diagenetic), and contain earliest Cambrian trace fossils. The ages are not known with certainty and so sample ages are linearly interpolated between 540-535 Ma. Note that the section is inverted	540	530	SGP		24.1778	0.14	7.74897	0.202174	0.237037	0.0025	0.0824359	0.00326087	0.0025	0.0269775	0.0269775	72.882	87.8646	15.2703	29.204	13.3544	28.0373	15.1139	23.5042	14.5795	26.9152	-72.6772	-11.0224	3868	5.49417	22.1622	140	18.1704	29.204	1480.44	5.49417	22.1622	140	14.1758	26.9152	707.14
2765	J1218-42	J1218	64.5598	-132.982	Ingta Formation	shale	534.97	-534.97	The Ingta Formation at Goz D is Terreneuvian in age, but it is unclear where in the Terreneuvian	541	529	SGP		17.8122	0.672	7.39949	0.0808696	0.17463	0.012	0.0787179	0.00130435	0.00130435	0.0196931	0.0196931	68.2264	88.6753	10.9405	29.9581	8.79183	28.8318	12.5068	23.9582	10.7464	27.5827	-70.7227	-9.79757	3773	5.49417	21.9407	140	18.7583	29.9581	1716.99	5.49417	21.9407	140	14.8375	27.5827	795.314
2766	J1218-42.9	J1218	64.5598	-132.982	Ingta Formation	shale	534.88	-534.88	The Ingta Formation at Goz D is Terreneuvian in age, but it is unclear where in the Terreneuvian	541	529	SGP		12.1833	4.914	4.84462	0.0808696	0.119444	0.08775	0.0515385	0.00130435	0.00130435	0.0135615	0.0135615	68.8077	88.0764	11.4812	29.401	9.36158	28.2449	12.8323	23.6228	11.225	27.0896	-70.7044	-9.72988	3773	5.49417	21.9407	140	17.8424	29.401	1348.52	5.49417	21.9407	140	14.0217	27.0896	686.611
137795	TGY-04	Tanguanyao (TGY) outcrop	27.1904	102.753	Niutitang Formation	shale	534.88	-534.88	Age from DM-SED. From Lai et al. 2024: To assign specific ages to each sample in the database, we assumed a constant sedimentation rate within the same formation or group of section. If the original studies provided numerical ages for two or more samples, we calculated the precise age for each sample based on the sedimentation rate and assigned it accordingly. If absolute ages were not provided i…			DM-SED	Zhou et al. 2017	15.8667	6.552	3.80821	0.741304	0.155556	0.117	0.0405128	0.0119565	0.0119565	0.019941	0.019941	70.713	78.0081	13.2531	20.0375	11.2288	18.3779	13.8993	17.9845	12.7937	18.8	164.944	36.0645	2107	13.8842	13.2531	668.29	22.8489	20.0375	3956.85	13.1667	12.7937	572.701	21.3245	18.8	3019
136836	HSBY-684	Huoshibian section	32.303	108.232	Lujiaping Formation	shale	534.71	-534.71	Age from DM-SED. From Lai et al. 2024: To assign specific ages to each sample in the database, we assumed a constant sedimentation rate within the same formation or group of section. If the original studies provided numerical ages for two or more samples, we calculated the precise age for each sample based on the sedimentation rate and assigned it accordingly. If absolute ages were not provided i…			DM-SED	Long & Luo, 2017	7.31	0.098	1.72333	2.46652	0.0716667	0.00175	0.0183333	0.0397826	0.00175	0.0125777	0.0125777	54.4859	56.9792	-1.83815	0.480622	-4.67386	-2.23042	4.81208	6.20833	-0.566646	1.48618	163.74	29.1275	2395	5.49417	12.5164	140	5.49417	12.5164	140	5.49417	12.5164	140	5.49417	12.5164	140
137807	ZM-06	Zouma (ZM) outcrop	29.7795	110.409	Niutitang Formation	shale	534.65	-534.65	Age from DM-SED. From Lai et al. 2024: To assign specific ages to each sample in the database, we assumed a constant sedimentation rate within the same formation or group of section. If the original studies provided numerical ages for two or more samples, we calculated the precise age for each sample based on the sedimentation rate and assigned it accordingly. If absolute ages were not provided i…			DM-SED	Zhou et al. 2017	15.98	0.07	4.65179	0.134783	0.156667	0.00125	0.0494872	0.00217391	0.00125	0.0177878	0.0177878	74.7535	88.0751	17.0107	29.3999	15.1884	28.2436	16.1619	23.6221	16.1204	27.0885	160.266	29.9664	2394	10.4824	17.0107	375.834	29.15	29.3999	13413.3	9.26639	16.1204	289.333	25.6914	27.0885	6931.09
2767	J1218-50.8	J1218	64.5598	-132.982	Ingta Formation	shale	534.06	-534.06	The Ingta Formation at Goz D is Terreneuvian in age, but it is unclear where in the Terreneuvian	541	529	SGP		15.3567	0.476	6.0859	0.107826	0.150556	0.0085	0.0647436	0.00173913	0.00173913	0.0171149	0.0171149	68.8168	87.9677	11.4896	29.3	9.37044	28.1383	12.8374	23.5619	11.2325	27.0001	-70.5375	-9.11333	3773	5.49417	21.9407	140	17.6762	29.3	1281.65	5.49417	21.9407	140	13.8736	27.0001	666.884
2931	J1125-296.5	J1125	63.4786	-128.519	Ingta Formation	shale	534.01	-534.01	The Ingta Formation likely encompasses the Precambrian-Cambrian boundary, although the previously reported negative carbon isotope excursion (BACE) is likely diagenetic rather than real. Samples from the Ingta Formation in J1125 were stretched between 541 and 533 Ma.	542	529	SGP		22.8556	0.252	7.59231	0.107826	0.224074	0.0045	0.0807692	0.00173913	0.00173913	0.0252836	0.0252836	72.6754	88.6243	15.0782	29.9106	13.1519	28.7818	14.9982	23.9296	14.4095	27.5407	-72.3694	-10.3765	3868	5.49417	22.1622	140	19.3381	29.9106	1950.27	5.49417	22.1622	140	15.2854	27.5407	854.978
2768	J1218-52	J1218	64.5598	-132.982	Ingta Formation	shale	533.94	-533.94	The Ingta Formation at Goz D is Terreneuvian in age, but it is unclear where in the Terreneuvian	541	529	SGP		12.9956	3.136	4.91692	0.148261	0.127407	0.056	0.0523077	0.0023913	0.0023913	0.0146878	0.0146878	69.0564	86.7438	11.7124	28.1618	9.60524	26.9389	12.9716	22.8765	11.4297	25.9924	-70.513	-9.02312	3773	5.62101	22.1234	140	15.8596	28.1618	924.668	5.62101	22.1234	140	12.1716	25.9924	490.69
136837	HSBY-686	Huoshibian section	32.303	108.232	Lujiaping Formation	shale	533.87	-533.87	Age from DM-SED. From Lai et al. 2024: To assign specific ages to each sample in the database, we assumed a constant sedimentation rate within the same formation or group of section. If the original studies provided numerical ages for two or more samples, we calculated the precise age for each sample based on the sedimentation rate and assigned it accordingly. If absolute ages were not provided i…			DM-SED	Long & Luo, 2017	7.78222	0.154	1.94026	2.57435	0.0762963	0.00275	0.020641	0.0415217	0.00275	0.0133964	0.0133964	54.0307	56.9526	-2.26141	0.455946	-5.11988	-2.25642	4.55721	6.19347	-0.94136	1.46433	163.712	28.9831	2395	5.62101	12.5281	140	5.62101	12.5281	140	5.62101	12.5281	140	5.62101	12.5281	140
2769	J1218-54	J1218	64.5598	-132.982	Ingta Formation	shale	533.73	-533.73	The Ingta Formation at Goz D is Terreneuvian in age, but it is unclear where in the Terreneuvian	541	529	SGP		16.15	0.196	5.73641	0.107826	0.158333	0.0035	0.0610256	0.00173913	0.00173913	0.0179791	0.0179791	71.0534	88.0654	13.5696	29.3908	11.5623	28.2341	14.0899	23.6166	13.0739	27.0805	-70.4701	-8.86528	3773	5.62101	22.1234	140	17.9245	29.3908	1378.96	5.62101	22.1234	140	14.0226	27.0805	677.69
2770	J1218-56	J1218	64.5598	-132.982	Ingta Formation	shale	533.53	-533.53	The Ingta Formation at Goz D is Terreneuvian in age, but it is unclear where in the Terreneuvian	541	529	SGP		16.4711	1.064	6.00154	0.148261	0.161481	0.019	0.0638462	0.0023913	0.0023913	0.0184738	0.0184738	70.1757	87.4111	12.7534	28.7824	10.7022	27.5929	13.5984	23.2502	12.3513	26.5418	-70.4292	-8.71497	3773	5.62101	22.1234	140	16.9139	28.7824	1066.43	5.62101	22.1234	140	13.1073	26.5418	557.166
136838	HSBY-687	Huoshibian section	32.303	108.232	Lujiaping Formation	shale	533.49	-533.49	Age from DM-SED. From Lai et al. 2024: To assign specific ages to each sample in the database, we assumed a constant sedimentation rate within the same formation or group of section. If the original studies provided numerical ages for two or more samples, we calculated the precise age for each sample based on the sedimentation rate and assigned it accordingly. If absolute ages were not provided i…			DM-SED	Long & Luo, 2017	9.93556	0.154	2.41026	2.80348	0.0974074	0.00275	0.025641	0.0452174	0.00275	0.0161528	0.0161528	56.9581	60.3039	0.461056	3.57262	-2.25104	1.02782	6.19655	8.07018	1.46886	4.22354	163.7	28.9177	2395	5.62101	12.5281	140	5.62101	12.5281	140	5.62101	12.5281	140	5.62101	12.5281	140
2932	J1125-313.5	J1125	63.4786	-128.519	Ingta Formation	shale	533.39	-533.39	The Ingta Formation likely encompasses the Precambrian-Cambrian boundary, although the previously reported negative carbon isotope excursion (BACE) is likely diagenetic rather than real. Samples from the Ingta Formation in J1125 were stretched between 541 and 533 Ma.	542	529	SGP		21.5333	0.14	7.13436	0.242609	0.211111	0.0025	0.0758974	0.00391304	0.0025	0.0241694	0.0241694	71.948	87.3466	14.4017	28.7224	12.4391	27.5297	14.5909	23.2141	13.8106	26.4887	-72.2417	-9.90836	3772	5.62101	22.2632	140	16.908	28.7224	1065.64	5.62101	22.2632	140	13.0087	26.4887	550.161
2771	J1218-58	J1218	64.5598	-132.982	Ingta Formation	shale	533.32	-533.32	The Ingta Formation at Goz D is Terreneuvian in age, but it is unclear where in the Terreneuvian	541	529	SGP		15.7722	1.68	5.77256	0.134783	0.15463	0.03	0.0614103	0.00217391	0.00217391	0.0176642	0.0176642	70.1625	87.5386	12.7412	28.9009	10.6893	27.7178	13.591	23.3216	12.3405	26.6468	-70.3862	-8.55716	3773	5.62101	22.1234	140	17.1153	28.9009	1093.51	5.62101	22.1234	140	13.2858	26.6468	578.624
2772	J1218-60	J1218	64.5598	-132.982	Ingta Formation	shale	533.12	-533.12	The Ingta Formation at Goz D is Terreneuvian in age, but it is unclear where in the Terreneuvian	541	529	SGP		14.7144	1.26	5.80872	0.134783	0.144259	0.0225	0.0617949	0.00217391	0.00217391	0.0165119	0.0165119	68.5636	87.3669	11.2542	28.7412	9.12238	27.5495	12.6956	23.2254	11.0241	26.5054	-70.3452	-8.40689	3773	5.62101	22.1234	140	16.844	28.7412	1057.02	5.62101	22.1234	140	13.0452	26.5054	552.754
2933	J1125-324.4	J1125	63.4786	-128.519	Ingta Formation	shale	533	-533	The Ingta Formation likely encompasses the Precambrian-Cambrian boundary, although the previously reported negative carbon isotope excursion (BACE) is likely diagenetic rather than real. Samples from the Ingta Formation in J1125 were stretched between 541 and 533 Ma.	542	529	SGP		21.1556	0.252	6.88128	0.188696	0.207407	0.0045	0.0732051	0.00304348	0.00304348	0.0237216	0.0237216	72.3431	87.434	14.7691	28.8036	12.8263	27.6153	14.8122	23.263	14.1358	26.5607	-72.1612	-9.61398	3772	5.74786	22.414	140	17.1613	28.8036	1094.35	5.74786	22.414	140	13.1626	26.5607	555.712
136839	HSBY-688	Huoshibian section	32.303	108.232	Lujiaping Formation	shale	532.92	-532.92	Age from DM-SED. From Lai et al. 2024: To assign specific ages to each sample in the database, we assumed a constant sedimentation rate within the same formation or group of section. If the original studies provided numerical ages for two or more samples, we calculated the precise age for each sample based on the sedimentation rate and assigned it accordingly. If absolute ages were not provided i…			DM-SED	Long & Luo, 2017	14.3367	0.154	3.33821	3.49087	0.140556	0.00275	0.0355128	0.0563043	0.00275	0.0221789	0.0221789	59.7797	63.3736	3.08508	6.42746	0.514063	4.03614	7.77661	9.78922	3.79192	6.75094	163.682	28.8196	2395	5.74786	12.5398	140	5.74786	12.5398	140	5.74786	12.5398	140	5.74786	12.5398	140
2773	J1218-62	J1218	64.5598	-132.982	Ingta Formation	shale	532.91	-532.91	The Ingta Formation at Goz D is Terreneuvian in age, but it is unclear where in the Terreneuvian	541	529	SGP		15.5267	0.476	5.57974	0.121304	0.152222	0.0085	0.059359	0.00195652	0.00195652	0.0173484	0.0173484	70.6387	87.7444	13.1839	29.0923	11.1559	27.9195	13.8576	23.4369	12.7325	26.8162	-70.3021	-8.24912	3773	5.74786	22.306	140	17.5363	29.0923	1202.93	5.74786	22.306	140	13.574	26.8162	607.62
2774	J1218-63.3	J1218	64.5598	-132.982	Ingta Formation	shale	532.78	-532.78	The Ingta Formation at Goz D is Terreneuvian in age, but it is unclear where in the Terreneuvian	541	529	SGP		15.9422	0.294	5.71231	0.121304	0.156296	0.00525	0.0607692	0.00195652	0.00195652	0.017801	0.017801	70.7292	87.8018	13.2681	29.1457	11.2446	27.9758	13.9083	23.469	12.807	26.8635	-70.2754	-8.15146	3773	5.74786	22.306	140	17.6232	29.1457	1241.7	5.74786	22.306	140	13.6565	26.8635	618.812
136840	HSBY-689	Huoshibian section	32.303	108.232	Lujiaping Formation	shale	532.77	-532.77	Age from DM-SED. From Lai et al. 2024: To assign specific ages to each sample in the database, we assumed a constant sedimentation rate within the same formation or group of section. If the original studies provided numerical ages for two or more samples, we calculated the precise age for each sample based on the sedimentation rate and assigned it accordingly. If absolute ages were not provided i…			DM-SED	Long & Luo, 2017	14.1856	0.126	3.35026	3.31565	0.139074	0.00225	0.035641	0.0534783	0.00225	0.0216447	0.0216447	60.3507	64.2532	3.61611	7.24544	1.07364	4.8981	8.09637	10.2818	4.26204	7.47511	163.678	28.7938	2395	5.74786	12.5398	140	5.74786	12.5398	140	5.74786	12.5398	140	5.74786	12.5398	140
137806	ZM-07	Zouma (ZM) outcrop	29.7795	110.409	Niutitang Formation	shale	532.72	-532.72	Age from DM-SED. From Lai et al. 2024: To assign specific ages to each sample in the database, we assumed a constant sedimentation rate within the same formation or group of section. If the original studies provided numerical ages for two or more samples, we calculated the precise age for each sample based on the sedimentation rate and assigned it accordingly. If absolute ages were not provided i…			DM-SED	Zhou et al. 2017	16.9056	0.168	3.62744	0.404348	0.165741	0.003	0.0385897	0.00652174	0.003	0.0194736	0.0194736	77.5025	85.1104	19.5673	26.6427	17.8824	25.3382	17.7014	21.9618	18.3837	24.6476	160.205	29.5982	2394	14.4566	19.5673	727.37	25.1937	26.6427	6770.32	12.489	18.3837	507.926	22.1758	24.6476	3709.25
2775	J1218-64	J1218	64.5598	-132.982	Ingta Formation	shale	532.71	-532.71	The Ingta Formation at Goz D is Terreneuvian in age, but it is unclear where in the Terreneuvian	541	529	SGP		15.9611	0.196	5.76051	0.134783	0.156481	0.0035	0.0612821	0.00217391	0.00217391	0.0178699	0.0178699	70.4518	87.567	13.0102	28.9273	10.9728	27.7456	13.753	23.3375	12.5787	26.6701	-70.261	-8.09888	3773	5.74786	22.306	140	17.2614	28.9273	1107.93	5.74786	22.306	140	13.3188	26.6701	572.99
136841	HSBY-690	Huoshibian section	32.303	108.232	Lujiaping Formation	shale	532.65	-532.65	Age from DM-SED. From Lai et al. 2024: To assign specific ages to each sample in the database, we assumed a constant sedimentation rate within the same formation or group of section. If the original studies provided numerical ages for two or more samples, we calculated the precise age for each sample based on the sedimentation rate and assigned it accordingly. If absolute ages were not provided i…			DM-SED	Long & Luo, 2017	12.3533	0.14	2.85615	3.70652	0.121111	0.0025	0.0303846	0.0597826	0.0025	0.0203771	0.0203771	56.6527	59.435	0.176973	2.76452	-2.55039	0.176269	6.02549	7.58358	1.21736	3.50812	163.674	28.7732	2395	5.74786	12.5398	140	5.74786	12.5398	140	5.74786	12.5398	140	5.74786	12.5398	140
2776	J1218-66	J1218	64.5598	-132.982	Ingta Formation	shale	532.5	-532.5	The Ingta Formation at Goz D is Terreneuvian in age, but it is unclear where in the Terreneuvian	541	529	SGP		15.4889	0.224	5.73641	0.148261	0.151852	0.004	0.0610256	0.0023913	0.0023913	0.0174038	0.0174038	69.7656	87.252	12.372	28.6343	10.3003	27.4369	13.3687	23.1611	12.0137	26.4108	-70.2178	-7.94114	3773	5.74786	22.306	140	16.7497	28.6343	1038.51	5.74786	22.306	140	12.8652	26.4108	534.615
136842	HSBY-691	Huoshibian section	32.303	108.232	Lujiaping Formation	shale	531.88	-531.88	Age from DM-SED. From Lai et al. 2024: To assign specific ages to each sample in the database, we assumed a constant sedimentation rate within the same formation or group of section. If the original studies provided numerical ages for two or more samples, we calculated the precise age for each sample based on the sedimentation rate and assigned it accordingly. If absolute ages were not provided i…			DM-SED	Long & Luo, 2017	12.9389	0.112	3.13333	3.42348	0.126852	0.002	0.0333333	0.0552174	0.002	0.0204521	0.0204521	58.3488	62.0238	1.75441	5.1721	-0.88815	2.71329	6.97534	9.03331	2.61387	5.63956	163.651	28.6405	2395	5.8747	12.5515	140	5.8747	12.5515	140	5.8747	12.5515	140	5.8747	12.5515	140
137794	TGY-05	Tanguanyao (TGY) outcrop	27.1904	102.753	Niutitang Formation	shale	531.76	-531.76	Age from DM-SED. From Lai et al. 2024: To assign specific ages to each sample in the database, we assumed a constant sedimentation rate within the same formation or group of section. If the original studies provided numerical ages for two or more samples, we calculated the precise age for each sample based on the sedimentation rate and assigned it accordingly. If absolute ages were not provided i…			DM-SED	Zhou et al. 2017	15.0356	6.524	3.74795	0.916522	0.147407	0.1165	0.0398718	0.0147826	0.0147826	0.0196636	0.0196636	67.9784	74.9645	10.7099	17.207	8.54885	15.3952	12.3679	16.2801	10.5422	16.2941	164.672	35.5469	2107	10.318	10.7099	348.806	18.5232	17.207	1655.29	10.136	10.5422	335.917	17.5209	16.2941	1182.57
136843	HSBY-692	Huoshibian section	32.303	108.232	Lujiaping Formation	shale	531.74	-531.74	Age from DM-SED. From Lai et al. 2024: To assign specific ages to each sample in the database, we assumed a constant sedimentation rate within the same formation or group of section. If the original studies provided numerical ages for two or more samples, we calculated the precise age for each sample based on the sedimentation rate and assigned it accordingly. If absolute ages were not provided i…			DM-SED	Long & Luo, 2017	12.5233	0.7	2.49462	4.16478	0.122778	0.0125	0.0265385	0.0671739	0.0125	0.0224946	0.0224946	53.6171	54.5809	-2.64614	-1.74974	-5.52529	-4.5807	4.32555	4.86532	-1.28196	-0.488374	163.647	28.6164	2395	5.8747	12.5515	140	5.8747	12.5515	140	5.8747	12.5515	140	5.8747	12.5515	140
2778	J1218-74	J1218	64.5598	-132.982	Ingta Formation	shale	531.68	-531.68	The Ingta Formation at Goz D is Terreneuvian in age, but it is unclear where in the Terreneuvian	541	529	SGP		18.3789	3.948	6.26667	0.121304	0.180185	0.0705	0.0666667	0.00195652	0.00195652	0.0204554	0.0204554	71.8542	88.087	14.3144	29.4109	12.3471	28.2553	14.5384	23.6287	13.7333	27.0983	-70.0486	-7.32542	3677	5.8747	21.8825	140	17.8383	29.4109	1332.26	5.8747	21.8825	140	14.113	27.0983	671.483
136844	HSBY-693	Huoshibian section	32.303	108.232	Lujiaping Formation	shale	531.57	-531.57	Age from DM-SED. From Lai et al. 2024: To assign specific ages to each sample in the database, we assumed a constant sedimentation rate within the same formation or group of section. If the original studies provided numerical ages for two or more samples, we calculated the precise age for each sample based on the sedimentation rate and assigned it accordingly. If absolute ages were not provided i…			DM-SED	Long & Luo, 2017	10.5022	0.14	2.26564	3.76043	0.102963	0.0025	0.0241026	0.0606522	0.0025	0.0184572	0.0184572	54.129	55.7846	-2.17002	-0.630321	-5.02357	-3.40109	4.61225	5.53938	-0.860446	0.502655	163.642	28.5871	2395	5.8747	12.5515	140	5.8747	12.5515	140	5.8747	12.5515	140	5.8747	12.5515	140
2779	J1218-76	J1218	64.5598	-132.982	Ingta Formation	shale	531.47	-531.47	The Ingta Formation at Goz D is Terreneuvian in age, but it is unclear where in the Terreneuvian	541	529	SGP		15.1867	5.544	4.82051	0.0943478	0.148889	0.099	0.0512821	0.00152174	0.00152174	0.0168814	0.0168814	73.2669	88.1971	15.6282	29.5133	13.7316	28.3632	15.3295	23.6904	14.8964	27.189	-70.0051	-7.16778	3677	5.8747	21.8825	140	17.9904	29.5133	1403.99	5.8747	21.8825	140	14.2607	27.189	691.716
136845	HSBY-694	Huoshibian section	32.303	108.232	Lujiaping Formation	shale	531.35	-531.35	Age from DM-SED. From Lai et al. 2024: To assign specific ages to each sample in the database, we assumed a constant sedimentation rate within the same formation or group of section. If the original studies provided numerical ages for two or more samples, we calculated the precise age for each sample based on the sedimentation rate and assigned it accordingly. If absolute ages were not provided i…			DM-SED	Long & Luo, 2017	11.4656	0.154	2.65128	3.5313	0.112407	0.00275	0.0282051	0.0569565	0.00275	0.0191238	0.0191238	56.1142	58.7789	-0.323807	2.15437	-3.0781	-0.466682	5.72394	7.21618	0.774013	2.96796	163.636	28.5492	2395	5.8747	12.5515	140	5.8747	12.5515	140	5.8747	12.5515	140	5.8747	12.5515	140
2780	J1218-78	J1218	64.5598	-132.982	Ingta Formation	shale	531.27	-531.27	The Ingta Formation at Goz D is Terreneuvian in age, but it is unclear where in the Terreneuvian	541	529	SGP		19.9278	0.14	6.80897	0.202174	0.19537	0.0025	0.0724359	0.00326087	0.0025	0.0223479	0.0223479	71.4159	87.4222	13.9068	28.7926	11.9176	27.6037	14.2929	23.2564	13.3724	26.5509	-69.9636	-7.01767	3677	5.8747	21.8825	140	16.8744	28.7926	1049.63	5.8747	21.8825	140	13.2235	26.5509	554.659
2781	J1218-80	J1218	64.5598	-132.982	Ingta Formation	shale	531.06	-531.06	The Ingta Formation at Goz D is Terreneuvian in age, but it is unclear where in the Terreneuvian	541	529	SGP		21.3822	0.322	7.15846	0.107826	0.20963	0.00575	0.0761538	0.00173913	0.00173913	0.0236787	0.0236787	72.4706	88.5311	14.8876	29.8239	12.9512	28.6904	14.8835	23.8774	14.2408	27.4639	-69.92	-6.86007	3677	5.8747	21.8825	140	18.4516	29.8239	1621.52	5.8747	21.8825	140	14.7088	27.4639	753.076
137805	ZM-08	Zouma (ZM) outcrop	29.7795	110.409	Niutitang Formation	shale	530.56	-530.56	Age from DM-SED. From Lai et al. 2024: To assign specific ages to each sample in the database, we assumed a constant sedimentation rate within the same formation or group of section. If the original studies provided numerical ages for two or more samples, we calculated the precise age for each sample based on the sedimentation rate and assigned it accordingly. If absolute ages were not provided i…			DM-SED	Zhou et al. 2017	17.3022	0.098	3.86846	1.25348	0.16963	0.00175	0.0411538	0.0202174	0.00175	0.0212886	0.0212886	72.8803	79.6811	15.2687	21.5934	13.3527	20.0175	15.113	18.9214	14.5781	20.1775	160.143	29.1855	2394	7.96861	15.2687	220.623	18.0112	21.5934	1412.69	6.91177	14.5781	177.307	15.702	20.1775	881.683
136846	HSBY-695	Huoshibian section	32.303	108.232	Lujiaping Formation	shale	530.52	-530.52	Age from DM-SED. From Lai et al. 2024: To assign specific ages to each sample in the database, we assumed a constant sedimentation rate within the same formation or group of section. If the original studies provided numerical ages for two or more samples, we calculated the precise age for each sample based on the sedimentation rate and assigned it accordingly. If absolute ages were not provided i…			DM-SED	Long & Luo, 2017	13.3922	0.14	3.19359	3.57174	0.131296	0.0025	0.0339744	0.0576087	0.0025	0.0212672	0.0212672	58.2557	61.7365	1.66779	4.90491	-0.979424	2.43173	6.92319	8.87242	2.53718	5.40302	163.612	28.4061	2395	6.00155	12.5632	140	6.00155	12.5632	140	6.00155	12.5632	140	6.00155	12.5632	140
101790	Samples.32257	93843043	-37.5539	142.547	Glenthompson Sandstone	siltstone	530.45	-530.45	Age from Geoscience Australia database. Top age determined by: inferred, intrusive relationship. Base age determined by: isotopic, U/Pb-Pb/Pb ion probe. Notes: Variation of Glenthompson beds proposed by VandenBerg and Wilkinson (1982). Middle(?) Cambrian. The radiometric age given will be a max. age from detrital zircons, but the Glenthomson Sandstone is now (2016) believed to be older than the M…	560.9	500	OZCHEM		3.00333	0.014	0.674872	0.0673913	0.0294444	0.00025	0.00717949	0.00108696	0.00025	0.00342016	0.00342016	77.5652	86.0909	19.6256	27.5546	17.9439	26.2991	17.7365	22.5109	18.4354	25.4549	-155.606	11.4475	2982	6.00155	20.1984	140	17.5778	27.5546	1195.88	6.00155	20.1984	140	14.2624	25.4549	682.699
101859	Samples.32447	93843085	-37.6398	142.656	Glenthompson Sandstone	siltstone	530.45	-530.45	Age from Geoscience Australia database. Top age determined by: inferred, intrusive relationship. Base age determined by: isotopic, U/Pb-Pb/Pb ion probe. Notes: Variation of Glenthompson beds proposed by VandenBerg and Wilkinson (1982). Middle(?) Cambrian. The radiometric age given will be a max. age from detrital zircons, but the Glenthomson Sandstone is now (2016) believed to be older than the M…	560.9	500	OZCHEM		11.39	0.266	1.80769	1.02435	0.111667	0.00475	0.0192308	0.0165217	0.00475	0.0147709	0.0147709	73.3832	75.5989	15.7364	17.797	13.8456	16.0169	15.3946	16.6354	14.9922	16.8164	-155.494	11.3952	2982	6.00155	20.1984	140	6.00155	20.1984	140	6.00155	20.1984	140	6.00155	20.1984	140
70735	W169717	USGS-11093	36.6333	-80.8667	Unicoi Formation	shale	530.39	-530.39	Ages from Daven Quinn Macrostrat matching process. match_basis: column unit match_spatial_basis: containing column.	534.21	526.57	USGS-NGDB		19.3989	0.504	4.79641	1.80609	0.190185	0.009	0.0510256	0.0291304	0.009	0.0253684	0.0253684	68.0835	74.9693	10.8076	17.2115	8.65179	15.3999	12.4267	16.2828	10.6287	16.2981	-103.193	-37.4446	4820	6.00155	13.5163	140	10.5466	17.2115	359.903	6.00155	13.5163	140	9.3461	16.2981	277.081
2782	J1218-90.3	J1218	64.5598	-132.982	Ingta Formation	shale	530	-530	The Ingta Formation at Goz D is Terreneuvian in age, but it is unclear where in the Terreneuvian	541	529	SGP		16.6978	0.098	5.70026	0.0943478	0.163704	0.00175	0.060641	0.00152174	0.00152174	0.0185275	0.0185275	71.993	88.3573	14.4435	29.6623	12.4832	28.5202	14.6161	23.7801	13.8476	27.3209	-69.6991	-6.06489	3677	6.12839	22.337	140	18.1852	29.6623	1504.21	6.12839	22.337	140	14.2857	27.3209	676.532
6888	J1216-219.6	J1216	64.7661	-132.928	Backbone Ranges Formation	shale	530	-530	Terreneuvian in age based on trace fossils	535	528	SGP		22.4778	0.014	5.90513	0.0808696	0.22037	0.00025	0.0628205	0.00130435	0.00025	0.0246583	0.0246583	77.3921	89.3696	19.4647	30.6038	17.7743	29.5123	17.6396	24.347	18.2928	28.1543	-69.5262	-6.18135	3677	6.12839	22.337	140	19.5114	30.6038	2210.83	6.12839	22.337	140	15.7337	28.1543	878.563
78275	H 1081	CMIBS-1491	43.899	-66.168	Church Point Formation	metasiltstone	530	-530	The Church Point Fm spans from the Ediacaran-Cambrian boundary to Cambrian Stage 3, and includes 544 +/- 18 Ma detrital zircons (White et al., 2012, GSA Bulletin). A mid-point age for this interval was given, recognizing there is high uncertainty on this age	541	515	USGS-CMIBS	Glasmacher et al. 2003	16.1122	2.086	2.72359	2.84391	0.157963	0.03725	0.0289744	0.0458696	0.03725	0.0267869	0.0267869	58.4925	58.9701	1.888	2.33222	-0.747372	-0.279278	7.05579	7.32327	2.73214	3.1254	-60.7797	-76.6058	6367	22.4368	1.888	4154.07	22.6803	2.33222	4316.41	22.8995	2.73214	4462.57	23.115	3.1254	4732.58
78276	H 1080	CMIBS-1491	43.899	-66.168	Church Point Formation	slate	530	-530	The Church Point Fm spans from the Ediacaran-Cambrian boundary to Cambrian Stage 3, and includes 544 +/- 18 Ma detrital zircons (White et al., 2012, GSA Bulletin). A mid-point age for this interval was given, recognizing there is high uncertainty on this age	541	515	USGS-CMIBS	Glasmacher et al. 2003	28.1067	0.546	5.44718	1.3613	0.275556	0.00975	0.0579487	0.0219565	0.00975	0.0341402	0.0341402	75.4511	80.7129	17.6595	22.553	15.8721	21.0286	16.5526	19.4992	16.6947	21.0269	-60.7797	-76.6058	6367	31.0812	17.6595	25583.5	33.7633	22.553	43940.6	30.5524	16.6947	22762.8	32.9269	21.0269	35428.7
78277	H 1082	CMIBS-1491	43.899	-66.168	Church Point Formation	slate	530	-530	The Church Point Fm spans from the Ediacaran-Cambrian boundary to Cambrian Stage 3, and includes 544 +/- 18 Ma detrital zircons (White et al., 2012, GSA Bulletin). A mid-point age for this interval was given, recognizing there is high uncertainty on this age	541	515	USGS-CMIBS	Glasmacher et al. 2003	22.8178	0.532	4.41077	1.53652	0.223704	0.0095	0.0469231	0.0247826	0.0095	0.0286651	0.0286651	73.3673	78.0403	15.7216	20.0675	13.8299	18.4095	15.3857	18.0026	14.9791	18.8265	-60.7797	-76.6058	6367	30.019	15.7216	19917.5	32.401	20.0675	32623.6	29.612	14.9791	17833.3	31.7208	18.8265	28995.4
78282	H 1079	CMIBS-1492	43.899	-66.169	Church Point Formation	slate	530	-530	The Church Point Fm spans from the Ediacaran-Cambrian boundary to Cambrian Stage 3, and includes 544 +/- 18 Ma detrital zircons (White et al., 2012, GSA Bulletin). A mid-point age for this interval was given, recognizing there is high uncertainty on this age	541	515	USGS-CMIBS	Glasmacher et al. 2003	28.8622	0.084	5.44718	1.81957	0.282963	0.0015	0.0579487	0.0293478	0.0015	0.0348679	0.0348679	76.1145	81.1529	18.2765	22.9622	16.5222	21.4599	16.9241	19.7456	17.241	21.3893	-60.7789	-76.6051	6367	31.4194	18.2765	27387.3	33.9876	22.9622	46333.8	30.8518	17.241	24359.7	33.1255	21.3893	37136
78285	85322	CMIBS-1493	43.9	-66.169	Church Point Formation	slate	530	-530	The Church Point Fm spans from the Ediacaran-Cambrian boundary to Cambrian Stage 3, and includes 544 +/- 18 Ma detrital zircons (White et al., 2012, GSA Bulletin). A mid-point age for this interval was given, recognizing there is high uncertainty on this age	541	515	USGS-CMIBS	Graves & Zentilli, 1988	16.0744	1.708	2.22949	2.10261	0.157593	0.0305	0.0237179	0.033913	0.0305	0.0246673	0.0237179	64.1341	64.1341	7.13471	7.13471	4.78141	4.78141	10.2151	10.2151	7.37707	7.37707	-60.7747	-76.6053	6367	25.3125	7.13471	7663.07	25.3125	7.13471	7663.07	25.4454	7.37707	7840.21	25.4454	7.37707	7840.21
78287	85315	CMIBS-1493	43.9	-66.169	Church Point Formation	argillite	530	-530	The Church Point Fm spans from the Ediacaran-Cambrian boundary to Cambrian Stage 3, and includes 544 +/- 18 Ma detrital zircons (White et al., 2012, GSA Bulletin). A mid-point age for this interval was given, recognizing there is high uncertainty on this age	541	515	USGS-CMIBS	Graves & Zentilli, 1988	11.2578	3.374	2.14513	1.77913	0.11037	0.06025	0.0228205	0.0286957	0.0286957	0.0186402	0.0186402	57.9122	59.211	1.34836	2.55621	-1.31603	-0.0432386	6.73084	7.45815	2.25439	3.32371	-60.7747	-76.6053	6367	22.141	1.34836	3956.85	22.8031	2.55621	4398.28	22.6376	2.25439	4287.97	23.2237	3.32371	4877.53
78294	85316	CMIBS-1493	43.9	-66.169	Church Point Formation	slate	530	-530	The Church Point Fm spans from the Ediacaran-Cambrian boundary to Cambrian Stage 3, and includes 544 +/- 18 Ma detrital zircons (White et al., 2012, GSA Bulletin). A mid-point age for this interval was given, recognizing there is high uncertainty on this age	541	515	USGS-CMIBS	Graves & Zentilli, 1988	23.46	1.274	5.53154	0.956957	0.23	0.02275	0.0588462	0.0154348	0.0154348	0.0289855	0.0289855	71.9389	79.35	14.3932	21.2855	12.4301	19.693	14.5858	18.736	13.803	19.9048	-60.7747	-76.6053	6367	29.2909	14.3932	16976.9	33.0686	21.2855	36529.4	28.9675	13.803	16114.2	32.3119	19.9048	32148.1
78295	85333	CMIBS-1493	43.9	-66.169	Church Point Formation	slate	530	-530	The Church Point Fm spans from the Ediacaran-Cambrian boundary to Cambrian Stage 3, and includes 544 +/- 18 Ma detrital zircons (White et al., 2012, GSA Bulletin). A mid-point age for this interval was given, recognizing there is high uncertainty on this age	541	515	USGS-CMIBS	Graves & Zentilli, 1988	13.1467	2.156	1.37385	3.01913	0.128889	0.0385	0.0146154	0.0486957	0.0385	0.0240094	0.0146154	55.8686	55.8686	-0.552174	-0.552174	-3.31874	-3.31874	5.58643	5.58643	0.571839	0.571839	-60.7747	-76.6053	6367	21.0994	-0.552174	3262.28	21.0994	-0.552174	3262.28	21.7154	0.571839	3673.07	21.7154	0.571839	3673.07
78296	85318	CMIBS-1493	43.9	-66.169	Church Point Formation	slate	530	-530	The Church Point Fm spans from the Ediacaran-Cambrian boundary to Cambrian Stage 3, and includes 544 +/- 18 Ma detrital zircons (White et al., 2012, GSA Bulletin). A mid-point age for this interval was given, recognizing there is high uncertainty on this age	541	515	USGS-CMIBS	Graves & Zentilli, 1988	11.6733	2.604	1.4341	2.26435	0.114444	0.0465	0.0152564	0.0365217	0.0365217	0.020832	0.0152564	56.4477	56.4477	-0.0136704	-0.0136704	-2.75129	-2.75129	5.91069	5.91069	1.04858	1.04858	-60.7747	-76.6053	6367	21.3945	-0.0136704	3459.09	21.3945	-0.0136704	3459.09	21.9767	1.04858	3847.3	21.9767	1.04858	3847.3
78306	85306	CMIBS-1494	43.91	-66.167	Church Point Formation	slate	530	-530	The Church Point Fm spans from the Ediacaran-Cambrian boundary to Cambrian Stage 3, and includes 544 +/- 18 Ma detrital zircons (White et al., 2012, GSA Bulletin). A mid-point age for this interval was given, recognizing there is high uncertainty on this age	541	515	USGS-CMIBS	Graves & Zentilli, 1988	11.2389	1.064	1.63897	2.9787	0.110185	0.019	0.0174359	0.0480435	0.019	0.0196921	0.0174359	56.6026	56.6026	0.13041	0.13041	-2.59946	-2.59946	5.99745	5.99745	1.17613	1.17613	-60.7346	-76.6093	6367	21.4735	0.13041	3511.74	21.4735	0.13041	3511.74	22.0467	1.17613	3893.91	22.0467	1.17613	3893.91
78307	85309	CMIBS-1494	43.91	-66.167	Church Point Formation	slate	530	-530	The Church Point Fm spans from the Ediacaran-Cambrian boundary to Cambrian Stage 3, and includes 544 +/- 18 Ma detrital zircons (White et al., 2012, GSA Bulletin). A mid-point age for this interval was given, recognizing there is high uncertainty on this age	541	515	USGS-CMIBS	Graves & Zentilli, 1988	24.1967	0.42	7.86949	1.18609	0.237222	0.0075	0.0837179	0.0191304	0.0075	0.029317	0.029317	68.2515	80.9164	10.9639	22.7422	8.81649	21.228	12.5209	19.6132	10.7671	21.1945	-60.7346	-76.6093	6367	27.4113	10.9639	11963.8	33.867	22.7422	45047.4	27.3035	10.7671	11676.1	33.0187	21.1945	35997.1
78311	85284	CMIBS-1495	43.93	-66.152	Church Point Formation	slate	530	-530	The Church Point Fm spans from the Ediacaran-Cambrian boundary to Cambrian Stage 3, and includes 544 +/- 18 Ma detrital zircons (White et al., 2012, GSA Bulletin). A mid-point age for this interval was given, recognizing there is high uncertainty on this age	541	515	USGS-CMIBS	Graves & Zentilli, 1988	15.3944	1.68	3.02487	1.87348	0.150926	0.03	0.0321795	0.0302174	0.03	0.0234604	0.0234604	62.027	64.3323	5.17514	7.31903	2.7165	4.97565	9.03514	10.3261	5.64226	7.54025	-60.6633	-76.6249	6367	24.2385	5.17514	6230.78	25.4136	7.31903	7797.79	24.4945	5.64226	6572.21	25.5348	7.54025	7959.49
78312	85285	CMIBS-1495	43.93	-66.152	Church Point Formation	siltstone	530	-530	The Church Point Fm spans from the Ediacaran-Cambrian boundary to Cambrian Stage 3, and includes 544 +/- 18 Ma detrital zircons (White et al., 2012, GSA Bulletin). A mid-point age for this interval was given, recognizing there is high uncertainty on this age	541	515	USGS-CMIBS	Graves & Zentilli, 1988	17.2456	7.196	0.349487	4.09739	0.169074	0.1285	0.00371795	0.066087	0.066087	0.033472	0.00371795	55.4403	55.4403	-0.950507	-0.950507	-3.73849	-3.73849	5.34658	5.34658	0.219192	0.219192	-60.6633	-76.6249	6367	20.881	-0.950507	3116.71	20.881	-0.950507	3116.71	21.5222	0.219192	3544.19	21.5222	0.219192	3544.19
78315	85272	CMIBS-1496	43.931	-66.152	Church Point Formation	slate	530	-530	The Church Point Fm spans from the Ediacaran-Cambrian boundary to Cambrian Stage 3, and includes 544 +/- 18 Ma detrital zircons (White et al., 2012, GSA Bulletin). A mid-point age for this interval was given, recognizing there is high uncertainty on this age	541	515	USGS-CMIBS	Graves & Zentilli, 1988	20.74	0.35	3.18154	3.23478	0.203333	0.00625	0.0338462	0.0521739	0.00625	0.0290841	0.0290841	68.7859	69.9121	11.4608	12.5083	9.34014	10.4439	12.8201	13.4508	11.207	12.1343	-60.6591	-76.6252	6367	27.6837	11.4608	12690.3	28.2578	12.5083	14221.4	27.5446	11.207	12319.2	28.0528	12.1343	13674.7
78316	85274	CMIBS-1496	43.931	-66.152	Church Point Formation	slate	530	-530	The Church Point Fm spans from the Ediacaran-Cambrian boundary to Cambrian Stage 3, and includes 544 +/- 18 Ma detrital zircons (White et al., 2012, GSA Bulletin). A mid-point age for this interval was given, recognizing there is high uncertainty on this age	541	515	USGS-CMIBS	Graves & Zentilli, 1988	21.3256	0.434	3.06103	4.11087	0.209074	0.00775	0.0325641	0.0663043	0.00775	0.0314587	0.0314587	66.2271	66.4598	9.08122	9.29764	6.83258	7.06063	11.3872	11.5175	9.10033	9.29193	-60.6591	-76.6252	6367	26.3794	9.08122	9211.63	26.4981	9.29764	9528	26.3899	9.10033	9239.56	26.4949	9.29193	9519.64
78318	85261	CMIBS-1496	43.931	-66.152	Church Point Formation	slate	530	-530	The Church Point Fm spans from the Ediacaran-Cambrian boundary to Cambrian Stage 3, and includes 544 +/- 18 Ma detrital zircons (White et al., 2012, GSA Bulletin). A mid-point age for this interval was given, recognizing there is high uncertainty on this age	541	515	USGS-CMIBS	Graves & Zentilli, 1988	15.6589	4.886	2.25359	2.12957	0.153519	0.08725	0.0239744	0.0343478	0.0343478	0.0246905	0.0239744	62.3581	62.3581	5.48304	5.48304	3.04095	3.04095	9.22054	9.22054	5.91485	5.91485	-60.6591	-76.6252	6367	24.4073	5.48304	6455.83	24.4073	5.48304	6455.83	24.6439	5.91485	6771.44	24.6439	5.91485	6771.44
78319	85263	CMIBS-1496	43.931	-66.152	Church Point Formation	slate	530	-530	The Church Point Fm spans from the Ediacaran-Cambrian boundary to Cambrian Stage 3, and includes 544 +/- 18 Ma detrital zircons (White et al., 2012, GSA Bulletin). A mid-point age for this interval was given, recognizing there is high uncertainty on this age	541	515	USGS-CMIBS	Graves & Zentilli, 1988	19.0778	1.722	3.59128	1.92739	0.187037	0.03075	0.0382051	0.031087	0.03075	0.0276527	0.0276527	65.1517	67.638	8.08112	10.3933	5.7787	8.21522	10.785	12.1773	8.21493	10.2619	-60.6591	-76.6252	6367	25.8313	8.08112	8354.82	27.0986	10.3933	11129.7	25.9046	8.21493	8452.62	27.0266	10.2619	10937.6
78320	85268	CMIBS-1496	43.931	-66.152	Church Point Formation	argillite	530	-530	The Church Point Fm spans from the Ediacaran-Cambrian boundary to Cambrian Stage 3, and includes 544 +/- 18 Ma detrital zircons (White et al., 2012, GSA Bulletin). A mid-point age for this interval was given, recognizing there is high uncertainty on this age	541	515	USGS-CMIBS	Graves & Zentilli, 1988	11.4278	0.854	1.69923	1.96783	0.112037	0.01525	0.0180769	0.0317391	0.01525	0.0176696	0.0176696	63.2609	63.4068	6.32265	6.45828	3.9257	4.06862	9.72611	9.80778	6.65815	6.77823	-60.6591	-76.6252	6367	24.8675	6.32265	7069.52	24.9418	6.45828	7168.65	25.0513	6.65815	7314.74	25.1172	6.77823	7402.51
78321	85278	CMIBS-1496	43.931	-66.152	Church Point Formation	argillite	530	-530	The Church Point Fm spans from the Ediacaran-Cambrian boundary to Cambrian Stage 3, and includes 544 +/- 18 Ma detrital zircons (White et al., 2012, GSA Bulletin). A mid-point age for this interval was given, recognizing there is high uncertainty on this age	541	515	USGS-CMIBS	Graves & Zentilli, 1988	14.9222	7.616	0.289231	3.46391	0.146296	0.136	0.00307692	0.0558696	0.0558696	0.0286706	0.00307692	56.0281	56.0281	-0.403864	-0.403864	-3.16246	-3.16246	5.67574	5.67574	0.703138	0.703138	-60.6591	-76.6252	6367	21.1807	-0.403864	3316.49	21.1807	-0.403864	3316.49	21.7874	0.703138	3721.05	21.7874	0.703138	3721.05
78322	85270	CMIBS-1496	43.931	-66.152	Church Point Formation	argillite	530	-530	The Church Point Fm spans from the Ediacaran-Cambrian boundary to Cambrian Stage 3, and includes 544 +/- 18 Ma detrital zircons (White et al., 2012, GSA Bulletin). A mid-point age for this interval was given, recognizing there is high uncertainty on this age	541	515	USGS-CMIBS	Graves & Zentilli, 1988	12.1267	0.882	1.36179	2.99217	0.118889	0.01575	0.0144872	0.0482609	0.01575	0.0203222	0.0144872	60.2314	60.2314	3.50519	3.50519	0.956758	0.956758	8.02958	8.02958	4.16384	4.16384	-60.6591	-76.6252	6367	23.3232	3.50519	5010.18	23.3232	3.50519	5010.18	23.6842	4.16384	5491.6	23.6842	4.16384	5491.6
78323	85266	CMIBS-1496	43.931	-66.152	Church Point Formation	slate	530	-530	The Church Point Fm spans from the Ediacaran-Cambrian boundary to Cambrian Stage 3, and includes 544 +/- 18 Ma detrital zircons (White et al., 2012, GSA Bulletin). A mid-point age for this interval was given, recognizing there is high uncertainty on this age	541	515	USGS-CMIBS	Graves & Zentilli, 1988	21.0044	0.658	5.38692	1.33435	0.205926	0.01175	0.0573077	0.0215217	0.01175	0.0265775	0.0265775	69.451	77.4812	12.0794	19.5476	9.99198	17.8616	13.1926	17.6895	11.7547	18.3662	-60.6591	-76.6252	6367	28.0228	12.0794	13594.5	32.116	19.5476	31103.5	27.8447	11.7547	13119.8	31.4686	18.3662	27649.7
78324	85279	CMIBS-1496	43.931	-66.152	Church Point Formation	slate	530	-530	The Church Point Fm spans from the Ediacaran-Cambrian boundary to Cambrian Stage 3, and includes 544 +/- 18 Ma detrital zircons (White et al., 2012, GSA Bulletin). A mid-point age for this interval was given, recognizing there is high uncertainty on this age	541	515	USGS-CMIBS	Graves & Zentilli, 1988	22.4778	0.308	5.95333	0.862609	0.22037	0.0055	0.0633333	0.013913	0.0055	0.0266426	0.0266426	72.7015	82.7135	15.1024	24.4136	13.1775	22.9893	15.0128	20.6196	14.4309	22.6741	-60.6591	-76.6252	6367	29.6796	15.1024	18107.2	34.7831	24.4136	54820.4	29.3116	14.4309	17032	33.8297	22.6741	44649.3
78328	85277	CMIBS-1496	43.931	-66.152	Church Point Formation	slate	530	-530	The Church Point Fm spans from the Ediacaran-Cambrian boundary to Cambrian Stage 3, and includes 544 +/- 18 Ma detrital zircons (White et al., 2012, GSA Bulletin). A mid-point age for this interval was given, recognizing there is high uncertainty on this age	541	515	USGS-CMIBS	Graves & Zentilli, 1988	20.9856	0.742	3.55513	1.81957	0.205741	0.01325	0.0378205	0.0293478	0.01325	0.0275932	0.0275932	71.8973	74.5622	14.3545	16.8328	12.3894	15.0009	14.5625	16.0548	13.7688	15.9629	-60.6591	-76.6252	6367	29.2697	14.3545	16920.3	30.6281	16.8328	23166.5	28.9487	13.7688	16064.1	30.1513	15.9629	20623
78333	85276	CMIBS-1496	43.931	-66.152	Church Point Formation	slate	530	-530	The Church Point Fm spans from the Ediacaran-Cambrian boundary to Cambrian Stage 3, and includes 544 +/- 18 Ma detrital zircons (White et al., 2012, GSA Bulletin). A mid-point age for this interval was given, recognizing there is high uncertainty on this age	541	515	USGS-CMIBS	Graves & Zentilli, 1988	21.9111	0.28	4.7241	1.02435	0.214815	0.005	0.0502564	0.0165217	0.005	0.0262596	0.0262596	74.9547	81.8042	17.1978	23.5679	15.3856	22.0982	16.2746	20.1104	16.286	21.9255	-60.6591	-76.6252	6367	30.8282	17.1978	24233.7	34.3196	23.5679	49875.7	30.3284	16.286	21567.8	33.4194	21.9255	40271.6
78334	85275	CMIBS-1496	43.931	-66.152	Church Point Formation	slate	530	-530	The Church Point Fm spans from the Ediacaran-Cambrian boundary to Cambrian Stage 3, and includes 544 +/- 18 Ma detrital zircons (White et al., 2012, GSA Bulletin). A mid-point age for this interval was given, recognizing there is high uncertainty on this age	541	515	USGS-CMIBS	Graves & Zentilli, 1988	20.7967	1.26	4.2059	0.997391	0.203889	0.0225	0.0447436	0.016087	0.016087	0.0262292	0.0262292	72.6084	77.7336	15.0158	19.7822	13.0862	18.1089	14.9607	17.8308	14.3542	18.574	-60.6591	-76.6252	6367	29.6322	15.0158	17887	32.2446	19.7822	31789.5	29.2696	14.3542	16919.9	31.5824	18.574	28257
78337	85242	CMIBS-1497	43.961	-66.164	Church Point Formation	slate	530	-530	The Church Point Fm spans from the Ediacaran-Cambrian boundary to Cambrian Stage 3, and includes 544 +/- 18 Ma detrital zircons (White et al., 2012, GSA Bulletin). A mid-point age for this interval was given, recognizing there is high uncertainty on this age	541	515	USGS-CMIBS	Graves & Zentilli, 1988	20.1733	1.106	3.38641	2.14304	0.197778	0.01975	0.0360256	0.0345652	0.01975	0.0280103	0.0280103	68.6446	70.6089	11.3294	13.1562	9.20167	11.1267	12.741	13.841	11.0907	12.708	-60.5242	-76.6246	6367	27.6117	11.3294	12498.2	28.613	13.1562	15168.7	27.4808	11.0907	12149.2	28.3673	12.708	14513.3
78338	85245	CMIBS-1497	43.961	-66.164	Church Point Formation	slate	530	-530	The Church Point Fm spans from the Ediacaran-Cambrian boundary to Cambrian Stage 3, and includes 544 +/- 18 Ma detrital zircons (White et al., 2012, GSA Bulletin). A mid-point age for this interval was given, recognizing there is high uncertainty on this age	541	515	USGS-CMIBS	Graves & Zentilli, 1988	26.4067	1.218	2.85615	1.60391	0.258889	0.02175	0.0303846	0.0258696	0.02175	0.0340565	0.0303846	76.846	76.846	18.9568	18.9568	17.2391	17.2391	17.3338	17.3338	17.8432	17.8432	-60.5242	-76.6246	6367	31.7922	18.9568	29376.3	31.7922	18.9568	29376.3	31.1819	17.8432	26120.5	31.1819	17.8432	26120.5
78339	85248	CMIBS-1497	43.961	-66.164	Church Point Formation	slate	530	-530	The Church Point Fm spans from the Ediacaran-Cambrian boundary to Cambrian Stage 3, and includes 544 +/- 18 Ma detrital zircons (White et al., 2012, GSA Bulletin). A mid-point age for this interval was given, recognizing there is high uncertainty on this age	541	515	USGS-CMIBS	Graves & Zentilli, 1988	17.9444	1.316	1.95231	3.45043	0.175926	0.0235	0.0207692	0.0556522	0.0235	0.028342	0.0207692	63.7766	63.7766	6.8022	6.8022	4.43102	4.43102	10.0149	10.0149	7.0827	7.0827	-60.5242	-76.6246	6367	25.1303	6.8022	7420.03	25.1303	6.8022	7420.03	25.284	7.0827	7625.05	25.284	7.0827	7625.05
78674	O16-RT05-12	CMIBS-1566	43.925	-66.151	Church Point Formation	metasiltstone	530	-530	The Church Point Fm spans from the Ediacaran-Cambrian boundary to Cambrian Stage 3, and includes 544 +/- 18 Ma detrital zircons (White et al., 2012, GSA Bulletin). A mid-point age for this interval was given, recognizing there is high uncertainty on this age	541	515	USGS-CMIBS	Toole, 2006	22.2889	0.574	4.07333	1.65783	0.218519	0.01025	0.0433333	0.0267391	0.01025	0.0283897	0.0283897	73.122	76.971	15.4935	19.073	13.5896	17.3615	15.2483	17.4037	14.7771	17.9461	-60.6849	-76.6243	6367	29.894	15.4935	19250.6	31.8559	19.073	29716	29.5014	14.7771	17538.1	31.2383	17.9461	26421.3
78675	O16-RT05-15	CMIBS-1567	43.956	-66.162	Church Point Formation	metasiltstone	530	-530	The Church Point Fm spans from the Ediacaran-Cambrian boundary to Cambrian Stage 3, and includes 544 +/- 18 Ma detrital zircons (White et al., 2012, GSA Bulletin). A mid-point age for this interval was given, recognizing there is high uncertainty on this age	541	515	USGS-CMIBS	Toole, 2006	15.0356	2.506	2.3741	2.65522	0.147407	0.04475	0.0252564	0.0428261	0.0428261	0.0258955	0.0252564	57.0648	57.0648	0.560229	0.560229	-2.14653	-2.14653	6.25627	6.25627	1.55665	1.55665	-60.5466	-76.6247	6367	21.7091	0.560229	3668.82	21.7091	0.560229	3668.82	22.2552	1.55665	4032.98	22.2552	1.55665	4032.98
78676	O16-RT05-16A	CMIBS-1568	43.957	-66.163	Church Point Formation	metasiltstone	530	-530	The Church Point Fm spans from the Ediacaran-Cambrian boundary to Cambrian Stage 3, and includes 544 +/- 18 Ma detrital zircons (White et al., 2012, GSA Bulletin). A mid-point age for this interval was given, recognizing there is high uncertainty on this age	541	515	USGS-CMIBS	Toole, 2006	14.11	1.652	1.03641	3.66609	0.138333	0.0295	0.0110256	0.0591304	0.0295	0.0252182	0.0110256	58.1258	58.1258	1.54703	1.54703	-1.10668	-1.10668	6.85047	6.85047	2.43027	2.43027	-60.5417	-76.6242	6367	22.2499	1.54703	4029.46	22.2499	1.54703	4029.46	22.734	2.43027	4352.25	22.734	2.43027	4352.25
78677	O16-RT05-17	CMIBS-1569	43.983	-66.162	Church Point Formation	metasiltstone	530	-530	The Church Point Fm spans from the Ediacaran-Cambrian boundary to Cambrian Stage 3, and includes 544 +/- 18 Ma detrital zircons (White et al., 2012, GSA Bulletin). A mid-point age for this interval was given, recognizing there is high uncertainty on this age	541	515	USGS-CMIBS	Toole, 2006	18.2656	1.344	3.7359	1.7387	0.179074	0.024	0.0397436	0.0280435	0.024	0.0256797	0.0256797	66.1129	69.7336	8.97497	12.3423	6.72061	10.269	11.3232	13.3508	9.00626	11.9874	-60.4338	-76.6316	6367	26.3212	8.97497	9056.3	28.1668	12.3423	13978.8	26.3383	9.00626	9102.05	27.9723	11.9874	13459.9
78680	A12-RT05-19A	CMIBS-1570	44.512	-65.909	Church Point Formation	metasiltstone	530	-530	The Church Point Fm spans from the Ediacaran-Cambrian boundary to Cambrian Stage 3, and includes 544 +/- 18 Ma detrital zircons (White et al., 2012, GSA Bulletin). A mid-point age for this interval was given, recognizing there is high uncertainty on this age	541	515	USGS-CMIBS	Toole, 2006	17.5478	1.162	1.94026	3.54478	0.172037	0.02075	0.020641	0.0571739	0.02075	0.0277734	0.020641	63.5757	63.5757	6.61538	6.61538	4.23416	4.23416	9.90238	9.90238	6.91731	6.91731	-58.3728	-76.9327	6368	24.6034	6.61538	6717.38	24.6034	6.61538	6717.38	24.7652	6.91731	6933.19	24.7652	6.91731	6933.19
136847	HSBY-696	Huoshibian section	32.303	108.232	Lujiaping Formation	shale	529.71	-529.71	Age from DM-SED. From Lai et al. 2024: To assign specific ages to each sample in the database, we assumed a constant sedimentation rate within the same formation or group of section. If the original studies provided numerical ages for two or more samples, we calculated the precise age for each sample based on the sedimentation rate and assigned it accordingly. If absolute ages were not provided i…			DM-SED	Long & Luo, 2017	11.5411	0.112	2.75974	3.81435	0.113148	0.002	0.029359	0.0615217	0.002	0.01963	0.01963	54.9186	57.6405	-1.43571	1.09563	-4.24978	-1.58235	5.05441	6.57866	-0.21036	2.03064	163.59	28.2663	2395	6.12839	12.5749	140	6.12839	12.5749	140	6.12839	12.5749	140	6.12839	12.5749	140
136848	HSBY-697	Huoshibian section	32.303	108.232	Lujiaping Formation	shale	529.65	-529.65	Age from DM-SED. From Lai et al. 2024: To assign specific ages to each sample in the database, we assumed a constant sedimentation rate within the same formation or group of section. If the original studies provided numerical ages for two or more samples, we calculated the precise age for each sample based on the sedimentation rate and assigned it accordingly. If absolute ages were not provided i…			DM-SED	Long & Luo, 2017	16.8867	0.308	4.63974	3.23478	0.165556	0.0055	0.049359	0.0521739	0.0055	0.0248033	0.0248033	60.7346	66.7475	3.9732	9.56514	1.44993	7.34251	8.31139	11.6786	4.57817	9.52874	163.588	28.2559	2395	6.12839	12.5749	140	6.12839	12.5749	140	6.12839	12.5749	140	6.12839	12.5749	140
136849	HSBY-698	Huoshibian section	32.303	108.232	Lujiaping Formation	shale	529.4	-529.4	Age from DM-SED. From Lai et al. 2024: To assign specific ages to each sample in the database, we assumed a constant sedimentation rate within the same formation or group of section. If the original studies provided numerical ages for two or more samples, we calculated the precise age for each sample based on the sedimentation rate and assigned it accordingly. If absolute ages were not provided i…			DM-SED	Long & Luo, 2017	11.4467	0.126	2.75974	3.50435	0.112222	0.00225	0.029359	0.0565217	0.00225	0.0189993	0.0189993	56.0123	59.0664	-0.418591	2.42176	-3.17798	-0.184915	5.66687	7.37719	0.6901	3.20468	163.582	28.2127	2395	6.12839	12.5749	140	6.12839	12.5749	140	6.12839	12.5749	140	6.12839	12.5749	140
137804	ZM-09	Zouma (ZM) outcrop	29.7795	110.409	Niutitang Formation	shale	529.37	-529.37	Age from DM-SED. From Lai et al. 2024: To assign specific ages to each sample in the database, we assumed a constant sedimentation rate within the same formation or group of section. If the original studies provided numerical ages for two or more samples, we calculated the precise age for each sample based on the sedimentation rate and assigned it accordingly. If absolute ages were not provided i…			DM-SED	Zhou et al. 2017	17.3778	0.098	3.68769	0.835652	0.17037	0.00175	0.0392308	0.0134783	0.00175	0.0206221	0.0206221	75.7776	82.6156	17.9632	24.3225	16.1921	22.8932	16.7355	20.5647	16.9636	22.5935	160.112	28.9578	2394	12.0498	17.9632	461.025	21.8983	24.3225	3794.98	10.5434	16.9636	354.587	19.2982	22.5935	2097.19
136850	HSBY-699	Huoshibian section	32.303	108.232	Lujiaping Formation	shale	529.09	-529.09	Age from DM-SED. From Lai et al. 2024: To assign specific ages to each sample in the database, we assumed a constant sedimentation rate within the same formation or group of section. If the original studies provided numerical ages for two or more samples, we calculated the precise age for each sample based on the sedimentation rate and assigned it accordingly. If absolute ages were not provided i…			DM-SED	Long & Luo, 2017	12.75	0.098	2.3741	3.50435	0.125	0.00175	0.0252564	0.0565217	0.00175	0.0203635	0.0203635	59.9439	61.3843	3.23787	4.57736	0.675066	2.08657	7.86861	8.67519	3.92718	5.11304	163.574	28.1592	2395	6.12839	12.5749	140	6.12839	12.5749	140	6.12839	12.5749	140	6.12839	12.5749	140
136851	HSBY-700	Huoshibian section	32.303	108.232	Lujiaping Formation	shale	528.74	-528.74	Age from DM-SED. From Lai et al. 2024: To assign specific ages to each sample in the database, we assumed a constant sedimentation rate within the same formation or group of section. If the original studies provided numerical ages for two or more samples, we calculated the precise age for each sample based on the sedimentation rate and assigned it accordingly. If absolute ages were not provided i…			DM-SED	Long & Luo, 2017	13.0522	0.294	3.51897	1.21304	0.127963	0.00525	0.0374359	0.0195652	0.00525	0.0169754	0.0169754	67.2731	75.3816	10.054	17.5949	7.85767	15.804	11.973	16.5137	9.96154	16.6375	163.565	28.0987	2395	6.03778	12.4674	140	13.339	17.5949	555.99	6.03778	12.4674	140	12.0099	16.6375	461.522
137793	TGY-06	Tanguanyao (TGY) outcrop	27.1904	102.753	Niutitang Formation	shale	528.72	-528.72	Age from DM-SED. From Lai et al. 2024: To assign specific ages to each sample in the database, we assumed a constant sedimentation rate within the same formation or group of section. If the original studies provided numerical ages for two or more samples, we calculated the precise age for each sample based on the sedimentation rate and assigned it accordingly. If absolute ages were not provided i…			DM-SED	Zhou et al. 2017	16.2444	4.004	4.04923	1.02435	0.159259	0.0715	0.0430769	0.0165217	0.0165217	0.021367	0.021367	67.6606	74.5353	10.4143	16.8078	8.23737	14.9745	12.1899	16.0397	10.2805	15.9407	164.422	35.0381	2107	9.66353	10.4143	294.758	17.8491	16.8078	1320.08	9.50928	10.2805	283.795	16.7299	15.9407	1021.19
136852	HSBY-701	Huoshibian section	32.303	108.232	Lujiaping Formation	shale	528.43	-528.43	Age from DM-SED. From Lai et al. 2024: To assign specific ages to each sample in the database, we assumed a constant sedimentation rate within the same formation or group of section. If the original studies provided numerical ages for two or more samples, we calculated the precise age for each sample based on the sedimentation rate and assigned it accordingly. If absolute ages were not provided i…			DM-SED	Long & Luo, 2017	13.3167	0.168	3.65154	1.02435	0.130556	0.003	0.0388462	0.0165217	0.003	0.0166753	0.0166753	69.105	78.293	11.7577	20.3025	9.6529	18.6571	12.9988	18.1441	11.4698	19.0346	163.557	28.0452	2395	6.03778	12.4674	140	17.8149	20.3025	1303.18	6.03778	12.4674	140	15.7793	19.0346	889.711
73281	W241850	USGS-11903	36.2975	-82.1853	Hampton Formation	shale	528.1	-528.1	Ages from Daven Quinn Macrostrat matching process. match_basis: column unit match_spatial_basis: containing column.	532.68	523.51	USGS-NGDB		22.5344	0.042	9.50846	0.242609	0.220926	0.00075	0.101154	0.00391304	0.00075	0.0250654	0.0250654	67.6146	88.1397	10.3716	29.4599	8.19233	28.3069	12.1642	23.6582	10.2427	27.1416	-102.681	-34.8127	4724	6.03778	14.287	140	25.7131	29.4599	7867.87	6.03778	14.287	140	22.707	27.1416	4203.89
135445	YJH-20	Gunziao section	30.7797	111.039	Yangjiahe Formation	siltstone	528.04	-528.04	Age from DM-SED. From Lai et al. 2024: To assign specific ages to each sample in the database, we assumed a constant sedimentation rate within the same formation or group of section. If the original studies provided numerical ages for two or more samples, we calculated the precise age for each sample based on the sedimentation rate and assigned it accordingly. If absolute ages were not provided i…			DM-SED	Tian & Luo, 2017	6.42222	5.348	4.14564	0.134783	0.062963	0.0955	0.0441026	0.00217391	0.00217391	0.00747898	0.00747898	56.5129	84.1866	0.0470355	25.7835	-2.68732	24.4329	5.94725	21.4445	1.10232	23.887	160.371	27.5936	2394	6.03778	14.0541	140	24.3355	25.7835	6062.23	6.03778	14.0541	140	21.3769	23.887	3332.24
136853	HSBY-702	Huoshibian section	32.303	108.232	Lujiaping Formation	shale	528	-528	Age from DM-SED. From Lai et al. 2024: To assign specific ages to each sample in the database, we assumed a constant sedimentation rate within the same formation or group of section. If the original studies provided numerical ages for two or more samples, we calculated the precise age for each sample based on the sedimentation rate and assigned it accordingly. If absolute ages were not provided i…			DM-SED	Long & Luo, 2017	15.7156	0.126	3.45872	2.6687	0.154074	0.00225	0.0367949	0.0430435	0.00225	0.022152	0.022152	65.2407	69.5533	8.16387	12.1745	5.86591	10.0922	10.8348	13.2498	8.2882	11.8389	163.546	27.9708	2395	5.94717	12.3599	140	5.94717	12.3599	140	5.94717	12.3599	140	5.94717	12.3599	140
137803	ZM-10	Zouma (ZM) outcrop	29.7795	110.409	Niutitang Formation	shale	527.99	-527.99	Age from DM-SED. From Lai et al. 2024: To assign specific ages to each sample in the database, we assumed a constant sedimentation rate within the same formation or group of section. If the original studies provided numerical ages for two or more samples, we calculated the precise age for each sample based on the sedimentation rate and assigned it accordingly. If absolute ages were not provided i…			DM-SED	Zhou et al. 2017	18.53	0.294	3.53103	0.498696	0.181667	0.00525	0.0375641	0.00804348	0.00525	0.0216622	0.0216622	78.1281	83.8633	20.1491	25.4829	18.4955	24.116	18.0517	21.2634	18.8988	23.6208	160.078	28.6935	2394	15.7832	20.1491	894.955	24.0468	25.4829	5402.45	13.5132	18.8988	583.704	21.1049	23.6208	3045.81
135448	YJH-17	Gunziao section	30.7797	111.039	Yangjiahe Formation	shale	527.72	-527.72	Age from DM-SED. From Lai et al. 2024: To assign specific ages to each sample in the database, we assumed a constant sedimentation rate within the same formation or group of section. If the original studies provided numerical ages for two or more samples, we calculated the precise age for each sample based on the sedimentation rate and assigned it accordingly. If absolute ages were not provided i…			DM-SED	Tian & Luo, 2017	13.7133	0.658	7.32718	0.175217	0.134444	0.01175	0.0779487	0.00282609	0.00282609	0.0155663	0.0155663	61.6589	86.369	4.83281	27.8131	2.35576	26.5716	8.82901	22.6666	5.33919	25.6838	160.366	27.5328	2394	5.94717	14.0267	140	27.7284	27.8131	11332.8	5.94717	14.0267	140	24.3643	25.6838	5811.48
22269	D120210	USGS-1119	41.5	-112	Brigham Quartzite	siltstone	527.48	-527.48	Ages from Daven Quinn Macrostrat matching process. match_basis: column unit match_spatial_basis: adjacent column.	543.41	511.56	USGS-NGDB		16.49	0.476	6.51974	0.161739	0.161667	0.0085	0.069359	0.0026087	0.0026087	0.0185427	0.0185427	68.4324	87.1863	11.1321	28.5732	8.99371	27.3726	12.6221	23.1243	10.916	26.3567	-95.5343	-8.65296	3766	5.94717	22.3224	140	17.5306	28.5732	1168.88	5.94717	22.3224	140	13.7137	26.3567	611.195
22280	D120221	USGS-1127	41.6333	-111.5	Brigham Quartzite	shale	527.48	-527.48	Ages from Daven Quinn Macrostrat matching process. match_basis: column unit match_spatial_basis: adjacent column.	543.41	511.56	USGS-NGDB		16.9622	0.84	6.86923	0.31	0.166296	0.015	0.0730769	0.005	0.005	0.0195885	0.0195885	66.6857	84.895	9.50771	26.4423	7.28199	25.1271	11.644	21.8412	9.4779	24.4702	-95.4641	-9.044	3766	5.94717	22.3224	140	13.8617	26.4423	631.487	5.94717	22.3224	140	9.84597	24.4702	310.173
22300	D120242	USGS-1141	42.75	-112.25	Brigham Quartzite	shale	527.48	-527.48	Ages from Daven Quinn Macrostrat matching process. match_basis: column unit match_spatial_basis: containing column.	543.41	511.56	USGS-NGDB		24.0833	0.21	5.13385	1.99478	0.236111	0.00375	0.0546154	0.0321739	0.00375	0.0302261	0.0302261	72.2825	78.1149	14.7127	20.1369	12.7669	18.4826	14.7782	18.0444	14.0859	18.888	-94.2564	-8.68123	3766	5.94717	22.3224	140	5.94717	22.3224	140	5.94717	22.3224	140	5.94717	22.3224	140
22305	D120247	USGS-1119	41.5	-112	Brigham Quartzite	siltstone	527.48	-527.48	Ages from Daven Quinn Macrostrat matching process. match_basis: column unit match_spatial_basis: adjacent column.	543.41	511.56	USGS-NGDB		16.32	0.014	5.72436	0.107826	0.16	0.00025	0.0608974	0.00173913	0.00025	0.0179988	0.0179988	71.7854	88.8949	14.2504	30.1622	12.2797	29.047	14.4998	24.0811	13.6766	27.7634	-95.5343	-8.65296	3766	5.94717	22.3224	140	19.9536	30.1622	2304.01	5.94717	22.3224	140	16.1456	27.7634	944.636
22349	D120292	USGS-1141	42.75	-112.25	Brigham Quartzite	shale	527.48	-527.48	Ages from Daven Quinn Macrostrat matching process. match_basis: column unit match_spatial_basis: containing column.	543.41	511.56	USGS-NGDB		20.4756	0.532	5.29051	1.99478	0.200741	0.0095	0.0562821	0.0321739	0.0095	0.026935	0.026935	67.2055	74.5279	9.99115	16.801	7.79143	14.9674	11.9351	16.0357	9.9059	15.9347	-94.2564	-8.68123	3766	5.94717	22.3224	140	5.94717	22.3224	140	5.94717	22.3224	140	5.94717	22.3224	140
22352	D120295	USGS-1138	41.5	-111.867	Brigham Quartzite	shale	527.48	-527.48	Ages from Daven Quinn Macrostrat matching process. match_basis: column unit match_spatial_basis: adjacent column.	543.41	511.56	USGS-NGDB		14.3367	0.336	6.65231	0.242609	0.140556	0.006	0.0707692	0.00391304	0.00391304	0.0164868	0.0164868	64.1364	85.2531	7.13688	26.7754	4.78371	25.4781	10.2164	22.0418	7.379	24.7651	-95.5513	-8.75139	3766	5.94717	22.3224	140	14.4375	26.7754	710.444	5.94717	22.3224	140	10.4628	24.7651	354.275
22393	D120338	USGS-856	42.75	-112.25	Brigham Quartzite	shale	527.48	-527.48	Ages from Daven Quinn Macrostrat matching process. match_basis: column unit match_spatial_basis: containing column.	543.41	511.56	USGS-NGDB		21.6467	0.49	4.98923	1.90043	0.212222	0.00875	0.0530769	0.0306522	0.00875	0.0279583	0.0279583	69.6493	75.9068	12.2638	18.0833	10.1863	16.3187	13.3036	16.8078	11.9179	17.0699	-94.2564	-8.68123	3766	5.94717	22.3224	140	5.94717	22.3224	140	5.94717	22.3224	140	5.94717	22.3224	140
22394	D120339	USGS-844	41.5	-111.5	Brigham Quartzite	shale	527.48	-527.48	Ages from Daven Quinn Macrostrat matching process. match_basis: column unit match_spatial_basis: adjacent column.	543.41	511.56	USGS-NGDB		23.0822	0.364	8.60462	0.256087	0.226296	0.0065	0.0915385	0.00413044	0.00413044	0.0260619	0.0260619	69.3957	86.8303	12.028	28.2422	9.93777	27.0237	13.1616	22.925	11.7091	26.0636	-95.5973	-9.02222	3766	5.94717	22.3224	140	16.9732	28.2422	1058.11	5.94717	22.3224	140	13.179	26.0636	548.468
22456	D120402	USGS-844	41.5	-111.5	Brigham Quartzite	shale	527.48	-527.48	Ages from Daven Quinn Macrostrat matching process. match_basis: column unit match_spatial_basis: adjacent column.	543.41	511.56	USGS-NGDB		10.0111	0.154	2.89231	0.121304	0.0981481	0.00275	0.0307692	0.00195652	0.00195652	0.0113401	0.0113401	73.8898	86.5494	16.2075	27.9809	14.342	26.7484	15.6783	22.7677	15.4093	25.8323	-95.5973	-9.02222	3766	5.94717	22.3224	140	16.5216	27.9809	996.19	5.94717	22.3224	140	12.6952	25.8323	513.88
22479	D120425	USGS-881	41.5	-112	Brigham Quartzite	shale	527.48	-527.48	Ages from Daven Quinn Macrostrat matching process. match_basis: column unit match_spatial_basis: adjacent column.	543.41	511.56	USGS-NGDB		26.4256	0.784	9.25538	0.202174	0.259074	0.014	0.0984615	0.00326087	0.00326087	0.0295106	0.0295106	71.163	87.79	13.6716	29.1347	11.6697	27.9642	14.1513	23.4624	13.1642	26.8538	-95.5343	-8.65296	3766	5.94717	22.3224	140	18.3815	29.1347	1561.11	5.94717	22.3224	140	14.573	26.8538	729.023
22481	D120427	USGS-1127	41.6333	-111.5	Brigham Quartzite	shale	527.48	-527.48	Ages from Daven Quinn Macrostrat matching process. match_basis: column unit match_spatial_basis: adjacent column.	543.41	511.56	USGS-NGDB		20.5322	0.294	7.72487	0.175217	0.201296	0.00525	0.0821795	0.00282609	0.00282609	0.0229943	0.0229943	69.6219	87.5419	12.2383	28.904	10.1594	27.7211	13.2882	23.3235	11.8953	26.6495	-95.4641	-9.044	3766	5.94717	22.3224	140	18.0318	28.904	1399.92	5.94717	22.3224	140	14.2199	26.6495	680.601
22511	D120457	USGS-881	41.5	-112	Brigham Quartzite	shale	527.48	-527.48	Ages from Daven Quinn Macrostrat matching process. match_basis: column unit match_spatial_basis: adjacent column.	543.41	511.56	USGS-NGDB		26.6711	0.476	9.62897	0.188696	0.261481	0.0085	0.102436	0.00304348	0.00304348	0.0297298	0.0297298	70.6698	87.9526	13.213	29.2859	11.1864	28.1235	13.8751	23.5534	12.7582	26.9876	-95.5343	-8.65296	3766	5.94717	22.3224	140	18.6105	29.2859	1666.7	5.94717	22.3224	140	14.8044	26.9876	760.743
22514	D120460	USGS-844	41.5	-111.5	Brigham Quartzite	shale	527.48	-527.48	Ages from Daven Quinn Macrostrat matching process. match_basis: column unit match_spatial_basis: adjacent column.	543.41	511.56	USGS-NGDB		10.7667	0.294	2.51872	0.121304	0.105556	0.00525	0.0267949	0.00195652	0.00195652	0.0121632	0.0121632	77.4643	86.7829	19.5318	28.1981	17.845	26.9772	17.68	22.8984	18.3523	26.0246	-95.5973	-9.02222	3766	5.94717	22.3224	140	16.897	28.1981	1047.66	5.94717	22.3224	140	13.0974	26.0246	542.63
22517	D120463	USGS-1127	41.6333	-111.5	Brigham Quartzite	shale	527.48	-527.48	Ages from Daven Quinn Macrostrat matching process. match_basis: column unit match_spatial_basis: adjacent column.	543.41	511.56	USGS-NGDB		21.3444	0.476	7.27897	0.161739	0.209259	0.0085	0.0774359	0.0026087	0.0026087	0.0238307	0.0238307	71.6856	87.8106	14.1576	29.1539	12.1819	27.9844	14.4439	23.474	13.5945	26.8708	-95.4641	-9.044	3766	5.94717	22.3224	140	18.4105	29.1539	1574.5	5.94717	22.3224	140	14.6024	26.8708	733.045
22519	D120465	USGS-1138	41.5	-111.867	Brigham Quartzite	shale	527.48	-527.48	Ages from Daven Quinn Macrostrat matching process. match_basis: column unit match_spatial_basis: adjacent column.	543.41	511.56	USGS-NGDB		14.5256	0.7	6.41128	0.148261	0.142407	0.0125	0.0682051	0.0023913	0.0023913	0.0163544	0.0163544	66.1145	87.0757	8.97648	28.4704	6.7222	27.2641	11.3241	23.0624	9.0076	26.2656	-95.5513	-8.75139	3766	5.94717	22.3224	140	17.3677	28.4704	1112.2	5.94717	22.3224	140	13.5562	26.2656	589.606
22530	D120477	USGS-1141	42.75	-112.25	Brigham Quartzite	shale	527.48	-527.48	Ages from Daven Quinn Macrostrat matching process. match_basis: column unit match_spatial_basis: containing column.	543.41	511.56	USGS-NGDB		19.8333	0.63	5.76051	1.65783	0.194444	0.01125	0.0612821	0.0267391	0.01125	0.025826	0.025826	66.2016	75.2903	9.05749	17.51	6.80757	15.7145	11.3729	16.4626	9.07932	16.5624	-94.2564	-8.68123	3766	5.94717	22.3224	140	5.94717	22.3224	140	5.94717	22.3224	140	5.94717	22.3224	140
22531	D120478	USGS-1141	42.75	-112.25	Brigham Quartzite	shale	527.48	-527.48	Ages from Daven Quinn Macrostrat matching process. match_basis: column unit match_spatial_basis: containing column.	543.41	511.56	USGS-NGDB		19.9467	0.546	5.76051	1.68478	0.195556	0.00975	0.0612821	0.0271739	0.00975	0.0258311	0.0258311	66.5695	75.7056	9.39963	17.8962	7.1681	16.1215	11.5789	16.6951	9.38222	16.9043	-94.2564	-8.68123	3766	5.94717	22.3224	140	5.94717	22.3224	140	5.94717	22.3224	140	5.94717	22.3224	140
22534	D120481	USGS-1127	41.6333	-111.5	Brigham Quartzite	shale	527.48	-527.48	Ages from Daven Quinn Macrostrat matching process. match_basis: column unit match_spatial_basis: adjacent column.	543.41	511.56	USGS-NGDB		16.8678	0.616	6.53179	0.202174	0.16537	0.011	0.0694872	0.00326087	0.00326087	0.0190991	0.0190991	68.5106	86.5853	11.2048	28.0143	9.07038	26.7836	12.6659	22.7878	10.9804	25.8619	-95.4641	-9.044	3766	5.94717	22.3224	140	16.5794	28.0143	1004.11	5.94717	22.3224	140	12.7571	25.8619	518.305
22564	D120511	USGS-844	41.5	-111.5	Brigham Quartzite	shale	527.48	-527.48	Ages from Daven Quinn Macrostrat matching process. match_basis: column unit match_spatial_basis: adjacent column.	543.41	511.56	USGS-NGDB		23.4411	0.266	8.00205	0.202174	0.229815	0.00475	0.0851282	0.00326087	0.00326087	0.0262596	0.0262596	71.4899	87.5164	13.9756	28.8803	11.9901	27.6961	14.3343	23.3092	13.4333	26.6285	-95.5973	-9.02222	3766	5.94717	22.3224	140	17.9959	28.8803	1383.37	5.94717	22.3224	140	14.1836	26.6285	675.628
22571	D120518	USGS-856	42.75	-112.25	Brigham Quartzite	shale	527.48	-527.48	Ages from Daven Quinn Macrostrat matching process. match_basis: column unit match_spatial_basis: containing column.	543.41	511.56	USGS-NGDB		24.2722	0.616	5.03744	2.39913	0.237963	0.011	0.0535897	0.0386957	0.011	0.0319621	0.0319621	69.7331	74.4517	12.3418	16.7301	10.2684	14.8926	13.3505	15.9929	11.9869	15.8719	-94.2564	-8.68123	3766	5.94717	22.3224	140	5.94717	22.3224	140	5.94717	22.3224	140	5.94717	22.3224	140
22575	D120522	USGS-1138	41.5	-111.867	Brigham Quartzite	shale	527.48	-527.48	Ages from Daven Quinn Macrostrat matching process. match_basis: column unit match_spatial_basis: adjacent column.	543.41	511.56	USGS-NGDB		17.9633	0.196	7.27897	0.148261	0.176111	0.0035	0.0774359	0.0023913	0.0023913	0.0200993	0.0200993	68.173	87.6205	10.8909	28.9771	8.73956	27.7981	12.4769	23.3675	10.7025	26.7142	-95.5513	-8.75139	3766	5.94717	22.3224	140	18.1426	28.9771	1450.98	5.94717	22.3224	140	14.3318	26.7142	695.938
135453	YJH-12	Gunziao section	30.7797	111.039	Yangjiahe Formation	shale	527.44	-527.44	Age from DM-SED. From Lai et al. 2024: To assign specific ages to each sample in the database, we assumed a constant sedimentation rate within the same formation or group of section. If the original studies provided numerical ages for two or more samples, we calculated the precise age for each sample based on the sedimentation rate and assigned it accordingly. If absolute ages were not provided i…			DM-SED	Tian & Luo, 2017	7.36667	1.582	3.88051	0.134783	0.0722222	0.02825	0.0412821	0.00217391	0.00217391	0.00850778	0.00850778	61.2821	84.8896	4.48234	26.4373	1.98644	25.1218	8.61797	21.8382	5.02892	24.4658	160.361	27.4796	2490	5.94717	15.0519	140	24.2575	26.4373	5673.87	5.94717	15.0519	140	21.0868	24.4658	3034.11
135455	YJH-10	Gunziao section	30.7797	111.039	Yangjiahe Formation	shale	527.32	-527.32	Age from DM-SED. From Lai et al. 2024: To assign specific ages to each sample in the database, we assumed a constant sedimentation rate within the same formation or group of section. If the original studies provided numerical ages for two or more samples, we calculated the precise age for each sample based on the sedimentation rate and assigned it accordingly. If absolute ages were not provided i…			DM-SED	Tian & Luo, 2017	8.59444	0.28	4.23	0.161739	0.0842593	0.005	0.045	0.0026087	0.0026087	0.00994185	0.00994185	62.6572	84.7521	5.76117	26.3094	3.33402	24.9871	9.38801	21.7612	6.16107	24.3526	160.359	27.4568	2490	5.94717	15.0519	140	24.0518	26.3094	5408.88	5.94717	15.0519	140	20.9047	24.3526	2916.81
135456	YJH-9	Gunziao section	30.7797	111.039	Yangjiahe Formation	shale	527.29	-527.29	Age from DM-SED. From Lai et al. 2024: To assign specific ages to each sample in the database, we assumed a constant sedimentation rate within the same formation or group of section. If the original studies provided numerical ages for two or more samples, we calculated the precise age for each sample based on the sedimentation rate and assigned it accordingly. If absolute ages were not provided i…			DM-SED	Tian & Luo, 2017	8.65111	2.296	3.97692	0.175217	0.0848148	0.041	0.0423077	0.00282609	0.00282609	0.0100519	0.0100519	63.8788	84.377	6.89724	25.9606	4.53118	24.6195	10.0721	21.5511	7.16684	24.0437	160.359	27.4511	2490	5.94717	15.0519	140	23.4908	25.9606	4685.99	5.94717	15.0519	140	20.408	24.0437	2596.83
136854	HSBY-703	Huoshibian section	32.303	108.232	Lujiaping Formation	shale	526.82	-526.82	Age from DM-SED. From Lai et al. 2024: To assign specific ages to each sample in the database, we assumed a constant sedimentation rate within the same formation or group of section. If the original studies provided numerical ages for two or more samples, we calculated the precise age for each sample based on the sedimentation rate and assigned it accordingly. If absolute ages were not provided i…			DM-SED	Long & Luo, 2017	20.1167	1.008	4.39872	2.62826	0.197222	0.018	0.0467949	0.0423913	0.018	0.0286237	0.0286237	64.7887	68.9017	7.74348	11.5685	5.42292	9.45363	10.5817	12.8849	7.91602	11.3024	163.518	27.7667	2395	5.85656	12.2524	140	5.85656	12.2524	140	5.85656	12.2524	140	5.85656	12.2524	140
136855	HSBY-704	Huoshibian section	32.303	108.232	Lujiaping Formation	shale	526.61	-526.61	Age from DM-SED. From Lai et al. 2024: To assign specific ages to each sample in the database, we assumed a constant sedimentation rate within the same formation or group of section. If the original studies provided numerical ages for two or more samples, we calculated the precise age for each sample based on the sedimentation rate and assigned it accordingly. If absolute ages were not provided i…			DM-SED	Long & Luo, 2017	17.8689	0.378	3.7359	2.76304	0.175185	0.00675	0.0397436	0.0445652	0.00675	0.0251667	0.0251667	65.7987	69.6099	8.68283	12.2272	6.41276	10.1477	11.1473	13.2815	8.74763	11.8855	163.513	27.7304	2395	5.85656	12.2524	140	5.85656	12.2524	140	5.85656	12.2524	140	5.85656	12.2524	140
137792	TGY-07	Tanguanyao (TGY) outcrop	27.1904	102.753	Niutitang Formation	shale	526.31	-526.31	Age from DM-SED. From Lai et al. 2024: To assign specific ages to each sample in the database, we assumed a constant sedimentation rate within the same formation or group of section. If the original studies provided numerical ages for two or more samples, we calculated the precise age for each sample based on the sedimentation rate and assigned it accordingly. If absolute ages were not provided i…			DM-SED	Zhou et al. 2017	17.5289	0.868	4.36256	0.983913	0.171852	0.0155	0.0464103	0.0158696	0.0155	0.0225802	0.0225802	68.8422	76.1075	11.5132	18.2699	9.39532	16.5153	12.8516	16.9202	11.2534	17.2351	164.234	34.6318	2203	9.46167	11.5132	285.012	18.651	18.2699	1658.19	9.11731	11.2534	269.123	17.4065	17.2351	1120.74
73280	W241848	USGS-11902	35.6297	-83.9297	Murray Shale	shale	526.19	-526.19	Ages from Daven Quinn Macrostrat matching process. match_basis: column unit match_spatial_basis: containing column.	527.33	525.04	USGS-NGDB		20.7778	0.126	4.96513	0.903043	0.203704	0.00225	0.0528205	0.0145652	0.00225	0.0245021	0.0245021	74.5241	83.1372	16.7974	24.8076	14.9636	23.4045	16.0335	20.8569	15.9315	23.023	-102.777	-32.1094	4628	8.93276	16.7974	261.816	19.5163	24.8076	2031.9	7.79519	15.9315	216.768	17.4321	23.023	1131.81
137802	ZM-11	Zouma (ZM) outcrop	29.7795	110.409	Niutitang Formation	shale	526.14	-526.14	Age from DM-SED. From Lai et al. 2024: To assign specific ages to each sample in the database, we assumed a constant sedimentation rate within the same formation or group of section. If the original studies provided numerical ages for two or more samples, we calculated the precise age for each sample based on the sedimentation rate and assigned it accordingly. If absolute ages were not provided i…			DM-SED	Zhou et al. 2017	19.04	0.084	4.10949	0.970435	0.186667	0.0015	0.0437179	0.0156522	0.0015	0.0226465	0.0226465	75.4097	82.4261	17.621	24.1463	15.8315	22.7076	16.5294	20.4586	16.6606	22.4375	160.036	28.3388	2394	11.5475	17.621	435.025	22.0883	24.1463	3564.28	10.081	16.6606	329.555	19.426	22.4375	1992.88
73412	W246806	USGS-11948	37.1944	-80.9408	Weverton Formation	shale	526	-526	Ages from Daven Quinn Macrostrat matching process. match_basis: footprint index match_spatial_basis: containing column.	541	511	USGS-NGDB		23.6111	0.308	5.94128	1.38826	0.231481	0.0055	0.0632051	0.0223913	0.0055	0.0288192	0.0288192	71.7599	80.322	14.2267	22.1894	12.2547	20.6455	14.4855	19.2803	13.6556	20.7051	-100.608	-34.2495	4725	6.59137	14.2267	172.153	17.1046	22.1894	1082.21	5.86609	13.6556	143.9	15.28	20.7051	836.289
135468	SJT-14	Gunziao section	30.7797	111.039	Shuijingtuo Formation	shale	526	-526	Age from DM-SED. From Lai et al. 2024: To assign specific ages to each sample in the database, we assumed a constant sedimentation rate within the same formation or group of section. If the original studies provided numerical ages for two or more samples, we calculated the precise age for each sample based on the sedimentation rate and assigned it accordingly. If absolute ages were not provided i…			DM-SED	Tian & Luo, 2017	15.0544	0.994	6.0859	1.03783	0.147593	0.01775	0.0647436	0.0167391	0.0167391	0.020119	0.020119	60.0423	73.3599	3.32932	15.7147	0.771433	13.8227	7.92368	15.3815	4.00814	14.973	160.34	27.2058	2490	5.76596	14.9584	140	7.00501	15.7147	188.265	5.76596	14.9584	140	5.78978	14.973	140.928
135469	SJT-16	Gunziao section	30.7797	111.039	Shuijingtuo Formation	shale	525.95	-525.95	Age from DM-SED. From Lai et al. 2024: To assign specific ages to each sample in the database, we assumed a constant sedimentation rate within the same formation or group of section. If the original studies provided numerical ages for two or more samples, we calculated the precise age for each sample based on the sedimentation rate and assigned it accordingly. If absolute ages were not provided i…			DM-SED	Tian & Luo, 2017	11.2767	1.316	3.56718	0.876087	0.110556	0.0235	0.0379487	0.0141304	0.0141304	0.015424	0.015424	62.5438	71.6774	5.65569	14.15	3.22288	12.1738	9.3245	14.4393	6.06769	13.5877	160.339	27.1963	2490	5.76596	14.9584	140	5.76596	14.9584	140	5.76596	14.9584	140	5.76596	14.9584	140
135470	SJT-15	Gunziao section	30.7797	111.039	Shuijingtuo Formation	shale	525.84	-525.84	Age from DM-SED. From Lai et al. 2024: To assign specific ages to each sample in the database, we assumed a constant sedimentation rate within the same formation or group of section. If the original studies provided numerical ages for two or more samples, we calculated the precise age for each sample based on the sedimentation rate and assigned it accordingly. If absolute ages were not provided i…			DM-SED	Tian & Luo, 2017	9.65222	1.876	3.03692	0.754783	0.0946296	0.0335	0.0323077	0.0121739	0.0121739	0.0132197	0.0132197	62.5505	71.5822	5.66197	14.0614	3.2295	12.0805	9.32828	14.386	6.07325	13.5093	160.337	27.1753	2490	5.76596	14.9584	140	5.76596	14.9584	140	5.76596	14.9584	140	5.76596	14.9584	140
135471	SJT-9	Gunziao section	30.7797	111.039	Shuijingtuo Formation	shale	525.73	-525.73	Age from DM-SED. From Lai et al. 2024: To assign specific ages to each sample in the database, we assumed a constant sedimentation rate within the same formation or group of section. If the original studies provided numerical ages for two or more samples, we calculated the precise age for each sample based on the sedimentation rate and assigned it accordingly. If absolute ages were not provided i…			DM-SED	Tian & Luo, 2017	9.72778	5.964	3.12128	0.687391	0.0953704	0.1065	0.0332051	0.011087	0.011087	0.0130605	0.0130605	63.2642	73.0221	6.32568	15.4006	3.92889	13.4917	9.72794	15.1924	6.66084	14.6949	160.336	27.1544	2490	5.76596	14.9584	140	6.4904	15.4006	168.219	5.76596	14.9584	140	5.76596	14.9584	140
135472	SJT-13	Gunziao section	30.7797	111.039	Shuijingtuo Formation	shale	525.63	-525.63	Age from DM-SED. From Lai et al. 2024: To assign specific ages to each sample in the database, we assumed a constant sedimentation rate within the same formation or group of section. If the original studies provided numerical ages for two or more samples, we calculated the precise age for each sample based on the sedimentation rate and assigned it accordingly. If absolute ages were not provided i…			DM-SED	Tian & Luo, 2017	11.2956	7.196	4.43487	1.32087	0.110741	0.1285	0.0471795	0.0213043	0.0213043	0.0170388	0.0170388	55.2243	64.9932	-1.15138	7.93365	-3.95016	5.62331	5.22562	10.6962	0.0413594	8.08438	160.335	27.1354	2490	5.76596	14.9584	140	5.76596	14.9584	140	5.76596	14.9584	140	5.76596	14.9584	140
135473	SJT-12	Gunziao section	30.7797	111.039	Shuijingtuo Formation	shale	525.52	-525.52	Age from DM-SED. From Lai et al. 2024: To assign specific ages to each sample in the database, we assumed a constant sedimentation rate within the same formation or group of section. If the original studies provided numerical ages for two or more samples, we calculated the precise age for each sample based on the sedimentation rate and assigned it accordingly. If absolute ages were not provided i…			DM-SED	Tian & Luo, 2017	9.78444	2.786	3.14538	0.673913	0.0959259	0.04975	0.0334615	0.0108696	0.0108696	0.0130739	0.0130739	63.4739	73.3721	6.52072	15.7261	4.13441	13.8347	9.84538	15.3884	6.8335	14.983	160.333	27.1145	2490	5.76596	14.9584	140	7.02367	15.7261	188.992	5.76596	14.9584	140	5.8063	14.983	141.572
135474	SJT-11	Gunziao section	30.7797	111.039	Shuijingtuo Formation	shale	525.41	-525.41	Age from DM-SED. From Lai et al. 2024: To assign specific ages to each sample in the database, we assumed a constant sedimentation rate within the same formation or group of section. If the original studies provided numerical ages for two or more samples, we calculated the precise age for each sample based on the sedimentation rate and assigned it accordingly. If absolute ages were not provided i…			DM-SED	Tian & Luo, 2017	12.1833	0.28	3.90462	0.444783	0.119444	0.005	0.0415385	0.00717391	0.005	0.0146243	0.0146243	68.9805	81.6755	11.6419	23.4482	9.53089	21.972	12.9291	20.0383	11.3673	21.8195	160.332	27.0935	2490	5.76596	14.9584	140	19.7172	23.4482	2067.36	5.76596	14.9584	140	17.2632	21.8195	1103.58
135720	SJT-8	Yiling section	30.7797	111.039	Shuijingtuo Formation	shale	525.07	-525.07	Age from DM-SED. From Lai et al. 2024: To assign specific ages to each sample in the database, we assumed a constant sedimentation rate within the same formation or group of section. If the original studies provided numerical ages for two or more samples, we calculated the precise age for each sample based on the sedimentation rate and assigned it accordingly. If absolute ages were not provided i…			DM-SED	Tian & Luo, 2017	12.2022	1.68	3.7359	1.18609	0.11963	0.03	0.0397436	0.0191304	0.0191304	0.0175434	0.0175434	60.5309	68.1907	3.78371	10.9074	1.25025	8.7569	8.19729	12.4868	4.41041	10.717	160.327	27.0288	2490	5.76596	14.9584	140	5.76596	14.9584	140	5.76596	14.9584	140	5.76596	14.9584	140
73278	W241846	USGS-11900	36.6375	-81.6694	Hampton Formation	shale	525.04	-525.04	Ages from Daven Quinn Macrostrat matching process. match_basis: column unit match_spatial_basis: containing column.	526.57	523.51	USGS-NGDB		25.9156	0.098	6.43538	0.795217	0.254074	0.00175	0.0684615	0.0128261	0.00175	0.02985	0.02985	75.3679	85.1169	17.5822	26.6487	15.7906	25.3446	16.506	21.9655	16.6263	24.6529	-100.953	-33.0459	4725	11.0894	17.5822	405.119	22.3685	26.6487	3627.51	9.6832	16.6263	303.382	19.8719	24.6529	2130.2
135721	SJT-7	Yiling section	30.7797	111.039	Shuijingtuo Formation	shale	525.01	-525.01	Age from DM-SED. From Lai et al. 2024: To assign specific ages to each sample in the database, we assumed a constant sedimentation rate within the same formation or group of section. If the original studies provided numerical ages for two or more samples, we calculated the precise age for each sample based on the sedimentation rate and assigned it accordingly. If absolute ages were not provided i…			DM-SED	Tian & Luo, 2017	13.3167	1.918	4.09744	1.29391	0.130556	0.03425	0.0435897	0.0208696	0.0208696	0.0191439	0.0191439	60.4747	68.1971	3.73151	10.9133	1.19525	8.76317	8.16586	12.4904	4.36421	10.7223	160.327	27.0174	2490	5.76596	14.9584	140	5.76596	14.9584	140	5.76596	14.9584	140	5.76596	14.9584	140
78590	85063	CMIBS-1541	44.2	-64.438	Green Harbour Formation	siltstone	525	-525	The Green Harbour Formation is late Terreneuvian in age (White et al., 2012, GSA Bulletin), and is given an age of 525 Ma	530	520	USGS-CMIBS	Graves & Zentilli, 1988	21.1367	0.378	5.62795	1.99478	0.207222	0.00675	0.0598718	0.0321739	0.00675	0.0273496	0.0273496	67.7157	75.768	10.4656	17.9542	8.2914	16.1826	12.2208	16.7301	10.3259	16.9557	-62.1761	-76.1676	6367	25.4676	10.4656	6354.82	29.0359	17.9542	12502.8	25.401	10.3259	6273.19	28.5601	16.9557	11335.6
78591	85062	CMIBS-1541	44.2	-64.438	Green Harbour Formation	siltstone	525	-525	The Green Harbour Formation is late Terreneuvian in age (White et al., 2012, GSA Bulletin), and is given an age of 525 Ma	530	520	USGS-CMIBS	Graves & Zentilli, 1988	18.5489	0.686	4.43487	2.3587	0.181852	0.01225	0.0471795	0.0380435	0.01225	0.0257939	0.0257939	65.1041	70.5018	8.03679	13.0567	5.732	11.0218	10.7583	13.781	8.17569	12.6198	-62.1761	-76.1676	6367	24.3102	8.03679	4935.35	26.7022	13.0567	7869.12	24.3764	8.17569	5016.53	26.494	12.6198	7613.8
78592	85064	CMIBS-1541	44.2	-64.438	Green Harbour Formation	siltstone	525	-525	The Green Harbour Formation is late Terreneuvian in age (White et al., 2012, GSA Bulletin), and is given an age of 525 Ma	530	520	USGS-CMIBS	Graves & Zentilli, 1988	18.4356	0.35	3.67564	2.54739	0.180741	0.00625	0.0391026	0.041087	0.00625	0.025342	0.025342	67.6475	71.3207	10.4022	13.8183	8.22454	11.8243	12.1826	14.2396	10.2698	13.2941	-62.1761	-76.1676	6367	25.4373	10.4022	6317.74	27.0651	13.8183	8314.21	25.3742	10.2698	6240.36	26.8153	13.2941	8007.85
78603	85066	CMIBS-1542	44.199	-64.438	Green Harbour Formation	siltstone	525	-525	The Green Harbour Formation is late Terreneuvian in age (White et al., 2012, GSA Bulletin), and is given an age of 525 Ma	530	520	USGS-CMIBS	Graves & Zentilli, 1988	20.6267	0.392	4.97718	2.41261	0.202222	0.007	0.0529487	0.038913	0.007	0.0275706	0.0275706	67.1647	73.3471	9.95319	15.7028	7.75143	13.8101	11.9122	15.3744	9.87229	14.9624	-62.1801	-76.1673	6367	25.2234	9.95319	6055.35	27.9631	15.7028	9871.16	25.1848	9.87229	6008.07	27.6103	14.9624	9005.78
78609	85083	CMIBS-1543	44.199	-64.437	Green Harbour Formation	siltstone	525	-525	The Green Harbour Formation is late Terreneuvian in age (White et al., 2012, GSA Bulletin), and is given an age of 525 Ma	530	520	USGS-CMIBS	Graves & Zentilli, 1988	23.2522	0.224	6.43538	1.61739	0.227963	0.004	0.0684615	0.026087	0.004	0.0286722	0.0286722	69.8178	79.5066	12.4205	21.4311	10.3514	19.8464	13.3979	18.8237	12.0566	20.0338	-62.1809	-76.168	6367	26.3991	12.4205	7497.32	30.6927	21.4311	16566.7	26.2257	12.0566	7284.65	30.0268	20.0338	14933.4
78611	85079	CMIBS-1543	44.199	-64.437	Green Harbour Formation	siltstone	525	-525	The Green Harbour Formation is late Terreneuvian in age (White et al., 2012, GSA Bulletin), and is given an age of 525 Ma	530	520	USGS-CMIBS	Graves & Zentilli, 1988	20.4189	0.378	4.60359	2.50696	0.200185	0.00675	0.0489744	0.0404348	0.00675	0.0274856	0.0274856	67.5515	72.8329	10.3129	15.2246	8.13052	13.3062	12.1289	15.0864	10.1908	14.5391	-62.1809	-76.168	6367	25.3948	10.3129	6265.6	27.7352	15.2246	9312.19	25.3366	10.1908	6194.2	27.4086	14.5391	8735.46
78625	85356	CMIBS-1546	43.737	-66.122	Green Harbour Formation	argillite	525	-525	The Green Harbour Formation is late Terreneuvian in age (White et al., 2012, GSA Bulletin), and is given an age of 525 Ma	530	520	USGS-CMIBS	Graves & Zentilli, 1988	13.9022	1.344	1.30154	3.89522	0.136296	0.024	0.0138462	0.0628261	0.024	0.0247914	0.0138462	57.5166	57.5166	0.980458	0.980458	-1.70371	-1.70371	6.50931	6.50931	1.92868	1.92868	-62.5407	-74.8734	6271	19.7703	0.980458	2042.18	19.7703	0.980458	2042.18	20.1766	1.92868	2197.96	20.1766	1.92868	2197.96
78627	85364	CMIBS-1546	43.737	-66.122	Green Harbour Formation	argillite	525	-525	The Green Harbour Formation is late Terreneuvian in age (White et al., 2012, GSA Bulletin), and is given an age of 525 Ma	530	520	USGS-CMIBS	Graves & Zentilli, 1988	10.2756	0.294	0.879744	3.01913	0.100741	0.00525	0.00935897	0.0486957	0.00525	0.0171874	0.00935897	61.4103	61.4103	4.60157	4.60157	2.11209	2.11209	8.68976	8.68976	5.13447	5.13447	-62.5407	-74.8734	6271	21.4176	4.60157	2933.81	21.4176	4.60157	2933.81	21.6671	5.13447	3086.78	21.6671	5.13447	3086.78
78628	85361	CMIBS-1546	43.737	-66.122	Green Harbour Formation	argillite	525	-525	The Green Harbour Formation is late Terreneuvian in age (White et al., 2012, GSA Bulletin), and is given an age of 525 Ma	530	520	USGS-CMIBS	Graves & Zentilli, 1988	9.29333	0.322	0.626667	3.19435	0.0911111	0.00575	0.00666667	0.0515217	0.00575	0.016487	0.00666667	58.7626	58.7626	2.13921	2.13921	-0.482662	-0.482662	7.20705	7.20705	2.95453	2.95453	-62.5407	-74.8734	6271	20.2668	2.13921	2232.55	20.2668	2.13921	2232.55	20.6466	2.95453	2461.02	20.6466	2.95453	2461.02
78629	85360	CMIBS-1546	43.737	-66.122	Green Harbour Formation	argillite	525	-525	The Green Harbour Formation is late Terreneuvian in age (White et al., 2012, GSA Bulletin), and is given an age of 525 Ma	530	520	USGS-CMIBS	Graves & Zentilli, 1988	11.7867	1.316	0.747179	3.81435	0.115556	0.0235	0.00794872	0.0615217	0.0235	0.0222864	0.00794872	55.4154	55.4154	-0.973664	-0.973664	-3.76289	-3.76289	5.33263	5.33263	0.198692	0.198692	-62.5407	-74.8734	6271	18.933	-0.973664	1721.15	18.933	-0.973664	1721.15	19.4354	0.198692	1913.75	19.4354	0.198692	1913.75
78630	85359	CMIBS-1546	43.737	-66.122	Green Harbour Formation	argillite	525	-525	The Green Harbour Formation is late Terreneuvian in age (White et al., 2012, GSA Bulletin), and is given an age of 525 Ma	530	520	USGS-CMIBS	Graves & Zentilli, 1988	11.73	0.826	1.06051	2.6013	0.115	0.01475	0.0112821	0.0419565	0.01475	0.0190785	0.0112821	62.8455	62.8455	5.93627	5.93627	3.51855	3.51855	9.49345	9.49345	6.31609	6.31609	-62.5407	-74.8734	6271	22.0424	5.93627	3316.94	22.0424	5.93627	3316.94	22.2202	6.31609	3425.97	22.2202	6.31609	3425.97
78631	85358	CMIBS-1546	43.737	-66.122	Green Harbour Formation	argillite	525	-525	The Green Harbour Formation is late Terreneuvian in age (White et al., 2012, GSA Bulletin), and is given an age of 525 Ma	530	520	USGS-CMIBS	Graves & Zentilli, 1988	10.7289	0.714	1.12077	2.53391	0.105185	0.01275	0.0119231	0.0408696	0.01275	0.017645	0.0119231	61.6099	61.6099	4.78718	4.78718	2.30767	2.30767	8.80152	8.80152	5.29879	5.29879	-62.5407	-74.8734	6271	21.5045	4.78718	2987.09	21.5045	4.78718	2987.09	21.744	5.29879	3133.95	21.744	5.29879	3133.95
78632	85355	CMIBS-1546	43.737	-66.122	Green Harbour Formation	argillite	525	-525	The Green Harbour Formation is late Terreneuvian in age (White et al., 2012, GSA Bulletin), and is given an age of 525 Ma	530	520	USGS-CMIBS	Graves & Zentilli, 1988	10.1811	0.994	0.602564	3.15391	0.0998148	0.01775	0.00641026	0.0508696	0.01775	0.0187149	0.00641026	57.0877	57.0877	0.581579	0.581579	-2.12404	-2.12404	6.26912	6.26912	1.57556	1.57556	-62.5407	-74.8734	6271	19.5994	0.581579	1976.65	19.5994	0.581579	1976.65	20.0253	1.57556	2139.95	20.0253	1.57556	2139.95
78633	85354	CMIBS-1546	43.737	-66.122	Green Harbour Formation	argillite	525	-525	The Green Harbour Formation is late Terreneuvian in age (White et al., 2012, GSA Bulletin), and is given an age of 525 Ma	530	520	USGS-CMIBS	Graves & Zentilli, 1988	11.0689	0.672	0.747179	3.42348	0.108519	0.012	0.00794872	0.0552174	0.012	0.0195262	0.00794872	59.0787	59.0787	2.43321	2.43321	-0.172859	-0.172859	7.38408	7.38408	3.21481	3.21481	-62.5407	-74.8734	6271	20.4026	2.43321	2311.37	20.4026	2.43321	2311.37	20.7685	3.21481	2535.74	20.7685	3.21481	2535.74
78634	85340	CMIBS-1546	43.737	-66.122	Green Harbour Formation	slate	525	-525	The Green Harbour Formation is late Terreneuvian in age (White et al., 2012, GSA Bulletin), and is given an age of 525 Ma	530	520	USGS-CMIBS	Graves & Zentilli, 1988	11.22	1.232	1.34974	3.54478	0.11	0.022	0.014359	0.0571739	0.022	0.0210193	0.014359	54.0453	54.0453	-2.24785	-2.24785	-5.10559	-5.10559	4.56538	4.56538	-0.929353	-0.929353	-62.5407	-74.8734	6271	18.3871	-2.24785	1511.82	18.3871	-2.24785	1511.82	18.952	-0.929353	1728.43	18.952	-0.929353	1728.43
78635	85342	CMIBS-1546	43.737	-66.122	Green Harbour Formation	slate	525	-525	The Green Harbour Formation is late Terreneuvian in age (White et al., 2012, GSA Bulletin), and is given an age of 525 Ma	530	520	USGS-CMIBS	Graves & Zentilli, 1988	9.65222	0.588	1.37385	2.92478	0.0946296	0.0105	0.0146154	0.0471739	0.0105	0.0169226	0.0146154	56.692	56.692	0.213533	0.213533	-2.51187	-2.51187	6.0475	6.0475	1.24972	1.24972	-62.5407	-74.8734	6271	19.4417	0.213533	1916.19	19.4417	0.213533	1916.19	19.8857	1.24972	2086.42	19.8857	1.24972	2086.42
78636	85352	CMIBS-1546	43.737	-66.122	Green Harbour Formation	slate	525	-525	The Green Harbour Formation is late Terreneuvian in age (White et al., 2012, GSA Bulletin), and is given an age of 525 Ma	530	520	USGS-CMIBS	Graves & Zentilli, 1988	19.9844	1.274	3.69974	1.95435	0.195926	0.02275	0.039359	0.0315217	0.02275	0.0277997	0.0277997	67.6641	70.4776	10.4176	13.0342	8.24083	10.9981	12.1919	13.7675	10.2835	12.5999	-62.5407	-74.8734	6271	24.1401	10.4176	4726.67	25.3649	13.0342	6228.86	24.0773	10.2835	4649.65	25.1616	12.5999	5979.54
78637	85350	CMIBS-1546	43.737	-66.122	Green Harbour Formation	slate	525	-525	The Green Harbour Formation is late Terreneuvian in age (White et al., 2012, GSA Bulletin), and is given an age of 525 Ma	530	520	USGS-CMIBS	Graves & Zentilli, 1988	20.6267	0.924	3.76	1.79261	0.202222	0.0165	0.04	0.028913	0.0165	0.027515	0.027515	70.3051	73.4952	12.8737	15.8405	10.829	13.9553	13.6708	15.4573	12.4579	15.0844	-62.5407	-74.8734	6271	25.2897	12.8737	6136.75	26.6785	15.8405	7840.01	25.0951	12.4579	5897.99	26.3245	15.0844	7405.9
78638	85341	CMIBS-1546	43.737	-66.122	Green Harbour Formation	argillite	525	-525	The Green Harbour Formation is late Terreneuvian in age (White et al., 2012, GSA Bulletin), and is given an age of 525 Ma	530	520	USGS-CMIBS	Graves & Zentilli, 1988	16.2067	0.91	2.73564	3.31565	0.158889	0.01625	0.0291026	0.0534783	0.01625	0.0254019	0.0254019	61.6518	62.55	4.82619	5.66149	2.34878	3.22899	8.82502	9.32799	5.33333	6.07282	-62.5407	-74.8734	6271	21.5227	4.82619	2998.29	21.9137	5.66149	3238.07	21.7601	5.33333	3143.87	22.1063	6.07282	3356.14
78639	85366	CMIBS-1547	43.736	-66.122	Green Harbour Formation	argillite	525	-525	The Green Harbour Formation is late Terreneuvian in age (White et al., 2012, GSA Bulletin), and is given an age of 525 Ma	530	520	USGS-CMIBS	Graves & Zentilli, 1988	10.7667	1.554	1.51846	2.9113	0.105556	0.02775	0.0161538	0.0469565	0.02775	0.0200291	0.0161538	53.7408	53.7408	-2.53102	-2.53102	-5.40398	-5.40398	4.39487	4.39487	-1.18005	-1.18005	-62.5444	-74.8731	6271	18.2658	-2.53102	1465.3	18.2658	-2.53102	1465.3	18.8446	-1.18005	1687.25	18.8446	-1.18005	1687.25
78641	85367	CMIBS-1547	43.736	-66.122	Green Harbour Formation	shale	525	-525	The Green Harbour Formation is late Terreneuvian in age (White et al., 2012, GSA Bulletin), and is given an age of 525 Ma	530	520	USGS-CMIBS	Graves & Zentilli, 1988	11.9378	1.974	1.69923	3.62565	0.117037	0.03525	0.0180769	0.0584783	0.03525	0.0234184	0.0180769	51.1431	51.1431	-4.9469	-4.9469	-7.94975	-7.94975	2.94014	2.94014	-3.31884	-3.31884	-62.5444	-74.8731	6271	17.2212	-4.9469	1100.76	17.2212	-4.9469	1100.76	17.9282	-3.31884	1335.88	17.9282	-3.31884	1335.88
78642	85368	CMIBS-1547	43.736	-66.122	Green Harbour Formation	shale	525	-525	The Green Harbour Formation is late Terreneuvian in age (White et al., 2012, GSA Bulletin), and is given an age of 525 Ma	530	520	USGS-CMIBS	Graves & Zentilli, 1988	12.2022	1.666	1.81974	3.16739	0.11963	0.02975	0.019359	0.051087	0.02975	0.0222741	0.019359	54.4203	54.4203	-1.89916	-1.89916	-4.73815	-4.73815	4.77534	4.77534	-0.620657	-0.620657	-62.5444	-74.8731	6271	18.5365	-1.89916	1569.11	18.5365	-1.89916	1569.11	19.0843	-0.620657	1779.15	19.0843	-0.620657	1779.15
78643	85369	CMIBS-1547	43.736	-66.122	Green Harbour Formation	slate	525	-525	The Green Harbour Formation is late Terreneuvian in age (White et al., 2012, GSA Bulletin), and is given an age of 525 Ma	530	520	USGS-CMIBS	Graves & Zentilli, 1988	26.0667	2.45	7.68872	1.02435	0.255556	0.04375	0.0817949	0.0165217	0.0165217	0.0320666	0.0320666	68.9956	79.6953	11.6559	21.6067	9.5457	20.0314	12.9375	18.9294	11.3797	20.1892	-62.5444	-74.8731	6271	24.7197	11.6559	5437.59	29.3776	21.6067	13340.8	24.5904	11.3797	5279.03	28.7141	20.1892	11713.2
78644	85373	CMIBS-1548	43.736	-66.121	Green Harbour Formation	argillite	525	-525	The Green Harbour Formation is late Terreneuvian in age (White et al., 2012, GSA Bulletin), and is given an age of 525 Ma	530	520	USGS-CMIBS	Graves & Zentilli, 1988	9.04778	0.924	0.927949	2.49348	0.0887037	0.0165	0.00987179	0.0402174	0.0165	0.0161579	0.00987179	57.1203	57.1203	0.611843	0.611843	-2.09214	-2.09214	6.28735	6.28735	1.60235	1.60235	-62.5452	-74.8738	6271	19.6124	0.611843	1981.63	19.6124	0.611843	1981.63	20.0368	1.60235	2144.35	20.0368	1.60235	2144.35
78646	85372	CMIBS-1548	43.736	-66.121	Green Harbour Formation	siltstone	525	-525	The Green Harbour Formation is late Terreneuvian in age (White et al., 2012, GSA Bulletin), and is given an age of 525 Ma	530	520	USGS-CMIBS	Graves & Zentilli, 1988	12.0889	0.658	1.63897	3.03261	0.118519	0.01175	0.0174359	0.048913	0.01175	0.0199091	0.0174359	60.2787	60.2787	3.54922	3.54922	1.00316	1.00316	8.05609	8.05609	4.20283	4.20283	-62.5452	-74.8738	6271	20.925	3.54922	2631.73	20.925	3.54922	2631.73	21.231	4.20283	2819.35	21.231	4.20283	2819.35
78648	85376	CMIBS-1549	43.735	-66.121	Green Harbour Formation	slate	525	-525	The Green Harbour Formation is late Terreneuvian in age (White et al., 2012, GSA Bulletin), and is given an age of 525 Ma	530	520	USGS-CMIBS	Graves & Zentilli, 1988	22.8367	0.504	4.56744	1.76565	0.223889	0.009	0.0485897	0.0284783	0.009	0.0290408	0.0290408	72.2323	77.0946	14.666	19.188	12.7176	17.4827	14.7501	17.473	14.0446	18.0479	-62.5489	-74.8735	6271	26.1287	14.666	7165.71	28.2454	19.188	10563.7	25.8378	14.0446	6808.94	27.7117	18.0479	9254.58
78654	CAR-88-05	CMIBS-1552	44.004	-65.932	Green Harbour Formation	slate	525	-525	The Green Harbour Formation is late Terreneuvian in age (White et al., 2012, GSA Bulletin), and is given an age of 525 Ma	530	520	USGS-CMIBS	White, 2010	22.3267	0.588	5.38692	2.18348	0.218889	0.0105	0.0573077	0.0352174	0.0105	0.0294007	0.0294007	67.9961	74.4502	10.7264	16.7287	8.56616	14.8912	12.3778	15.9921	10.5568	15.8707	-61.7125	-75.0831	6367	25.5918	10.7264	6507.21	28.452	16.7287	11070.3	25.511	10.5568	6408.1	28.0431	15.8707	10067.4
78830	P15-RT05-23B	CMIBS-1624	43.958	-64.841	Green Harbour Formation	metasiltstone	525	-525	The Green Harbour Formation is late Terreneuvian in age (White et al., 2012, GSA Bulletin), and is given an age of 525 Ma	530	520	USGS-CMIBS	Toole, 2006	19.6822	0.826	5.38692	1.53652	0.192963	0.01475	0.0573077	0.0247826	0.01475	0.0258328	0.0258328	66.5841	74.6968	9.41323	16.958	7.18244	15.1328	11.5871	16.1302	9.39426	16.0737	-62.7937	-75.8211	6367	24.9661	9.41323	5739.78	28.5612	16.958	11338.3	24.957	9.39426	5728.69	28.1398	16.0737	10304.7
78852	A07-W06-127B	CMIBS-1625	44.413	-64.918	Green Harbour Formation	metasiltstone	525	-525	The Green Harbour Formation is late Terreneuvian in age (White et al., 2012, GSA Bulletin), and is given an age of 525 Ma	530	520	USGS-CMIBS	White, 2010	24.9711	0.28	6.21846	0.134783	0.244815	0.005	0.0661538	0.00217391	0.00217391	0.0276847	0.0276847	77.641	88.4295	19.6961	29.7295	18.0182	28.5909	17.7789	23.8205	18.4977	27.3803	-60.9419	-75.8944	6367	29.8659	19.6961	14538.8	34.6469	29.7295	34612.6	29.2949	18.4977	13138	33.5275	27.3803	29121
78871	A07-W06-106B	CMIBS-1628	44.339	-64.897	Green Harbour Formation	metasiltstone	525	-525	The Green Harbour Formation is late Terreneuvian in age (White et al., 2012, GSA Bulletin), and is given an age of 525 Ma	530	520	USGS-CMIBS	White, 2010	20.5511	2.058	4.47103	1.91391	0.201481	0.03675	0.0475641	0.0308696	0.0308696	0.0292467	0.0292467	64.8299	68.8902	7.78183	11.5579	5.46332	9.44244	10.6048	12.8785	7.94997	11.293	-61.2509	-75.8893	6367	24.1887	7.78183	4786.34	25.988	11.5579	6993.2	24.2688	7.94997	4884.61	25.8618	11.293	6838.35
78872	A07-W06-005B	CMIBS-1629	44.323	-64.961	Green Harbour Formation	metasiltstone	525	-525	The Green Harbour Formation is late Terreneuvian in age (White et al., 2012, GSA Bulletin), and is given an age of 525 Ma	530	520	USGS-CMIBS	White, 2010	26.4067	0.994	7.17051	1.14565	0.258889	0.01775	0.0762821	0.0184783	0.01775	0.0327908	0.0327908	69.7064	78.9517	12.3169	20.9151	10.2422	19.3027	13.3356	18.513	11.9649	19.5769	-61.2637	-75.8409	6367	26.3497	12.3169	7436.78	30.4468	20.9151	15963.6	26.182	11.9649	7231.05	29.8091	19.5769	14399.4
136858	HSBY-707	Huoshibian section	32.303	108.232	Lujiaping Formation	shale	524.55	-524.55	Age from DM-SED. From Lai et al. 2024: To assign specific ages to each sample in the database, we assumed a constant sedimentation rate within the same formation or group of section. If the original studies provided numerical ages for two or more samples, we calculated the precise age for each sample based on the sedimentation rate and assigned it accordingly. If absolute ages were not provided i…			DM-SED	Long & Luo, 2017	19.4933	0.252	3.98897	2.57435	0.191111	0.0045	0.0424359	0.0415217	0.0045	0.0263481	0.0263481	68.3593	72.5332	11.0641	14.9459	8.92207	13.0125	12.5812	14.9186	10.8558	14.2923	163.469	27.3736	2491	5.67535	13.4405	140	8.10174	14.9459	232.998	5.67535	13.4405	140	7.04837	14.2923	192.625
137801	ZM-12	Zouma (ZM) outcrop	29.7795	110.409	Niutitang Formation	shale	524.51	-524.51	Age from DM-SED. From Lai et al. 2024: To assign specific ages to each sample in the database, we assumed a constant sedimentation rate within the same formation or group of section. If the original studies provided numerical ages for two or more samples, we calculated the precise age for each sample based on the sedimentation rate and assigned it accordingly. If absolute ages were not provided i…			DM-SED	Zhou et al. 2017	19.5311	0.084	4.31436	1.18609	0.191481	0.0015	0.0458974	0.0191304	0.0015	0.023568	0.023568	74.2149	81.2464	16.5099	23.0492	14.6606	21.5515	15.8604	19.798	15.677	21.4662	160.004	28.026	2394	9.84633	16.5099	317.722	20.5948	23.0492	2429.24	8.51425	15.677	248.808	18.1606	21.4662	1424.96
135722	SJT-6	Yiling section	30.7797	111.039	Shuijingtuo Formation	shale	524.48	-524.48	Age from DM-SED. From Lai et al. 2024: To assign specific ages to each sample in the database, we assumed a constant sedimentation rate within the same formation or group of section. If the original studies provided numerical ages for two or more samples, we calculated the precise age for each sample based on the sedimentation rate and assigned it accordingly. If absolute ages were not provided i…			DM-SED	Tian & Luo, 2017	10.7289	2.198	3.68769	1.1187	0.105185	0.03925	0.0392308	0.0180435	0.0180435	0.0156969	0.0156969	58.2734	67.0101	1.68426	9.80943	-0.962067	7.59994	6.9331	11.8257	2.55177	9.74502	160.32	26.9166	2490	5.67535	14.9117	140	5.67535	14.9117	140	5.67535	14.9117	140	5.67535	14.9117	140
135723	SJT-5	Yiling section	30.7797	111.039	Shuijingtuo Formation	shale	524.21	-524.21	Age from DM-SED. From Lai et al. 2024: To assign specific ages to each sample in the database, we assumed a constant sedimentation rate within the same formation or group of section. If the original studies provided numerical ages for two or more samples, we calculated the precise age for each sample based on the sedimentation rate and assigned it accordingly. If absolute ages were not provided i…			DM-SED	Tian & Luo, 2017	12.1456	5.012	4.47103	1.29391	0.119074	0.0895	0.0475641	0.0208696	0.0208696	0.0178681	0.0178681	57.1435	66.6405	0.633449	9.46563	-2.06938	7.23766	6.30036	11.6187	1.62148	9.44065	160.317	26.8652	2490	5.67535	14.9117	140	5.67535	14.9117	140	5.67535	14.9117	140	5.67535	14.9117	140
135725	SJT-3-1	Yiling section	30.7797	111.039	Shuijingtuo Formation	shale	524.08	-524.08	Age from DM-SED. From Lai et al. 2024: To assign specific ages to each sample in the database, we assumed a constant sedimentation rate within the same formation or group of section. If the original studies provided numerical ages for two or more samples, we calculated the precise age for each sample based on the sedimentation rate and assigned it accordingly. If absolute ages were not provided i…			DM-SED	Tian & Luo, 2017	11.1822	2.646	4.38667	0.768261	0.10963	0.04725	0.0466667	0.0123913	0.0123913	0.0149347	0.0149347	60.5425	73.406	3.79449	15.7576	1.26161	13.8679	8.20378	15.4074	4.41996	15.011	160.315	26.8404	2490	5.67535	14.9117	140	7.07381	15.7576	193.6	5.67535	14.9117	140	5.8395	15.011	146.291
135726	SJT-3	Yiling section	30.7797	111.039	Shuijingtuo Formation	shale	524.03	-524.03	Age from DM-SED. From Lai et al. 2024: To assign specific ages to each sample in the database, we assumed a constant sedimentation rate within the same formation or group of section. If the original studies provided numerical ages for two or more samples, we calculated the precise age for each sample based on the sedimentation rate and assigned it accordingly. If absolute ages were not provided i…			DM-SED	Tian & Luo, 2017	8.97222	6.65	3.02487	0.835652	0.087963	0.11875	0.0321795	0.0134783	0.0134783	0.0127688	0.0127688	59.7985	68.8888	3.1026	11.5566	0.53252	9.44103	7.78715	12.8777	3.80742	11.2918	160.315	26.8309	2490	5.67535	14.9117	140	5.67535	14.9117	140	5.67535	14.9117	140	5.67535	14.9117	140
136860	HSBY-709	Huoshibian section	32.303	108.232	Lujiaping Formation	shale	523.88	-523.88	Age from DM-SED. From Lai et al. 2024: To assign specific ages to each sample in the database, we assumed a constant sedimentation rate within the same formation or group of section. If the original studies provided numerical ages for two or more samples, we calculated the precise age for each sample based on the sedimentation rate and assigned it accordingly. If absolute ages were not provided i…			DM-SED	Long & Luo, 2017	13.8644	4.858	2.35	2.33174	0.135926	0.08675	0.025	0.0376087	0.0376087	0.0234604	0.0234604	57.5608	57.9385	1.02152	1.37283	-1.66044	-1.29024	6.53403	6.74558	1.96504	2.27606	163.456	27.2575	2491	5.64051	13.353	140	5.64051	13.353	140	5.64051	13.353	140	5.64051	13.353	140
135727	SJT-2	Yiling section	30.7797	111.039	Shuijingtuo Formation	shale	523.81	-523.81	Age from DM-SED. From Lai et al. 2024: To assign specific ages to each sample in the database, we assumed a constant sedimentation rate within the same formation or group of section. If the original studies provided numerical ages for two or more samples, we calculated the precise age for each sample based on the sedimentation rate and assigned it accordingly. If absolute ages were not provided i…			DM-SED	Tian & Luo, 2017	9.52	0.966	3.08513	0.552609	0.0933333	0.01725	0.0328205	0.00891304	0.00891304	0.012351	0.012351	64.8238	75.5671	7.77618	17.7674	5.45737	15.9858	10.6014	16.6176	7.94497	16.7903	160.312	26.7891	2490	5.64051	14.9153	140	10.3801	17.7674	357.742	5.64051	14.9153	140	8.80581	16.7903	260.992
135728	SJT-1	Yiling section	30.7797	111.039	Shuijingtuo Formation	shale	523.73	-523.73	Age from DM-SED. From Lai et al. 2024: To assign specific ages to each sample in the database, we assumed a constant sedimentation rate within the same formation or group of section. If the original studies provided numerical ages for two or more samples, we calculated the precise age for each sample based on the sedimentation rate and assigned it accordingly. If absolute ages were not provided i…			DM-SED	Tian & Luo, 2017	11.2011	0.868	3.67564	0.579565	0.109815	0.0155	0.0391026	0.00934783	0.00934783	0.0142789	0.0142789	65.5169	76.9068	8.42069	19.0134	6.13653	17.2987	10.9894	17.3678	8.51556	17.8933	160.311	26.7738	2490	5.64051	14.9153	140	12.3459	19.0134	499.64	5.64051	14.9153	140	10.5787	17.8933	372.075
136861	HSBY-710	Huoshibian section	32.303	108.232	Lujiaping Formation	shale	523.55	-523.55	Age from DM-SED. From Lai et al. 2024: To assign specific ages to each sample in the database, we assumed a constant sedimentation rate within the same formation or group of section. If the original studies provided numerical ages for two or more samples, we calculated the precise age for each sample based on the sedimentation rate and assigned it accordingly. If absolute ages were not provided i…			DM-SED	Long & Luo, 2017	18.5111	0.518	4.41077	1.17261	0.181481	0.00925	0.0469231	0.018913	0.00925	0.0232938	0.0232938	70.7344	77.9097	13.273	19.946	11.2497	18.2815	13.9112	17.9294	12.8113	18.719	163.449	27.2003	2491	5.64051	13.353	140	16.3641	19.946	987.573	5.64051	13.353	140	14.1089	18.719	684.538
137791	TGY-08	Tanguanyao (TGY) outcrop	27.1904	102.753	Niutitang Formation	shale	523.48	-523.48	Age from DM-SED. From Lai et al. 2024: To assign specific ages to each sample in the database, we assumed a constant sedimentation rate within the same formation or group of section. If the original studies provided numerical ages for two or more samples, we calculated the precise age for each sample based on the sedimentation rate and assigned it accordingly. If absolute ages were not provided i…			DM-SED	Zhou et al. 2017	13.9022	2.73	2.82	2.76304	0.136296	0.04875	0.03	0.0445652	0.0445652	0.0250474	0.0250474	53.3602	54.4153	-2.88498	-1.90376	-5.77697	-4.74299	4.18173	4.77258	-1.49341	-0.624724	164.025	34.1516	2203	5.64051	8.14454	140	5.64051	8.14454	140	5.64051	8.14454	140	5.64051	8.14454	140
136864	HSBY-713	Huoshibian section	32.303	108.232	Lujiaping Formation	shale	522.81	-522.81	Age from DM-SED. From Lai et al. 2024: To assign specific ages to each sample in the database, we assumed a constant sedimentation rate within the same formation or group of section. If the original studies provided numerical ages for two or more samples, we calculated the precise age for each sample based on the sedimentation rate and assigned it accordingly. If absolute ages were not provided i…			DM-SED	Long & Luo, 2017	16.2256	0.406	3.65154	1.18609	0.159074	0.00725	0.0388462	0.0191304	0.00725	0.0206061	0.0206061	70.92	77.1977	13.4456	19.2839	11.4316	17.5838	14.0152	17.5307	12.9641	18.1328	163.436	27.0719	2491	5.90061	13.4456	151.244	15.3041	19.2839	845.737	5.60567	13.2655	140	13.156	18.1328	557.613
137800	ZM-13	Zouma (ZM) outcrop	29.7795	110.409	Niutitang Formation	shale	522.71	-522.71	Age from DM-SED. From Lai et al. 2024: To assign specific ages to each sample in the database, we assumed a constant sedimentation rate within the same formation or group of section. If the original studies provided numerical ages for two or more samples, we calculated the precise age for each sample based on the sedimentation rate and assigned it accordingly. If absolute ages were not provided i…			DM-SED	Zhou et al. 2017	19.0967	0.182	4.19385	1.28043	0.187222	0.00325	0.0446154	0.0206522	0.00325	0.0234583	0.0234583	73.2081	79.8108	15.5735	21.714	13.6739	20.1446	15.2965	18.994	14.848	20.2842	159.972	27.6803	2394	8.91228	15.5735	266.055	19.2407	21.714	1841.14	7.70016	14.848	219.846	16.9243	20.2842	1064.65
136865	HSBY-714	Huoshibian section	32.303	108.232	Lujiaping Formation	shale	522.58	-522.58	Age from DM-SED. From Lai et al. 2024: To assign specific ages to each sample in the database, we assumed a constant sedimentation rate within the same formation or group of section. If the original studies provided numerical ages for two or more samples, we calculated the precise age for each sample based on the sedimentation rate and assigned it accordingly. If absolute ages were not provided i…			DM-SED	Long & Luo, 2017	17.68	0.532	3.53103	1.57696	0.173333	0.0095	0.0375641	0.0254348	0.0095	0.0231409	0.0231409	70.5088	74.9034	13.0632	17.1502	11.0286	15.3354	13.7849	16.2459	12.6256	16.2438	163.432	27.032	2491	5.60567	13.2655	140	11.7039	17.1502	453.664	5.60567	13.2655	140	10.3646	16.2438	357.779
136866	HSBY-715	Huoshibian section	32.303	108.232	Lujiaping Formation	shale	522.19	-522.19	Age from DM-SED. From Lai et al. 2024: To assign specific ages to each sample in the database, we assumed a constant sedimentation rate within the same formation or group of section. If the original studies provided numerical ages for two or more samples, we calculated the precise age for each sample based on the sedimentation rate and assigned it accordingly. If absolute ages were not provided i…			DM-SED	Long & Luo, 2017	15.81	0.476	3.55513	1.10522	0.155	0.0085	0.0378205	0.0178261	0.0085	0.0201473	0.0201473	70.7289	76.9332	13.2679	19.0379	11.2443	17.3246	13.9082	17.3826	12.8068	17.915	163.425	26.9643	2491	5.60964	13.2679	140.151	14.8431	19.0379	783.453	5.60567	13.2655	140	12.8341	17.915	534.574
136867	HSBY-716	Huoshibian section	32.303	108.232	Lujiaping Formation	shale	521.84	-521.84	Age from DM-SED. From Lai et al. 2024: To assign specific ages to each sample in the database, we assumed a constant sedimentation rate within the same formation or group of section. If the original studies provided numerical ages for two or more samples, we calculated the precise age for each sample based on the sedimentation rate and assigned it accordingly. If absolute ages were not provided i…			DM-SED	Long & Luo, 2017	17.85	0.406	4.42282	1.02435	0.175	0.00725	0.0470513	0.0165217	0.00725	0.0220857	0.0220857	71.1894	79.2366	13.6962	21.1801	11.6956	19.5819	14.1661	18.6725	13.186	19.8115	163.419	26.9036	2491	6.42589	13.6962	172.51	18.812	21.1801	1681.11	5.58403	13.186	140.502	16.4761	19.8115	1005.58
136868	HSBY-717	Huoshibian section	32.303	108.232	Lujiaping Formation	shale	521.41	-521.41	Age from DM-SED. From Lai et al. 2024: To assign specific ages to each sample in the database, we assumed a constant sedimentation rate within the same formation or group of section. If the original studies provided numerical ages for two or more samples, we calculated the precise age for each sample based on the sedimentation rate and assigned it accordingly. If absolute ages were not provided i…			DM-SED	Long & Luo, 2017	16.0933	0.462	3.41051	0.876087	0.157778	0.00825	0.0362821	0.0141304	0.00825	0.0200176	0.0200176	72.8967	78.8196	15.2839	20.7922	13.3688	19.1732	15.1221	18.439	14.5916	19.4681	163.412	26.8289	2491	9.04574	15.2839	272.117	18.1878	20.7922	1446.63	7.9034	14.5916	228.685	15.8197	19.4681	916.398
1673	KY1	Meischucun Section	24.7	102.55	Shiyantou Formation	shale	521	-521	Samples collected around the Shiyantou/Yuanshan boundary (Late Terreneuvian, Cambrian). Age estimates based on Zhu et al., 2007, Palaeogeography, Palaeoclimatology, Palaeoecology, 254(1-2): 1-6; Jiang et al., 2009 and Och et al., 2013. Sedimentation rates unknown, all samples were assumed to have been deposited within 1 My.			SGP	Och, 2011	6.64889	6.65	3.48282	0.0808696	0.0651852	0.11875	0.0370513	0.00130435	0.00130435	0.00753265	0.00753265	62.1728	86.5368	5.31071	27.9692	2.85935	26.7361	9.11677	22.7606	5.76228	25.822	162.126	35.7842	2107	5.53599	5.93434	140	34.1373	27.9692	31299.1	5.53599	5.93434	140	31.3501	25.822	17845.7
1692	ZN9	Zhongnan Section	27.6902	106.68	Niutitang Formation	shale	521	-521	The phosphorite, ore horizon and black shales at Zhongnan section represent a condensed succession, see Och et al., 2013 for discussion [Precambrian Research, 225(0): 166-189]. No further, meaningful age subdivision possible.			SGP	Och, 2011	7.63111	7.63	2.35	0.0404348	0.0748148	0.13625	0.025	0.000652174	0.000652174	0.00845768	0.00845768	73.9868	88.4578	16.2977	29.7557	14.437	28.6186	15.7326	23.8364	15.4891	27.4036	161.068	31.1057	2298	13.6973	16.2977	627.436	34.3814	29.7557	32484.1	12.4921	15.4891	509.882	30.8342	27.4036	16593.7
1693	ZN10	Zhongnan Section	27.6902	106.68	Niutitang Formation	shale	521	-521	The phosphorite, ore horizon and black shales at Zhongnan section represent a condensed succession, see Och et al., 2013 for discussion [Precambrian Research, 225(0): 166-189]. No further, meaningful age subdivision possible.			SGP	Och, 2011	1.58667	1.582	0.409744	0.0134783	0.0155556	0.02825	0.00435897	0.000217391	0.000217391	0.0017767	0.0017767	76.4427	87.5529	18.5817	28.9142	16.8438	27.7318	17.1079	23.3296	17.5111	26.6585	161.068	31.1057	2298	17.6232	18.5817	1239.59	33.1123	28.9142	26324.1	15.8168	17.5111	917.002	29.7106	26.6585	13867
137593	AP-1	Well AP1	29.9863	106.957	Qiongzhusi Formation	shale	521	-521	Age from DM-SED. From Lai et al. 2024: To assign specific ages to each sample in the database, we assumed a constant sedimentation rate within the same formation or group of section. If the original studies provided numerical ages for two or more samples, we calculated the precise age for each sample based on the sedimentation rate and assigned it accordingly. If absolute ages were not provided i…			DM-SED	Gao et al. 2016	10.9933	3.766	3.20564	1.52304	0.107778	0.06725	0.0341026	0.0245652	0.0245652	0.0174342	0.0174342	56.425	61.8196	-0.0347758	4.98221	-2.77353	2.51319	5.89798	8.91897	1.02989	5.47146	162.61	29.2208	2395	5.53599	11.2456	140	5.53599	11.2456	140	5.53599	11.2456	140	5.53599	11.2456	140
137790	TGY-09	Tanguanyao (TGY) outcrop	27.1904	102.753	Niutitang Formation	shale	521	-521	Age from DM-SED. From Lai et al. 2024: To assign specific ages to each sample in the database, we assumed a constant sedimentation rate within the same formation or group of section. If the original studies provided numerical ages for two or more samples, we calculated the precise age for each sample based on the sedimentation rate and assigned it accordingly. If absolute ages were not provided i…			DM-SED	Zhou et al. 2017	14.1856	0.56	2.83205	2.96522	0.139074	0.01	0.0301282	0.0478261	0.01	0.0218778	0.0218778	61.2585	63.5686	4.46037	6.60879	1.96329	4.22722	8.60474	9.89841	5.00946	6.91148	163.851	33.7282	2203	5.53599	7.35096	140	5.53599	7.35096	140	5.53599	7.35096	140	5.53599	7.35096	140
137799	ZM-14	Zouma (ZM) outcrop	29.7795	110.409	Niutitang Formation	shale	521	-521	Age from DM-SED. From Lai et al. 2024: To assign specific ages to each sample in the database, we assumed a constant sedimentation rate within the same formation or group of section. If the original studies provided numerical ages for two or more samples, we calculated the precise age for each sample based on the sedimentation rate and assigned it accordingly. If absolute ages were not provided i…			DM-SED	Zhou et al. 2017	17.1322	0.518	3.35026	1.49609	0.167963	0.00925	0.035641	0.0241304	0.00925	0.0223715	0.0223715	70.8751	75.079	13.4038	17.3135	11.3876	15.5074	13.9901	16.3443	12.9272	16.3884	159.945	27.3516	2490	5.53599	14.9262	140	9.77793	17.3135	318.725	5.53599	14.9262	140	8.17004	16.3884	239.88
137594	AP-5	Well AP1	29.9863	106.957	Qiongzhusi Formation	shale	520.9	-520.9	Age from DM-SED. From Lai et al. 2024: To assign specific ages to each sample in the database, we assumed a constant sedimentation rate within the same formation or group of section. If the original studies provided numerical ages for two or more samples, we calculated the precise age for each sample based on the sedimentation rate and assigned it accordingly. If absolute ages were not provided i…			DM-SED	Gao et al. 2016	11.7867	2.016	3.90462	0.997391	0.115556	0.036	0.0415385	0.016087	0.016087	0.0164144	0.0164144	61.054	70.399	4.27018	12.961	1.76288	10.921	8.49021	13.7234	4.84109	12.5351	162.607	29.203	2395	5.53599	11.2456	140	8.12865	12.961	238.31	5.53599	11.2456	140	7.48498	12.5351	213.903
137595	AP-8	Well AP1	29.9863	106.957	Qiongzhusi Formation	shale	520.8	-520.8	Age from DM-SED. From Lai et al. 2024: To assign specific ages to each sample in the database, we assumed a constant sedimentation rate within the same formation or group of section. If the original studies provided numerical ages for two or more samples, we calculated the precise age for each sample based on the sedimentation rate and assigned it accordingly. If absolute ages were not provided i…			DM-SED	Gao et al. 2016	13.2033	1.946	4.71205	0.336957	0.129444	0.03475	0.0501282	0.00543478	0.00543478	0.0155904	0.0155904	67.9705	83.0281	10.7025	24.7061	8.54105	23.2975	12.3635	20.7957	10.5357	22.9331	162.604	29.1852	2395	5.53599	11.2456	140	25.8797	24.7061	6765.09	5.53599	11.2456	140	23.2001	22.9331	3996.81
137596	GK1-1	Well GK1	29.9863	106.957	Qiongzhusi Formation	shale	520.7	-520.7	Age from DM-SED. From Lai et al. 2024: To assign specific ages to each sample in the database, we assumed a constant sedimentation rate within the same formation or group of section. If the original studies provided numerical ages for two or more samples, we calculated the precise age for each sample based on the sedimentation rate and assigned it accordingly. If absolute ages were not provided i…			DM-SED	Gao et al. 2016	14.96	1.526	4.15769	1.21304	0.146667	0.02725	0.0442308	0.0195652	0.0195652	0.0206441	0.0206441	63.7604	71.0452	6.78716	13.5621	4.41518	11.5543	10.0058	14.0853	7.06939	13.0672	162.601	29.1674	2395	5.53599	11.2456	140	9.03705	13.5621	272.756	5.53599	11.2456	140	8.28919	13.0672	244.398
136876	HSBY-725	Huoshibian section	32.303	108.232	Lujiaping Formation	shale	520.64	-520.64	Age from DM-SED. From Lai et al. 2024: To assign specific ages to each sample in the database, we assumed a constant sedimentation rate within the same formation or group of section. If the original studies provided numerical ages for two or more samples, we calculated the precise age for each sample based on the sedimentation rate and assigned it accordingly. If absolute ages were not provided i…			DM-SED	Long & Luo, 2017	12.9578	3.71	2.21744	1.91391	0.127037	0.06625	0.0235897	0.0308696	0.0308696	0.0209751	0.0209751	59.8199	60.5656	3.12249	3.81597	0.553484	1.28424	7.79913	8.21671	3.82504	4.43897	163.399	26.6952	2491	5.53599	13.0905	140	5.53599	13.0905	140	5.53599	13.0905	140	5.53599	13.0905	140
137597	GK1-3	Well GK1	29.9863	106.957	Qiongzhusi Formation	shale	520.6	-520.6	Age from DM-SED. From Lai et al. 2024: To assign specific ages to each sample in the database, we assumed a constant sedimentation rate within the same formation or group of section. If the original studies provided numerical ages for two or more samples, we calculated the precise age for each sample based on the sedimentation rate and assigned it accordingly. If absolute ages were not provided i…			DM-SED	Gao et al. 2016	12.9767	1.624	3.42256	1.57696	0.127222	0.029	0.0364103	0.0254348	0.0254348	0.019788	0.019788	59.3105	64.2927	2.64876	7.2822	0.0542843	4.93684	7.51388	10.3039	3.40564	7.50765	162.598	29.1496	2395	5.53599	11.2456	140	5.53599	11.2456	140	5.53599	11.2456	140	5.53599	11.2456	140
137598	GK1-5	Well GK1	29.9863	106.957	Qiongzhusi Formation	shale	520.4	-520.4	Age from DM-SED. From Lai et al. 2024: To assign specific ages to each sample in the database, we assumed a constant sedimentation rate within the same formation or group of section. If the original studies provided numerical ages for two or more samples, we calculated the precise age for each sample based on the sedimentation rate and assigned it accordingly. If absolute ages were not provided i…			DM-SED	Gao et al. 2016	12.9011	3.206	3.45872	1.46913	0.126481	0.05725	0.0367949	0.0236957	0.0236957	0.0193192	0.0193192	60.0384	65.4693	3.32571	8.37647	0.767628	6.08994	7.9215	10.9628	4.00495	8.47641	162.592	29.114	2395	5.53599	11.2456	140	5.53599	11.2456	140	5.53599	11.2456	140	5.53599	11.2456	140
137599	GK1-7	Well GK1	29.9863	106.957	Qiongzhusi Formation	shale	520.3	-520.3	Age from DM-SED. From Lai et al. 2024: To assign specific ages to each sample in the database, we assumed a constant sedimentation rate within the same formation or group of section. If the original studies provided numerical ages for two or more samples, we calculated the precise age for each sample based on the sedimentation rate and assigned it accordingly. If absolute ages were not provided i…			DM-SED	Gao et al. 2016	13.7511	1.988	3.63949	1.49609	0.134815	0.0355	0.0387179	0.0241304	0.0241304	0.0203417	0.0203417	60.7839	66.275	4.01902	9.12571	1.49822	6.87946	8.33898	11.414	4.61874	9.13972	162.589	29.0961	2395	5.53599	11.2456	140	5.53599	11.2456	140	5.53599	11.2456	140	5.53599	11.2456	140
136878	HSBY-727	Huoshibian section	32.303	108.232	Lujiaping Formation	shale	520.27	-520.27	Age from DM-SED. From Lai et al. 2024: To assign specific ages to each sample in the database, we assumed a constant sedimentation rate within the same formation or group of section. If the original studies provided numerical ages for two or more samples, we calculated the precise age for each sample based on the sedimentation rate and assigned it accordingly. If absolute ages were not provided i…			DM-SED	Long & Luo, 2017	17.6233	2.156	3.39846	2.10261	0.172778	0.0385	0.0361538	0.033913	0.033913	0.0267338	0.0267338	62.4293	64.6291	5.54921	7.59502	3.11067	5.26647	9.26038	10.4923	5.97342	7.78459	163.394	26.631	2491	5.53599	13.0905	140	5.53599	13.0905	140	5.53599	13.0905	140	5.53599	13.0905	140
137600	GK1-9	Well GK1	29.9863	106.957	Qiongzhusi Formation	shale	520.2	-520.2	Age from DM-SED. From Lai et al. 2024: To assign specific ages to each sample in the database, we assumed a constant sedimentation rate within the same formation or group of section. If the original studies provided numerical ages for two or more samples, we calculated the precise age for each sample based on the sedimentation rate and assigned it accordingly. If absolute ages were not provided i…			DM-SED	Gao et al. 2016	13.5433	2.996	3.7359	1.3613	0.132778	0.0535	0.0397436	0.0219565	0.0219565	0.0196323	0.0196323	61.3478	67.6323	4.54347	10.388	2.05086	8.20962	8.65478	12.1741	5.08303	10.2572	162.585	29.0783	2395	5.53599	11.2456	140	5.53599	11.2456	140	5.53599	11.2456	140	5.53599	11.2456	140
100004	Samples.17509	Highway Anticline 1	-24.829	133.451	Hugh River Shale	siltstone	520	-520	Age from Geoscience Australia database. Top age determined by: . Base age determined by: . Notes:	535	505	OZCHEM		16.3956	0.826	7.30308	0.889565	0.160741	0.01475	0.0776923	0.0143478	0.0143478	0.0210485	0.0210485	60.1735	76.3669	3.45137	18.5112	0.900049	16.7695	7.99717	17.0655	4.1162	17.4487	-168.163	19.9714	2691	5.50115	16.9057	140	7.28289	18.5112	207.382	5.50115	16.9057	140	6.1038	17.4487	162.791
137601	GK1-11	Well GK1	29.9863	106.957	Qiongzhusi Formation	shale	520	-520	Age from DM-SED. From Lai et al. 2024: To assign specific ages to each sample in the database, we assumed a constant sedimentation rate within the same formation or group of section. If the original studies provided numerical ages for two or more samples, we calculated the precise age for each sample based on the sedimentation rate and assigned it accordingly. If absolute ages were not provided i…			DM-SED	Gao et al. 2016	11.5033	0.966	3.07308	1.49609	0.112778	0.01725	0.0326923	0.0241304	0.01725	0.0171287	0.0171287	60.3572	65.8414	3.62221	8.72255	1.08007	6.45462	8.10004	11.1712	4.26744	8.78279	162.579	29.0427	2395	5.50115	11.0476	140	5.50115	11.0476	140	5.50115	11.0476	140	5.50115	11.0476	140
137602	GK1-13	Well GK1	29.9863	106.957	Qiongzhusi Formation	shale	519.9	-519.9	Age from DM-SED. From Lai et al. 2024: To assign specific ages to each sample in the database, we assumed a constant sedimentation rate within the same formation or group of section. If the original studies provided numerical ages for two or more samples, we calculated the precise age for each sample based on the sedimentation rate and assigned it accordingly. If absolute ages were not provided i…			DM-SED	Gao et al. 2016	14.3178	0.868	4.01308	1.29391	0.14037	0.0155	0.0426923	0.0208696	0.0155	0.0196378	0.0196378	63.9698	71.4798	6.98192	13.9662	4.62041	11.9802	10.1231	14.3287	7.2418	13.425	162.576	29.0249	2395	5.50115	11.0476	140	9.81865	13.9662	323.005	5.50115	11.0476	140	9.08686	13.425	275.604
137603	GK1-14	Well GK1	29.9863	106.957	Qiongzhusi Formation	shale	519.8	-519.8	Age from DM-SED. From Lai et al. 2024: To assign specific ages to each sample in the database, we assumed a constant sedimentation rate within the same formation or group of section. If the original studies provided numerical ages for two or more samples, we calculated the precise age for each sample based on the sedimentation rate and assigned it accordingly. If absolute ages were not provided i…			DM-SED	Gao et al. 2016	14.5444	0.462	4.08538	1.32087	0.142593	0.00825	0.0434615	0.0213043	0.00825	0.0191274	0.0191274	66.135	74.5487	8.99552	16.8203	6.74227	14.9877	11.3356	16.0473	9.02445	15.9518	162.573	29.0071	2395	5.50115	11.0476	140	13.7252	16.8203	630.663	5.50115	11.0476	140	12.4521	15.9518	506.994
137604	GK1-15	Well GK1	29.9863	106.957	Qiongzhusi Formation	shale	519.7	-519.7	Age from DM-SED. From Lai et al. 2024: To assign specific ages to each sample in the database, we assumed a constant sedimentation rate within the same formation or group of section. If the original studies provided numerical ages for two or more samples, we calculated the precise age for each sample based on the sedimentation rate and assigned it accordingly. If absolute ages were not provided i…			DM-SED	Gao et al. 2016	14.9789	0.518	4.15769	1.37478	0.146852	0.00925	0.0442308	0.0221739	0.00925	0.0198084	0.0198084	65.9989	74.1361	8.86897	16.4366	6.60892	14.5834	11.2594	15.8162	8.91242	15.612	162.57	28.9892	2395	5.50115	11.0476	140	13.0951	16.4366	551.916	5.50115	11.0476	140	12.0015	15.612	475.514
91396	ISPQ1-1	ISP1 (20 m)	37.7248	-117.322	Poleta Formation	shale	519	-519	Biostratigraphic estimate	520	514	SGP	Novek et al. 2016	20.2111	0.448	5.00128	0.121304	0.198148	0.008	0.0532051	0.00195652	0.00195652	0.0224512	0.0224512	77.6241	88.2571	19.6804	29.5691	18.0016	28.422	17.7695	23.724	18.4838	27.2383	-98.1369	0.240519	3381	5.59572	21.7853	140	18.7044	29.5691	1610.52	5.59572	21.7853	140	15.1	27.2383	809.461
91397	ISPQ1-3	ISP1 (20 m)	37.7248	-117.322	Poleta Formation	shale	519	-519	Biostratigraphic estimate	520	514	SGP	Novek et al. 2016	19.2667	0.336	4.55538	0.0943478	0.188889	0.006	0.0484615	0.00152174	0.00152174	0.0213258	0.0213258	78.5747	88.5729	20.5645	29.8628	18.9332	28.7314	18.3019	23.9008	19.2665	27.4983	-98.1369	0.240519	3381	5.59572	21.7853	140	19.1182	29.8628	1762.08	5.59572	21.7853	140	15.5266	27.4983	867.953
91398	ISPQ1-4	ISP1 (20 m)	37.7248	-117.322	Poleta Formation	shale	519	-519	Biostratigraphic estimate	520	514	SGP	Novek et al. 2016	20.57	0.294	5.04949	0.134783	0.201667	0.00525	0.0537179	0.00217391	0.00217391	0.0228905	0.0228905	77.644	88.1006	19.6989	29.4236	18.0211	28.2686	17.7806	23.6363	18.5002	27.1095	-98.1369	0.240519	3381	5.59572	21.7853	140	18.4993	29.4236	1535.41	5.59572	21.7853	140	14.8886	27.1095	780.472
91399	ISPQ1-5	ISP1 (20 m)	37.7248	-117.322	Poleta Formation	shale	519	-519	Biostratigraphic estimate	520	514	SGP	Novek et al. 2016	19.9089	0.35	4.90487	0.121304	0.195185	0.00625	0.0521795	0.00195652	0.00195652	0.022122	0.022122	77.6771	88.2312	19.7297	29.545	18.0535	28.3965	17.7992	23.7094	18.5275	27.217	-98.1369	0.240519	3381	5.59572	21.7853	140	18.6704	29.545	1598.07	5.59572	21.7853	140	15.0649	27.217	804.656
91400	ISPQ1-2	ISP1 (20 m)	37.7248	-117.322	Poleta Formation	shale	519	-519	Biostratigraphic estimate	520	514	SGP	Novek et al. 2016	20.1356	0.322	5.15795	0.134783	0.197407	0.00575	0.0548718	0.00217391	0.00217391	0.0224172	0.0224172	76.9239	88.0605	19.0292	29.3863	17.3154	28.2293	17.3774	23.6139	17.9073	27.0765	-98.1369	0.240519	3381	5.59572	21.7853	140	18.4467	29.3863	1516.17	5.59572	21.7853	140	14.8344	27.0765	773.045
91401	ISP1-8	ISP1 (20 m)	37.7248	-117.322	Poleta Formation	shale	519	-519	Biostratigraphic estimate	520	514	SGP	Novek et al. 2016	19.8333	0.476	4.95308	0.134783	0.194444	0.0085	0.0526923	0.00217391	0.00217391	0.022088	0.022088	77.3186	88.0316	19.3963	29.3594	17.7023	28.201	17.5984	23.5977	18.2323	27.0527	-98.1369	0.240519	3381	5.59572	21.7853	140	18.4088	29.3594	1502.29	5.59572	21.7853	140	14.7953	27.0527	767.69
91402	ISP1-7	ISP1 (20 m)	37.7248	-117.322	Poleta Formation	shale	519	-519	Biostratigraphic estimate	520	514	SGP	Novek et al. 2016	19.8711	0.42	4.80846	0.121304	0.194815	0.0075	0.0511538	0.00195652	0.00195652	0.0220809	0.0220809	77.9628	88.2279	19.9954	29.5419	18.3336	28.3933	17.9592	23.7076	18.7627	27.2143	-98.1369	0.240519	3381	5.59572	21.7853	140	18.6661	29.5419	1596.49	5.59572	21.7853	140	15.0605	27.2143	804.046
91403	ISP1-6	ISP1 (20 m)	37.7248	-117.322	Poleta Formation	shale	519	-519	Biostratigraphic estimate	520	514	SGP	Novek et al. 2016	19.5311	0.378	4.92897	0.134783	0.191481	0.00675	0.0524359	0.00217391	0.00217391	0.0217588	0.0217588	77.1278	88.0018	19.2189	29.3317	17.5152	28.1718	17.4916	23.581	18.0752	27.0282	-98.1369	0.240519	3381	5.59572	21.7853	140	18.3698	29.3317	1488	5.59572	21.7853	140	14.7551	27.0282	762.173
91404	ISP1-5	ISP1 (20 m)	37.7248	-117.322	Poleta Formation	shale	519	-519	Biostratigraphic estimate	520	514	SGP	Novek et al. 2016	16.5467	0.826	3.25385	0.0808696	0.162222	0.01475	0.0346154	0.00130435	0.00130435	0.0183145	0.0183145	81.3363	88.5756	23.1327	29.8653	21.6396	28.7341	19.8483	23.9023	21.5402	27.5006	-98.1369	0.240519	3381	7.81475	23.1327	223.807	19.1218	29.8653	1763.4	5.59572	21.7853	140	15.5303	27.5006	868.463
91405	ISP1-4	ISP1 (20 m)	37.7248	-117.322	Poleta Formation	shale	519	-519	Biostratigraphic estimate	520	514	SGP	Novek et al. 2016	20.0789	0.434	4.97718	0.107826	0.196852	0.00775	0.0529487	0.00173913	0.00173913	0.0222589	0.0222589	77.7214	88.4374	19.7709	29.7367	18.097	28.5986	17.824	23.8249	18.564	27.3868	-98.1369	0.240519	3381	5.59572	21.7853	140	18.9406	29.7367	1697.04	5.59572	21.7853	140	15.3435	27.3868	842.853
91406	ISP1-3	ISP1 (20 m)	37.7248	-117.322	Poleta Formation	shale	519	-519	Biostratigraphic estimate	520	514	SGP	Novek et al. 2016	20.2111	0.392	5.1459	0.134783	0.198148	0.007	0.0547436	0.00217391	0.00217391	0.0224996	0.0224996	77.0286	88.0676	19.1266	29.3929	17.4181	28.2362	17.436	23.6179	17.9936	27.0823	-98.1369	0.240519	3381	5.59572	21.7853	140	18.456	29.3929	1519.57	5.59572	21.7853	140	14.844	27.0823	774.359
91407	ISP1-2	ISP1 (20 m)	37.7248	-117.322	Poleta Formation	shale	519	-519	Biostratigraphic estimate	520	514	SGP	Novek et al. 2016	19.9656	0.364	5.13385	0.121304	0.195741	0.0065	0.0546154	0.00195652	0.00195652	0.0221838	0.0221838	76.9817	88.2361	19.083	29.5496	17.3721	28.4014	17.4098	23.7122	17.9549	27.221	-98.1369	0.240519	3381	5.59572	21.7853	140	18.6768	29.5496	1600.44	5.59572	21.7853	140	15.0716	27.221	805.568
91408	ISP1-1B	ISP1 (20 m)	37.7248	-117.322	Poleta Formation	shale	519	-519	Biostratigraphic estimate	520	514	SGP	Novek et al. 2016	18.4356	0.378	4.37462	0.0943478	0.180741	0.00675	0.0465385	0.00152174	0.00152174	0.0204205	0.0204205	78.4728	88.5096	20.4697	29.8039	18.8334	28.6694	18.2448	23.8654	19.1826	27.4462	-98.1369	0.240519	3381	5.59572	21.7853	140	19.0353	29.8039	1731.71	5.59572	21.7853	140	15.4411	27.4462	856.233
91409	ISP1-1A	ISP1 (20 m)	37.7248	-117.322	Poleta Formation	shale	519	-519	Biostratigraphic estimate	520	514	SGP	Novek et al. 2016	20.2678	0.378	5.13385	0.121304	0.198704	0.00675	0.0546154	0.00195652	0.00195652	0.022513	0.022513	77.2468	88.2619	19.3296	29.5735	17.6319	28.4266	17.5582	23.7266	18.1732	27.2423	-98.1369	0.240519	3381	5.59572	21.7853	140	18.7106	29.5735	1612.82	5.59572	21.7853	140	15.1064	27.2423	810.346
91410	ISPQ2-1	ISP2 (65 m)	37.7232	-117.324	Poleta Formation	shale	519	-519	Biostratigraphic estimate	520	514	SGP	Novek et al. 2016	20.6267	0.322	5.10974	0.175217	0.202222	0.00575	0.054359	0.00282609	0.00282609	0.0230972	0.0230972	77.1154	87.5529	19.2073	28.9142	17.5031	27.7318	17.4846	23.3296	18.065	26.6585	-98.1382	0.242222	3381	5.59572	21.7853	140	17.7814	28.9142	1272.53	5.59572	21.7853	140	14.1486	26.6585	679.014
91411	ISPQ2-5	ISP2 (65 m)	37.7232	-117.324	Poleta Formation	shale	519	-519	Biostratigraphic estimate	520	514	SGP	Novek et al. 2016	19.9278	0.224	5.23026	0.175217	0.19537	0.004	0.055641	0.00282609	0.00282609	0.0223358	0.0223358	76.1192	87.4695	18.2809	28.8366	16.5269	27.6501	16.9268	23.2829	17.2448	26.5899	-98.1382	0.242222	3381	5.59572	21.7853	140	17.6721	28.8366	1232.49	5.59572	21.7853	140	14.0359	26.5899	663.563
91412	ISPQ2-4	ISP2 (65 m)	37.7232	-117.324	Poleta Formation	shale	519	-519	Biostratigraphic estimate	520	514	SGP	Novek et al. 2016	3.85333	6.02	0.421795	0	0.0377778	0.1075	0.00448718	0	0	0.00419753	0.00419753	89.3832	90	30.6164	31.19	29.5256	30.13	24.3546	24.7	28.1655	28.6733	-98.1382	0.242222	3381	20.1803	30.6164	2151.01	21.084	31.19	2639.24	16.6214	28.1655	1018.06	17.442	28.6733	1148.24
91413	ISPQ2-3	ISP2 (65 m)	37.7232	-117.324	Poleta Formation	shale	519	-519	Biostratigraphic estimate	520	514	SGP	Novek et al. 2016	19.72	0.406	4.68795	0.148261	0.193333	0.00725	0.0498718	0.0023913	0.0023913	0.0220129	0.0220129	77.9608	87.8274	19.9936	29.1694	18.3316	28.0008	17.9581	23.4833	18.7611	26.8845	-98.1382	0.242222	3381	5.59572	21.7853	140	18.1412	29.1694	1404.27	5.59572	21.7853	140	14.5194	26.8845	729.859
91414	ISPQ2-2	ISP2 (65 m)	37.7232	-117.324	Poleta Formation	shale	519	-519	Biostratigraphic estimate	520	514	SGP	Novek et al. 2016	20.57	0.336	4.88077	0.148261	0.201667	0.006	0.0519231	0.0023913	0.0023913	0.0229388	0.0229388	78.0527	87.9151	20.079	29.251	18.4217	28.0868	18.0095	23.5324	18.8367	26.9567	-98.1382	0.242222	3381	5.59572	21.7853	140	18.2561	29.251	1446.36	5.59572	21.7853	140	14.6379	26.9567	746.104
91415	ISP2-9	ISP2 (65 m)	37.7232	-117.324	Poleta Formation	shale	519	-519	Biostratigraphic estimate	520	514	SGP	Novek et al. 2016	19.1911	0.896	4.56744	0.148261	0.188148	0.016	0.0485897	0.0023913	0.0023913	0.0214368	0.0214368	77.9015	87.769	19.9384	29.1151	18.2735	27.9436	17.9249	23.4506	18.7123	26.8364	-98.1382	0.242222	3381	5.59572	21.7853	140	18.0646	29.1151	1376.24	5.59572	21.7853	140	14.4405	26.8364	719.043
91416	ISP2-8	ISP2 (65 m)	37.7232	-117.324	Poleta Formation	shale	519	-519	Biostratigraphic estimate	520	514	SGP	Novek et al. 2016	19.6067	0.686	4.56744	0.148261	0.192222	0.01225	0.0485897	0.0023913	0.0023913	0.0218894	0.0218894	78.2681	87.8151	20.2793	29.158	18.6327	27.9888	18.1301	23.4765	19.0141	26.8744	-98.1382	0.242222	3381	5.59572	21.7853	140	18.1251	29.158	1398.39	5.59572	21.7853	140	14.5029	26.8744	727.589
91417	ISP2-7	ISP2 (65 m)	37.7232	-117.324	Poleta Formation	shale	519	-519	Biostratigraphic estimate	520	514	SGP	Novek et al. 2016	19.6067	0.392	4.21795	0.148261	0.192222	0.007	0.0448718	0.0023913	0.0023913	0.0218894	0.0218894	79.4712	87.8151	21.3982	29.158	19.8118	27.9888	18.8039	23.4765	20.0046	26.8744	-98.1382	0.242222	3381	5.59572	21.7853	140	18.1251	29.158	1398.39	5.59572	21.7853	140	14.5029	26.8744	727.589
91418	ISP2-6	ISP2 (65 m)	37.7232	-117.324	Poleta Formation	shale	519	-519	Biostratigraphic estimate	520	514	SGP	Novek et al. 2016	19.5689	0.896	4.55538	0.161739	0.191852	0.016	0.0484615	0.0026087	0.0026087	0.0218966	0.0218966	78.1376	87.6173	20.158	28.974	18.5048	27.7949	18.0571	23.3657	18.9066	26.7115	-98.1382	0.242222	3381	5.59572	21.7853	140	17.8658	28.974	1303.43	5.59572	21.7853	140	14.2356	26.7115	690.94
91419	ISP2-5	ISP2 (65 m)	37.7232	-117.324	Poleta Formation	shale	519	-519	Biostratigraphic estimate	520	514	SGP	Novek et al. 2016	19.21	0.784	4.50718	0.175217	0.188333	0.014	0.0479487	0.00282609	0.00282609	0.0215539	0.0215539	77.8448	87.3777	19.8857	28.7512	18.218	27.5601	17.8931	23.2315	18.6656	26.5143	-98.1382	0.242222	3381	5.59572	21.7853	140	17.5518	28.7512	1188.44	5.59572	21.7853	140	13.9119	26.5143	646.559
91420	ISP2-4	ISP2 (65 m)	37.7232	-117.324	Poleta Formation	shale	519	-519	Biostratigraphic estimate	520	514	SGP	Novek et al. 2016	18.7378	1.246	4.26615	0.175217	0.183704	0.02225	0.0453846	0.00282609	0.00282609	0.0210395	0.0210395	78.2582	87.3135	20.2701	28.6916	18.623	27.4973	18.1246	23.1956	19.0059	26.4615	-98.1382	0.242222	3381	5.59572	21.7853	140	17.4677	28.6916	1157.66	5.59572	21.7853	140	13.8252	26.4615	634.682
91421	ISP2-3	ISP2 (65 m)	37.7232	-117.324	Poleta Formation	shale	519	-519	Biostratigraphic estimate	520	514	SGP	Novek et al. 2016	19.1911	0.924	4.48308	0.148261	0.188148	0.0165	0.0476923	0.0023913	0.0023913	0.0214368	0.0214368	78.1921	87.769	20.2086	29.1151	18.5582	27.9436	18.0876	23.4506	18.9515	26.8364	-98.1382	0.242222	3381	5.59572	21.7853	140	18.0646	29.1151	1376.24	5.59572	21.7853	140	14.4405	26.8364	719.043
91422	ISP2-2	ISP2 (65 m)	37.7232	-117.324	Poleta Formation	shale	519	-519	Biostratigraphic estimate	520	514	SGP	Novek et al. 2016	20.2111	0.392	5.01333	0.175217	0.198148	0.007	0.0533333	0.00282609	0.00282609	0.0226445	0.0226445	77.0604	87.504	19.1561	28.8687	17.4492	27.6839	17.4538	23.3022	18.0197	26.6183	-98.1382	0.242222	3381	5.59572	21.7853	140	17.7173	28.8687	1249.05	5.59572	21.7853	140	14.0825	26.6183	669.952
91424	ISP3-3	ISP3 (95 m)	37.7231	-117.324	Poleta Formation	shale	519	-519	Biostratigraphic estimate	520	514	SGP	Novek et al. 2016	5.57222	7.196	0.204872	2.14304	0.0546296	0.1285	0.00217949	0.0345652	0.0345652	0.0137511	0.00217949	43.3777	43.3777	-12.1688	-12.1688	-15.5599	-15.5599	-1.40851	-1.40851	-9.71239	-9.71239	-98.1382	0.242683	3381	5.59572	21.7853	140	5.59572	21.7853	140	5.59572	21.7853	140	5.59572	21.7853	140
91425	ISP3-1	ISP3 (95 m)	37.7231	-117.324	Poleta Formation	shale	519	-519	Biostratigraphic estimate	520	514	SGP	Novek et al. 2016	6.64889	2.912	0.325385	2.49348	0.0651852	0.052	0.00346154	0.0402174	0.0402174	0.01618	0.00346154	43.7245	43.7245	-11.8462	-11.8462	-15.22	-15.22	-1.21426	-1.21426	-9.42681	-9.42681	-98.1382	0.242683	3381	5.59572	21.7853	140	5.59572	21.7853	140	5.59572	21.7853	140	5.59572	21.7853	140
91426	ISP3-2	ISP3 (95 m)	37.7231	-117.324	Poleta Formation	shale	519	-519	Biostratigraphic estimate	520	514	SGP	Novek et al. 2016	6.47889	4.466	0.265128	2.43957	0.0635185	0.07975	0.00282051	0.0393478	0.0393478	0.0158016	0.00282051	43.7954	43.7954	-11.7803	-11.7803	-15.1505	-15.1505	-1.17458	-1.17458	-9.36845	-9.36845	-98.1382	0.242683	3381	5.59572	21.7853	140	5.59572	21.7853	140	5.59572	21.7853	140	5.59572	21.7853	140
91428	ISP3-5	ISP3 (95 m)	37.7231	-117.324	Poleta Formation	shale	519	-519	Biostratigraphic estimate	520	514	SGP	Novek et al. 2016	5.96889	4.69	0.253077	2.18348	0.0585185	0.08375	0.00269231	0.0352174	0.0352174	0.0143281	0.00269231	44.4516	44.4516	-11.1701	-11.1701	-14.5075	-14.5075	-0.80713	-0.80713	-8.82822	-8.82822	-98.1382	0.242683	3381	5.59572	21.7853	140	5.59572	21.7853	140	5.59572	21.7853	140	5.59572	21.7853	140
91429	ISP3-6	ISP3 (95 m)	37.7231	-117.324	Poleta Formation	shale	519	-519	Biostratigraphic estimate	520	514	SGP	Novek et al. 2016	7.17778	1.722	0.385641	2.22391	0.0703704	0.03075	0.00410256	0.0358696	0.03075	0.0152211	0.00410256	49.8753	49.8753	-6.12593	-6.12593	-9.19216	-9.19216	2.23019	2.23019	-4.36263	-4.36263	-98.1382	0.242683	3381	5.59572	21.7853	140	5.59572	21.7853	140	5.59572	21.7853	140	5.59572	21.7853	140
91430	ISPQ3-1	ISP3 (95 m)	37.7231	-117.324	Poleta Formation	shale	519	-519	Biostratigraphic estimate	520	514	SGP	Novek et al. 2016	18.7567	0.896	5.12179	0.0943478	0.183889	0.016	0.0544872	0.00152174	0.00152174	0.0207703	0.0207703	76.1698	88.5347	18.328	29.8273	16.5764	28.694	16.9551	23.8794	17.2865	27.4669	-98.1382	0.242683	3381	5.59572	21.7853	140	19.0682	29.8273	1743.76	5.59572	21.7853	140	15.475	27.4669	860.883
91432	ISPQ3-3	ISP3 (95 m)	37.7231	-117.324	Poleta Formation	shale	519	-519	Biostratigraphic estimate	520	514	SGP	Novek et al. 2016	4.87333	0.434	0.433846	0.377391	0.0477778	0.00775	0.00461538	0.00608696	0.00608696	0.0066613	0.00461538	73.9971	73.9971	16.3073	16.3073	14.4472	14.4472	15.7384	15.7384	15.4976	15.4976	-98.1382	0.242683	3381	5.59572	21.7853	140	5.59572	21.7853	140	5.59572	21.7853	140	5.59572	21.7853	140
91436	ISPQ4-5	ISP4 (105 m)	37.7229	-117.325	Poleta Formation	shale	519	-519	Biostratigraphic estimate	520	514	SGP	Novek et al. 2016	5.79889	0.154	0.626667	0.0134783	0.0568519	0.00275	0.00666667	0.000217391	0.000217391	0.00636518	0.00636518	88.8959	89.3169	30.1632	30.5548	29.048	29.4606	24.0817	24.3175	27.7643	28.1109	-98.1384	0.243068	3381	19.5416	30.1632	1917.11	20.0934	30.5548	2119.2	15.963	27.7643	927.788	16.5318	28.1109	1005.78
91440	ISPQ4-1	ISP4 (105 m)	37.7229	-117.325	Poleta Formation	shale	519	-519	Biostratigraphic estimate	520	514	SGP	Novek et al. 2016	8.44333	2.492	0.915897	0.606522	0.0827778	0.0445	0.00974359	0.00978261	0.00978261	0.0113714	0.00974359	73.8516	73.8516	16.172	16.172	14.3046	14.3046	15.6569	15.6569	15.3778	15.3778	-98.1384	0.243068	3381	5.59572	21.7853	140	5.59572	21.7853	140	5.59572	21.7853	140	5.59572	21.7853	140
91445	D11	WP-WI	37.2908	-118.153	Poleta Formation	shale	519	-519	Biostratigraphic estimate	520	514	SGP	Novek et al. 2016	17.3022	1.484	3.62744	1.33435	0.16963	0.0265	0.0385897	0.0215217	0.0215217	0.0236303	0.0236303	67.5108	71.7847	10.2751	14.2497	8.09061	12.279	12.1061	14.4994	10.1572	13.676	-98.4497	0.965386	3381	5.59572	21.7853	140	5.59572	21.7853	140	5.59572	21.7853	140	5.59572	21.7853	140
91447	D7	WP-WI	37.2908	-118.153	Poleta Formation	shale	519	-519	Biostratigraphic estimate	520	514	SGP	Novek et al. 2016	19.6067	1.106	4.48308	0.997391	0.192222	0.01975	0.0476923	0.016087	0.016087	0.0249329	0.0249329	70.647	77.0958	13.1917	19.1891	11.164	17.4839	13.8623	17.4736	12.7393	18.0489	-98.4497	0.965386	3381	5.59572	21.7853	140	5.59572	21.7853	140	5.59572	21.7853	140	5.59572	21.7853	140
91448	D6	WP-WI	37.2908	-118.153	Poleta Formation	shale	519	-519	Biostratigraphic estimate	520	514	SGP	Novek et al. 2016	19.0022	0.966	4.13359	1.18609	0.186296	0.01725	0.0439744	0.0191304	0.01725	0.0247419	0.0247419	69.8652	75.296	12.4646	17.5153	10.3979	15.7201	13.4245	16.4658	12.0957	16.567	-98.4497	0.965386	3381	5.59572	21.7853	140	5.59572	21.7853	140	5.59572	21.7853	140	5.59572	21.7853	140
91449	D5	WP-WI	37.2908	-118.153	Poleta Formation	shale	519	-519	Biostratigraphic estimate	520	514	SGP	Novek et al. 2016	20.5511	0.224	5.08564	1.07826	0.201481	0.004	0.0541026	0.0173913	0.004	0.0247636	0.0247636	72.7435	81.3618	15.1414	23.1565	13.2186	21.6646	15.0363	19.8626	14.4655	21.5612	-98.4497	0.965386	3381	5.59572	21.7853	140	7.85384	23.1565	225.283	5.59572	21.7853	140	5.59572	21.7853	140
91450	D3	WP-WI	37.2908	-118.153	Poleta Formation	shale	519	-519	Biostratigraphic estimate	520	514	SGP	Novek et al. 2016	18.5678	0.504	4.16974	1.22652	0.182037	0.009	0.044359	0.0197826	0.009	0.0234244	0.0234244	71.3371	77.7126	13.8335	19.7627	11.8404	18.0883	14.2488	17.819	13.3075	18.5567	-98.4497	0.965386	3381	5.59572	21.7853	140	5.59572	21.7853	140	5.59572	21.7853	140	5.59572	21.7853	140
91451	D2	WP-WI	37.2908	-118.153	Poleta Formation	shale	519	-519	Biostratigraphic estimate	520	514	SGP	Novek et al. 2016	19.1533	0.238	4.36256	1.24	0.187778	0.00425	0.0464103	0.02	0.00425	0.0235586	0.0235586	72.6587	79.7065	15.0626	21.6171	13.1355	20.0424	14.9889	18.9357	14.3957	20.1984	-98.4497	0.965386	3381	5.59572	21.7853	140	5.59572	21.7853	140	5.59572	21.7853	140	5.59572	21.7853	140
91452	D1	WP-WI	37.2908	-118.153	Poleta Formation	shale	519	-519	Biostratigraphic estimate	520	514	SGP	Novek et al. 2016	18.7378	0.938	4.29026	1.34783	0.183704	0.01675	0.045641	0.0217391	0.01675	0.0246881	0.0246881	68.5887	74.4098	11.2775	16.6912	9.1469	14.8516	12.7097	15.9695	11.0447	15.8374	-98.4497	0.965386	3381	5.59572	21.7853	140	5.59572	21.7853	140	5.59572	21.7853	140	5.59572	21.7853	140
3321	S1409-100.2	S1409	53.1982	-119.151	Mural Formation	shale	518	-518	The Mural Formation at its type section spans the Nevadella-Bonnia/Olenellus trilobite zones, corresponding to the Montezuman-Dyeran boundary. Samples from the Montezuman (Nevadella zone) were given an age of 518 Ma, samples from the Dyeran (Bonnia-Olenellus were given an age of 515 Ma			SGP	Sperling et al. 2018	17.4533	1.778	5.26641	1.25348	0.171111	0.03175	0.0560256	0.0202174	0.0202174	0.0235051	0.0235051	63.9497	72.7974	6.96319	15.1916	4.60068	13.2715	10.1118	15.0666	7.22523	14.5099	-80.2695	0.804532	3386	5.69029	22.0721	140	5.69029	22.0721	140	5.69029	22.0721	140	5.69029	22.0721	140
3322	S1409-102.3	S1409	53.1982	-119.151	Mural Formation	shale	518	-518	The Mural Formation at its type section spans the Nevadella-Bonnia/Olenellus trilobite zones, corresponding to the Montezuman-Dyeran boundary. Samples from the Montezuman (Nevadella zone) were given an age of 518 Ma, samples from the Dyeran (Bonnia-Olenellus were given an age of 515 Ma			SGP	Sperling et al. 2018	16.0178	5.754	4.57949	1.26696	0.157037	0.10275	0.0487179	0.0204348	0.0204348	0.0219896	0.0219896	63.6745	71.4142	6.70732	13.9052	4.33104	11.9159	9.95774	14.2919	6.9987	13.371	-80.2695	0.804532	3386	5.69029	22.0721	140	5.69029	22.0721	140	5.69029	22.0721	140	5.69029	22.0721	140
3323	S1409-103.3	S1409	53.1982	-119.151	Mural Formation	shale	518	-518	The Mural Formation at its type section spans the Nevadella-Bonnia/Olenellus trilobite zones, corresponding to the Montezuman-Dyeran boundary. Samples from the Montezuman (Nevadella zone) were given an age of 518 Ma, samples from the Dyeran (Bonnia-Olenellus were given an age of 515 Ma			SGP	Sperling et al. 2018	16.7167	1.078	5.03744	1.28043	0.163889	0.01925	0.0535897	0.0206522	0.01925	0.0226435	0.0226435	63.6756	72.3781	6.70835	14.8016	4.33213	12.8605	9.95836	14.8317	6.99961	14.1646	-80.2695	0.804532	3386	5.69029	22.0721	140	5.69029	22.0721	140	5.69029	22.0721	140	5.69029	22.0721	140
3324	S1409-105.7	S1409	53.1982	-119.151	Mural Formation	shale	518	-518	The Mural Formation at its type section spans the Nevadella-Bonnia/Olenellus trilobite zones, corresponding to the Montezuman-Dyeran boundary. Samples from the Montezuman (Nevadella zone) were given an age of 518 Ma, samples from the Dyeran (Bonnia-Olenellus were given an age of 515 Ma			SGP	Sperling et al. 2018	16.9244	0.126	5.92923	1.09174	0.165926	0.00225	0.0630769	0.0176087	0.00225	0.0206427	0.0206427	66.674	80.3798	9.49681	22.2432	7.27051	20.7022	11.6374	19.3127	9.46825	20.7527	-80.2695	0.804532	3386	5.69029	22.0721	140	5.97875	22.2432	150.88	5.69029	22.0721	140	5.69029	22.0721	140
3325	S1409-107.3	S1409	53.1982	-119.151	Mural Formation	shale	518	-518	The Mural Formation at its type section spans the Nevadella-Bonnia/Olenellus trilobite zones, corresponding to the Montezuman-Dyeran boundary. Samples from the Montezuman (Nevadella zone) were given an age of 518 Ma, samples from the Dyeran (Bonnia-Olenellus were given an age of 515 Ma			SGP	Sperling et al. 2018	16.0933	0.154	5.01333	1.0513	0.157778	0.00275	0.0533333	0.0169565	0.00275	0.0197205	0.0197205	68.356	80.0071	11.0611	21.8966	8.91891	20.3369	12.5794	19.104	10.8531	20.4458	-80.2695	0.804532	3386	5.69029	22.0721	140	5.69029	22.0721	140	5.69029	22.0721	140	5.69029	22.0721	140
3326	S1409-112.7	S1409	53.1982	-119.151	Mural Formation	shale	518	-518	The Mural Formation at its type section spans the Nevadella-Bonnia/Olenellus trilobite zones, corresponding to the Montezuman-Dyeran boundary. Samples from the Montezuman (Nevadella zone) were given an age of 518 Ma, samples from the Dyeran (Bonnia-Olenellus were given an age of 515 Ma			SGP	Sperling et al. 2018	18.2089	0.126	6.53179	0.741304	0.178519	0.00225	0.0694872	0.0119565	0.00225	0.0214139	0.0214139	68.0817	83.3657	10.806	25.0201	8.65006	23.6284	12.4257	20.9848	10.6273	23.2111	-80.2695	0.804532	3386	5.69029	22.0721	140	10.8691	25.0201	384.038	5.69029	22.0721	140	7.61049	23.2111	212.424
3327	S1409-113.2	S1409	53.1982	-119.151	Mural Formation	shale	518	-518	The Mural Formation at its type section spans the Nevadella-Bonnia/Olenellus trilobite zones, corresponding to the Montezuman-Dyeran boundary. Samples from the Montezuman (Nevadella zone) were given an age of 518 Ma, samples from the Dyeran (Bonnia-Olenellus were given an age of 515 Ma			SGP	Sperling et al. 2018	20.1733	0.098	5.91718	0.862609	0.197778	0.00175	0.0629487	0.013913	0.00175	0.0237156	0.0237156	71.5576	83.3955	14.0386	25.0478	12.0565	23.6576	14.3723	21.0015	13.4891	23.2356	-80.2695	0.804532	3386	5.69029	22.0721	140	10.9235	25.0478	387.893	5.69029	22.0721	140	7.65176	23.2356	213.981
3328	S1409-113.7	S1409	53.1982	-119.151	Mural Formation	shale	518	-518	The Mural Formation at its type section spans the Nevadella-Bonnia/Olenellus trilobite zones, corresponding to the Montezuman-Dyeran boundary. Samples from the Montezuman (Nevadella zone) were given an age of 518 Ma, samples from the Dyeran (Bonnia-Olenellus were given an age of 515 Ma			SGP	Sperling et al. 2018	21.0989	0.196	5.62795	0.727826	0.206852	0.0035	0.0598718	0.0117391	0.0035	0.0246768	0.0246768	73.3614	83.8245	15.7161	25.4468	13.8242	24.078	15.3824	21.2417	14.9742	23.5888	-80.2695	0.804532	3386	5.69029	22.0721	140	11.7078	25.4468	443.517	5.69029	22.0721	140	8.24725	23.5888	236.442
94107	Buen (10)	Sirius Passet	82.7932	-42.2257	Buen Formation	mudstone	517.5	-517.5	Age is given as Cambrian Stage 3 based on trilobite biostratigraphy (Buenullus higginsi Blaker [1988] suggests a stratigraphic correlation with the Nevadella Zone in Laurentia [Blaker and Peel, 1997]). Age is assigned as the middle of Cambrian Stage 3. Max is the base of Stage 3. Min is the top of Stage 3. Ages based on the ICS 2018 chart.	521	514	SGP	Le Boudec et al. 2014	28.8811	0.14	4.66385	0.512174	0.283148	0.0025	0.0496154	0.00826087	0.0025	0.0326566	0.0326566	82.4245	86.7048	24.1448	28.1255	22.706	26.9007	20.4577	22.8547	22.4361	25.9603	-50.2634	-21.5083	4258	13.4333	24.1448	571.367	19.5309	28.1255	1875.67	10.2974	22.4361	343.491	16.1961	25.9603	949.41
94108	8.7	Sirius Passet	82.7932	-42.2257	Buen Formation	mudstone	517.5	-517.5	Age is given as Cambrian Stage 3 based on trilobite biostratigraphy (Buenullus higginsi Blaker [1988] suggests a stratigraphic correlation with the Nevadella Zone in Laurentia [Blaker and Peel, 1997]). Age is assigned as the middle of Cambrian Stage 3. Max is the base of Stage 3. Min is the top of Stage 3. Ages based on the ICS 2018 chart.	521	514	SGP	Le Boudec et al. 2014	24.4233	0.14	3.74795	0.404348	0.239444	0.0025	0.0398718	0.00652174	0.0025	0.0276074	0.0276074	83.043	86.7321	24.72	28.1509	23.3121	26.9275	20.8041	22.87	22.9454	25.9828	-50.2634	-21.5083	4258	14.3086	24.72	691.141	19.5702	28.1509	1889.92	11.2373	22.9454	410.151	16.2303	25.9828	954.088
94109	8.5	Sirius Passet	82.7932	-42.2257	Buen Formation	mudstone	517.5	-517.5	Age is given as Cambrian Stage 3 based on trilobite biostratigraphy (Buenullus higginsi Blaker [1988] suggests a stratigraphic correlation with the Nevadella Zone in Laurentia [Blaker and Peel, 1997]). Age is assigned as the middle of Cambrian Stage 3. Max is the base of Stage 3. Min is the top of Stage 3. Ages based on the ICS 2018 chart.	521	514	SGP	Le Boudec et al. 2014	23.12	0.084	3.24179	0.323478	0.226667	0.0015	0.0344872	0.00521739	0.0015	0.0259316	0.0259316	84.6178	87.4096	26.1845	28.7809	24.8554	27.5914	21.686	23.2494	24.242	26.5405	-50.2634	-21.5083	4258	16.5373	26.1845	996.096	20.5482	28.7809	2246.39	13.5813	24.242	591.609	17.079	26.5405	1070.23
94110	8.2	Sirius Passet	82.7932	-42.2257	Buen Formation	mudstone	517.5	-517.5	Age is given as Cambrian Stage 3 based on trilobite biostratigraphy (Buenullus higginsi Blaker [1988] suggests a stratigraphic correlation with the Nevadella Zone in Laurentia [Blaker and Peel, 1997]). Age is assigned as the middle of Cambrian Stage 3. Max is the base of Stage 3. Min is the top of Stage 3. Ages based on the ICS 2018 chart.	521	514	SGP	Le Boudec et al. 2014	24.9333	0.056	3.97692	0.404348	0.244444	0.001	0.0423077	0.00652174	0.001	0.0279962	0.0279962	83.067	87.3133	24.7423	28.6914	23.3356	27.497	20.8175	23.1955	22.9652	26.4613	-50.2634	-21.5083	4258	14.3426	24.7423	695.79	20.4088	28.6914	2193.38	11.2738	22.9652	412.738	16.9584	26.4613	1053.72
94111	8	Sirius Passet	82.7932	-42.2257	Buen Formation	mudstone	517.5	-517.5	Age is given as Cambrian Stage 3 based on trilobite biostratigraphy (Buenullus higginsi Blaker [1988] suggests a stratigraphic correlation with the Nevadella Zone in Laurentia [Blaker and Peel, 1997]). Age is assigned as the middle of Cambrian Stage 3. Max is the base of Stage 3. Min is the top of Stage 3. Ages based on the ICS 2018 chart.	521	514	SGP	Le Boudec et al. 2014	31.9789	0.098	5.24231	0.566087	0.313519	0.00175	0.0557692	0.00913043	0.00175	0.0360443	0.0360443	82.4684	86.9814	24.1856	28.3827	22.749	27.1717	20.4823	23.0096	22.4723	26.188	-50.2634	-21.5083	4258	13.4955	24.1856	579.87	19.9299	28.3827	2020.06	10.3641	22.4723	348.224	16.5425	26.188	996.819
94112	7.6	Sirius Passet	82.7932	-42.2257	Buen Formation	mudstone	517.5	-517.5	Age is given as Cambrian Stage 3 based on trilobite biostratigraphy (Buenullus higginsi Blaker [1988] suggests a stratigraphic correlation with the Nevadella Zone in Laurentia [Blaker and Peel, 1997]). Age is assigned as the middle of Cambrian Stage 3. Max is the base of Stage 3. Min is the top of Stage 3. Ages based on the ICS 2018 chart.	521	514	SGP	Le Boudec et al. 2014	25.7078	0.168	3.89256	0.377391	0.252037	0.003	0.0414103	0.00608696	0.003	0.0290138	0.0290138	83.3086	86.8681	24.967	28.2773	23.5724	27.0607	20.9528	22.9461	23.1641	26.0947	-50.2634	-21.5083	4258	14.6845	24.967	742.577	19.7664	28.2773	1960.89	11.641	23.1641	438.777	16.4006	26.0947	977.392
94113	7.3	Sirius Passet	82.7932	-42.2257	Buen Formation	mudstone	517.5	-517.5	Age is given as Cambrian Stage 3 based on trilobite biostratigraphy (Buenullus higginsi Blaker [1988] suggests a stratigraphic correlation with the Nevadella Zone in Laurentia [Blaker and Peel, 1997]). Age is assigned as the middle of Cambrian Stage 3. Max is the base of Stage 3. Min is the top of Stage 3. Ages based on the ICS 2018 chart.	521	514	SGP	Le Boudec et al. 2014	27.3889	0.126	4.2541	0.525652	0.268519	0.00225	0.0452564	0.00847826	0.00225	0.0310274	0.0310274	82.7476	86.5423	24.4452	27.9744	23.0226	26.7415	20.6386	22.7637	22.7022	25.8265	-50.2634	-21.5083	4258	13.8906	24.4452	633.937	19.2964	27.9744	1790.81	10.7884	22.7022	378.314	15.9925	25.8265	921.55
94114	6.7	Sirius Passet	82.7932	-42.2257	Buen Formation	mudstone	517.5	-517.5	Age is given as Cambrian Stage 3 based on trilobite biostratigraphy (Buenullus higginsi Blaker [1988] suggests a stratigraphic correlation with the Nevadella Zone in Laurentia [Blaker and Peel, 1997]). Age is assigned as the middle of Cambrian Stage 3. Max is the base of Stage 3. Min is the top of Stage 3. Ages based on the ICS 2018 chart.	521	514	SGP	Le Boudec et al. 2014	29.9956	0.014	4.83256	0.660435	0.294074	0.00025	0.0514103	0.0106522	0.00025	0.0338862	0.0338862	82.5155	86.7827	24.2294	28.1979	22.7952	26.9771	20.5087	22.8983	22.5111	26.0244	-50.2634	-21.5083	4258	13.5622	24.2294	588.994	19.6432	28.1979	1916.33	10.4357	22.5111	353.302	16.2937	26.0244	962.761
94115	5.7	Sirius Passet	82.7932	-42.2257	Buen Formation	mudstone	517.5	-517.5	Age is given as Cambrian Stage 3 based on trilobite biostratigraphy (Buenullus higginsi Blaker [1988] suggests a stratigraphic correlation with the Nevadella Zone in Laurentia [Blaker and Peel, 1997]). Age is assigned as the middle of Cambrian Stage 3. Max is the base of Stage 3. Min is the top of Stage 3. Ages based on the ICS 2018 chart.	521	514	SGP	Le Boudec et al. 2014	28.3333	0.028	4.35051	0.566087	0.277778	0.0005	0.0462821	0.00913043	0.0005	0.0319342	0.0319342	83.2442	86.9843	24.9071	28.3854	23.5093	27.1746	20.9167	23.0112	23.1111	26.1904	-50.2634	-21.5083	4258	14.5934	24.9071	730.106	19.9341	28.3854	2021.58	11.5431	23.1111	431.836	16.5462	26.1904	997.319
94116	5.3	Sirius Passet	82.7932	-42.2257	Buen Formation	mudstone	517.5	-517.5	Age is given as Cambrian Stage 3 based on trilobite biostratigraphy (Buenullus higginsi Blaker [1988] suggests a stratigraphic correlation with the Nevadella Zone in Laurentia [Blaker and Peel, 1997]). Age is assigned as the middle of Cambrian Stage 3. Max is the base of Stage 3. Min is the top of Stage 3. Ages based on the ICS 2018 chart.	521	514	SGP	Le Boudec et al. 2014	30.6944	0.07	4.65179	0.62	0.300926	0.00125	0.0494872	0.01	0.00125	0.0346862	0.0346862	83.2061	86.7566	24.8717	28.1737	23.472	26.9515	20.8954	22.8837	23.0797	26.003	-50.2634	-21.5083	4258	14.5396	24.8717	722.738	19.6056	28.1737	1902.71	11.4853	23.0797	427.736	16.261	26.003	958.29
94117	5	Sirius Passet	82.7932	-42.2257	Buen Formation	mudstone	517.5	-517.5	Age is given as Cambrian Stage 3 based on trilobite biostratigraphy (Buenullus higginsi Blaker [1988] suggests a stratigraphic correlation with the Nevadella Zone in Laurentia [Blaker and Peel, 1997]). Age is assigned as the middle of Cambrian Stage 3. Max is the base of Stage 3. Min is the top of Stage 3. Ages based on the ICS 2018 chart.	521	514	SGP	Le Boudec et al. 2014	30.7322	0.084	4.79641	0.660435	0.301296	0.0015	0.0510256	0.0106522	0.0015	0.0348276	0.0348276	82.666	86.5108	24.3694	27.945	22.9427	26.7105	20.593	22.746	22.635	25.8005	-50.2634	-21.5083	4258	13.7752	24.3694	618.147	19.2508	27.945	1774.33	10.6645	22.635	369.526	15.9529	25.8005	916.139
94118	4.4	Sirius Passet	82.7932	-42.2257	Buen Formation	mudstone	517.5	-517.5	Age is given as Cambrian Stage 3 based on trilobite biostratigraphy (Buenullus higginsi Blaker [1988] suggests a stratigraphic correlation with the Nevadella Zone in Laurentia [Blaker and Peel, 1997]). Age is assigned as the middle of Cambrian Stage 3. Max is the base of Stage 3. Min is the top of Stage 3. Ages based on the ICS 2018 chart.	521	514	SGP	Le Boudec et al. 2014	26.4822	0.042	4.01308	0.525652	0.25963	0.00075	0.0426923	0.00847826	0.00075	0.0298731	0.0298731	83.3348	86.9108	24.9913	28.3171	23.5981	27.1026	20.9675	22.9701	23.1856	26.1299	-50.2634	-21.5083	4258	14.7216	24.9913	747.645	19.8281	28.3171	1983.23	11.6807	23.1856	441.598	16.4542	26.1299	984.728
94119	4.2	Sirius Passet	82.7932	-42.2257	Buen Formation	mudstone	517.5	-517.5	Age is given as Cambrian Stage 3 based on trilobite biostratigraphy (Buenullus higginsi Blaker [1988] suggests a stratigraphic correlation with the Nevadella Zone in Laurentia [Blaker and Peel, 1997]). Age is assigned as the middle of Cambrian Stage 3. Max is the base of Stage 3. Min is the top of Stage 3. Ages based on the ICS 2018 chart.	521	514	SGP	Le Boudec et al. 2014	25.0089	0.084	3.49487	0.377391	0.245185	0.0015	0.0371795	0.00608696	0.0015	0.0280858	0.0280858	84.5607	87.2986	26.1315	28.6777	24.7995	27.4827	21.654	23.1872	24.195	26.4492	-50.2634	-21.5083	4258	16.4565	26.1315	985.048	20.3876	28.6777	2185.73	13.5098	24.195	581.829	16.94	26.4492	1051.21
94120	4	Sirius Passet	82.7932	-42.2257	Buen Formation	mudstone	517.5	-517.5	Age is given as Cambrian Stage 3 based on trilobite biostratigraphy (Buenullus higginsi Blaker [1988] suggests a stratigraphic correlation with the Nevadella Zone in Laurentia [Blaker and Peel, 1997]). Age is assigned as the middle of Cambrian Stage 3. Max is the base of Stage 3. Min is the top of Stage 3. Ages based on the ICS 2018 chart.	521	514	SGP	Le Boudec et al. 2014	31.2611	0.266	5.1941	0.741304	0.306481	0.00475	0.0552564	0.0119565	0.00475	0.0359098	0.0359098	80.9845	85.3476	22.8056	26.8633	21.2949	25.5707	19.6513	22.0947	21.2506	24.8429	-50.2634	-21.5083	4258	10.9793	22.8056	391.856	17.5726	26.8633	1167.01	8.25893	21.2506	236.882	14.4957	24.8429	716.736
94121	3.4	Sirius Passet	82.7932	-42.2257	Buen Formation	mudstone	517.5	-517.5	Age is given as Cambrian Stage 3 based on trilobite biostratigraphy (Buenullus higginsi Blaker [1988] suggests a stratigraphic correlation with the Nevadella Zone in Laurentia [Blaker and Peel, 1997]). Age is assigned as the middle of Cambrian Stage 3. Max is the base of Stage 3. Min is the top of Stage 3. Ages based on the ICS 2018 chart.	521	514	SGP	Le Boudec et al. 2014	25.6889	0.07	3.71179	0.458261	0.251852	0.00125	0.0394872	0.0073913	0.00125	0.0289437	0.0289437	83.9561	87.0144	25.5692	28.4134	24.207	27.2042	21.3154	23.0281	23.6972	26.2152	-50.2634	-21.5083	4258	15.6009	25.5692	867.969	19.9776	28.4134	2037.33	12.625	23.6972	508.563	16.584	26.2152	1002.49
94122	3.3	Sirius Passet	82.7932	-42.2257	Buen Formation	mudstone	517.5	-517.5	Age is given as Cambrian Stage 3 based on trilobite biostratigraphy (Buenullus higginsi Blaker [1988] suggests a stratigraphic correlation with the Nevadella Zone in Laurentia [Blaker and Peel, 1997]). Age is assigned as the middle of Cambrian Stage 3. Max is the base of Stage 3. Min is the top of Stage 3. Ages based on the ICS 2018 chart.	521	514	SGP	Le Boudec et al. 2014	31.7711	0.154	4.95308	0.606522	0.311481	0.00275	0.0526923	0.00978261	0.00275	0.0360016	0.0360016	82.6855	86.5189	24.3875	27.9526	22.9618	26.7185	20.6039	22.7506	22.651	25.8072	-50.2634	-21.5083	4258	13.8027	24.3875	621.912	19.2625	27.9526	1778.57	10.694	22.651	371.622	15.9631	25.8072	917.529
94123	3	Sirius Passet	82.7932	-42.2257	Buen Formation	mudstone	517.5	-517.5	Age is given as Cambrian Stage 3 based on trilobite biostratigraphy (Buenullus higginsi Blaker [1988] suggests a stratigraphic correlation with the Nevadella Zone in Laurentia [Blaker and Peel, 1997]). Age is assigned as the middle of Cambrian Stage 3. Max is the base of Stage 3. Min is the top of Stage 3. Ages based on the ICS 2018 chart.	521	514	SGP	Le Boudec et al. 2014	30.9211	0.014	4.76026	0.606522	0.303148	0.00025	0.050641	0.00978261	0.00025	0.0347979	0.0347979	83.3233	87.1169	24.9806	28.5087	23.5868	27.3046	20.961	23.0855	23.1761	26.2996	-50.2634	-21.5083	4258	14.7053	24.9806	745.416	20.1254	28.5087	2090.82	11.6632	23.1761	440.357	16.7123	26.2996	1020.05
94124	2.7	Sirius Passet	82.7932	-42.2257	Buen Formation	mudstone	517.5	-517.5	Age is given as Cambrian Stage 3 based on trilobite biostratigraphy (Buenullus higginsi Blaker [1988] suggests a stratigraphic correlation with the Nevadella Zone in Laurentia [Blaker and Peel, 1997]). Age is assigned as the middle of Cambrian Stage 3. Max is the base of Stage 3. Min is the top of Stage 3. Ages based on the ICS 2018 chart.	521	514	SGP	Le Boudec et al. 2014	25.33	0.056	3.60333	0.444783	0.248333	0.001	0.0383333	0.00717391	0.001	0.0285008	0.0285008	84.2263	87.132	25.8205	28.5228	24.4718	27.3194	21.4667	23.0939	23.9197	26.312	-50.2634	-21.5083	4258	15.9833	25.8205	920.29	20.1472	28.5228	2098.73	13.0356	23.9197	537.682	16.7313	26.312	1022.65
94125	2	Sirius Passet	82.7932	-42.2257	Buen Formation	mudstone	517.5	-517.5	Age is given as Cambrian Stage 3 based on trilobite biostratigraphy (Buenullus higginsi Blaker [1988] suggests a stratigraphic correlation with the Nevadella Zone in Laurentia [Blaker and Peel, 1997]). Age is assigned as the middle of Cambrian Stage 3. Max is the base of Stage 3. Min is the top of Stage 3. Ages based on the ICS 2018 chart.	521	514	SGP	Le Boudec et al. 2014	28.0122	0.084	4.42282	0.606522	0.27463	0.0015	0.0470513	0.00978261	0.0015	0.031768	0.031768	82.4804	86.4484	24.1968	27.887	22.7608	26.6495	20.489	22.7111	22.4822	25.7492	-50.2634	-21.5083	4258	13.5125	24.1968	582.198	19.1609	27.887	1741.79	10.3824	22.4822	349.519	15.8748	25.7492	905.454
94126	1.8	Sirius Passet	82.7932	-42.2257	Buen Formation	mudstone	517.5	-517.5	Age is given as Cambrian Stage 3 based on trilobite biostratigraphy (Buenullus higginsi Blaker [1988] suggests a stratigraphic correlation with the Nevadella Zone in Laurentia [Blaker and Peel, 1997]). Age is assigned as the middle of Cambrian Stage 3. Max is the base of Stage 3. Min is the top of Stage 3. Ages based on the ICS 2018 chart.	521	514	SGP	Le Boudec et al. 2014	28.2578	0.182	4.56744	0.62	0.277037	0.00325	0.0485897	0.01	0.00325	0.0322541	0.0322541	81.7516	85.892	23.5189	27.3696	22.0465	26.1042	20.0809	22.3995	21.8821	25.2911	-50.2634	-21.5083	4258	12.296	23.5189	485.229	18.3581	27.3696	1451.24	9.28953	21.8821	275.754	15.1777	25.2911	810.059
94127	1.6	Sirius Passet	82.7932	-42.2257	Buen Formation	mudstone	517.5	-517.5	Age is given as Cambrian Stage 3 based on trilobite biostratigraphy (Buenullus higginsi Blaker [1988] suggests a stratigraphic correlation with the Nevadella Zone in Laurentia [Blaker and Peel, 1997]). Age is assigned as the middle of Cambrian Stage 3. Max is the base of Stage 3. Min is the top of Stage 3. Ages based on the ICS 2018 chart.	521	514	SGP	Le Boudec et al. 2014	27.7856	0.042	4.21795	0.606522	0.272407	0.00075	0.0448718	0.00978261	0.00075	0.0314378	0.0314378	83.0987	86.6497	24.7718	28.0742	23.3667	26.8467	20.8353	22.8238	22.9913	25.9149	-50.2634	-21.5083	4258	14.3875	24.7718	701.935	19.4513	28.0742	1846.88	11.322	22.9913	416.158	16.127	25.9149	939.957
94128	1	Sirius Passet	82.7932	-42.2257	Buen Formation	mudstone	517.5	-517.5	Age is given as Cambrian Stage 3 based on trilobite biostratigraphy (Buenullus higginsi Blaker [1988] suggests a stratigraphic correlation with the Nevadella Zone in Laurentia [Blaker and Peel, 1997]). Age is assigned as the middle of Cambrian Stage 3. Max is the base of Stage 3. Min is the top of Stage 3. Ages based on the ICS 2018 chart.	521	514	SGP	Le Boudec et al. 2014	28.5978	0.084	4.36256	0.606522	0.28037	0.0015	0.0464103	0.00978261	0.0015	0.0324059	0.0324059	82.9343	86.5183	24.6189	27.9521	23.2056	26.718	20.7432	22.7503	22.8559	25.8068	-50.2634	-21.5083	4258	14.1548	24.6189	670.095	19.2618	27.9521	1778.29	11.0722	22.8559	398.438	15.9624	25.8068	917.439
94129	0.9	Sirius Passet	82.7932	-42.2257	Buen Formation	mudstone	517.5	-517.5	Age is given as Cambrian Stage 3 based on trilobite biostratigraphy (Buenullus higginsi Blaker [1988] suggests a stratigraphic correlation with the Nevadella Zone in Laurentia [Blaker and Peel, 1997]). Age is assigned as the middle of Cambrian Stage 3. Max is the base of Stage 3. Min is the top of Stage 3. Ages based on the ICS 2018 chart.	521	514	SGP	Le Boudec et al. 2014	25.9533	0.098	3.79615	0.512174	0.254444	0.00175	0.0403846	0.00826087	0.00175	0.0293839	0.0293839	83.4682	86.5931	25.1154	28.0216	23.7288	26.7912	21.0422	22.7921	23.2955	25.8683	-50.2634	-21.5083	4258	14.9104	25.1154	773.487	19.3696	28.0216	1817.31	11.8835	23.2955	455.98	16.0561	25.8683	930.251
94130	0.5	Sirius Passet	82.7932	-42.2257	Buen Formation	mudstone	517.5	-517.5	Age is given as Cambrian Stage 3 based on trilobite biostratigraphy (Buenullus higginsi Blaker [1988] suggests a stratigraphic correlation with the Nevadella Zone in Laurentia [Blaker and Peel, 1997]). Age is assigned as the middle of Cambrian Stage 3. Max is the base of Stage 3. Min is the top of Stage 3. Ages based on the ICS 2018 chart.	521	514	SGP	Le Boudec et al. 2014	30.7511	0.084	4.80846	0.673913	0.301481	0.0015	0.0511538	0.0108696	0.0015	0.0348723	0.0348723	82.5966	86.4529	24.3048	27.8912	22.8746	26.6538	20.5541	22.7136	22.5778	25.7529	-50.2634	-21.5083	4258	13.6769	24.3048	604.693	19.1674	27.8912	1744.12	10.5589	22.5778	362.039	15.8804	25.7529	906.219
94131	0	Sirius Passet	82.7932	-42.2257	Buen Formation	mudstone	517.5	-517.5	Age is given as Cambrian Stage 3 based on trilobite biostratigraphy (Buenullus higginsi Blaker [1988] suggests a stratigraphic correlation with the Nevadella Zone in Laurentia [Blaker and Peel, 1997]). Age is assigned as the middle of Cambrian Stage 3. Max is the base of Stage 3. Min is the top of Stage 3. Ages based on the ICS 2018 chart.	521	514	SGP	Le Boudec et al. 2014	28.6733	0.098	4.59154	0.633478	0.281111	0.00175	0.0488462	0.0102174	0.00175	0.0325643	0.0325643	82.2143	86.325	23.9493	27.7722	22.5001	26.5285	20.34	22.642	22.2631	25.6476	-50.2634	-21.5083	4258	13.0903	23.9493	541.567	18.9828	27.7722	1677.33	9.97807	22.2631	320.846	15.7202	25.6476	884.291
22365	D120309	USGS-1155	40	-113.75	Cabin Shale	shale	515.1	-515.1	Ages from Daven Quinn Macrostrat matching process. match_basis: column unit match_spatial_basis: containing column.	515.73	514.48	USGS-NGDB		12.6367	0.616	4.53128	0.997391	0.123889	0.011	0.0482051	0.016087	0.011	0.0167751	0.0167751	62.1992	73.8529	5.33522	16.1732	2.88518	14.3058	9.13153	15.6576	5.78397	15.3789	-93.9021	1.97944	3382	5.87944	21.6681	140	5.87944	21.6681	140	5.87944	21.6681	140	5.87944	21.6681	140
22417	D120362	USGS-1155	40	-113.75	Cabin Shale	shale	515.1	-515.1	Ages from Daven Quinn Macrostrat matching process. match_basis: column unit match_spatial_basis: containing column.	515.73	514.48	USGS-NGDB		20.0411	0.392	6.04974	0.889565	0.196481	0.007	0.064359	0.0143478	0.007	0.0242033	0.0242033	69.6278	81.1798	12.2439	22.9872	10.1652	21.4862	13.2916	19.7607	11.9002	21.4113	-93.9021	1.97944	3382	5.87944	21.6681	140	7.96076	22.9872	218.294	5.87944	21.6681	140	5.87944	21.6681	140
22427	D120372	USGS-1155	40	-113.75	Cabin Shale	siltstone	515.1	-515.1	Ages from Daven Quinn Macrostrat matching process. match_basis: column unit match_spatial_basis: containing column.	515.73	514.48	USGS-NGDB		24.6689	0.308	5.76051	2.52043	0.241852	0.0055	0.0612821	0.0406522	0.0055	0.0320004	0.0320004	69.2418	75.5776	11.8848	17.7772	9.78693	15.9961	13.0754	16.6235	11.5824	16.7989	-93.9021	1.97944	3382	5.87944	21.6681	140	5.87944	21.6681	140	5.87944	21.6681	140	5.87944	21.6681	140
22490	D120436	USGS-1155	40	-113.75	Cabin Shale	shale	515.1	-515.1	Ages from Daven Quinn Macrostrat matching process. match_basis: column unit match_spatial_basis: containing column.	515.73	514.48	USGS-NGDB		21.0422	0.588	6.25462	0.997391	0.206296	0.0105	0.0665385	0.016087	0.0105	0.0258759	0.0258759	68.8982	79.7252	11.5654	21.6344	9.45028	20.0607	12.883	18.9461	11.2996	20.2138	-93.9021	1.97944	3382	5.87944	21.6681	140	5.87944	21.6681	140	5.87944	21.6681	140	5.87944	21.6681	140
22491	D120437	USGS-1155	40	-113.75	Cabin Shale	siltstone	515.1	-515.1	Ages from Daven Quinn Macrostrat matching process. match_basis: column unit match_spatial_basis: containing column.	515.73	514.48	USGS-NGDB		20.3433	0.336	4.65179	1.41522	0.199444	0.006	0.0494872	0.0228261	0.006	0.0253634	0.0253634	71.8052	78.6348	14.2688	20.6203	12.2991	18.9921	14.5109	18.3355	13.6929	19.316	-93.9021	1.97944	3382	5.87944	21.6681	140	5.87944	21.6681	140	5.87944	21.6681	140	5.87944	21.6681	140
22496	D120442	USGS-1155	40	-113.75	Cabin Shale	siltstone	515.1	-515.1	Ages from Daven Quinn Macrostrat matching process. match_basis: column unit match_spatial_basis: containing column.	515.73	514.48	USGS-NGDB		25.6322	0.7	5.20615	2.10261	0.251296	0.0125	0.0553846	0.033913	0.0125	0.0330788	0.0330788	71.1698	75.969	13.6779	18.1411	11.6764	16.3796	14.1551	16.8426	13.1698	17.1211	-93.9021	1.97944	3382	5.87944	21.6681	140	5.87944	21.6681	140	5.87944	21.6681	140	5.87944	21.6681	140
22550	D120497	USGS-1155	40	-113.75	Cabin Shale	siltstone	515.1	-515.1	Ages from Daven Quinn Macrostrat matching process. match_basis: column unit match_spatial_basis: containing column.	515.73	514.48	USGS-NGDB		18.7756	0.084	4.55538	1.44217	0.184074	0.0015	0.0484615	0.0232609	0.0015	0.0232039	0.0232039	71.5416	79.329	14.0237	21.266	12.0408	19.6724	14.3633	18.7242	13.4759	19.8875	-93.9021	1.97944	3382	5.87944	21.6681	140	5.87944	21.6681	140	5.87944	21.6681	140	5.87944	21.6681	140
22560	D120507	USGS-1155	40	-113.75	Cabin Shale	shale	515.1	-515.1	Ages from Daven Quinn Macrostrat matching process. match_basis: column unit match_spatial_basis: containing column.	515.73	514.48	USGS-NGDB		21.3444	0.798	5.86897	1.1187	0.209259	0.01425	0.0624359	0.0180435	0.01425	0.0268392	0.0268392	68.8379	77.9678	11.5092	20	9.3911	18.3384	12.8492	17.962	11.2498	18.7668	-93.9021	1.97944	3382	5.87944	21.6681	140	5.87944	21.6681	140	5.87944	21.6681	140	5.87944	21.6681	140
64781	F026404	USGS-9290	35.5031	-80.0108	Tillery Formation	shale	515.1	-515.1	Ages from Daven Quinn Macrostrat matching process. match_basis: column unit match_spatial_basis: containing column.	515.73	514.48	USGS-NGDB		19.1911	1.4	3.02487	0.188696	0.188148	0.025	0.0321795	0.00304348	0.00304348	0.0215817	0.0215817	83.0989	87.1796	24.772	28.567	23.367	27.366	20.8354	23.1206	22.9915	26.3512	115.425	-82.079	6606	33.9274	24.772	27531	35.9768	28.567	38958.3	32.9658	22.9915	22901.1	34.7802	26.3512	31637.3
64782	F026405	USGS-9291	35.5042	-80.0092	Tillery Formation	shale	515.1	-515.1	Ages from Daven Quinn Macrostrat matching process. match_basis: column unit match_spatial_basis: containing column.	515.73	514.48	USGS-NGDB		18.19	0.91	3.08513	2.07565	0.178333	0.01625	0.0328205	0.0334783	0.01625	0.0253402	0.0253402	68.3578	70.3757	11.0628	12.9394	8.92067	10.8982	12.5804	13.7104	10.8546	12.516	115.421	-82.0774	6606	26.5238	11.0628	6930.72	27.5373	12.9394	8150.68	26.4114	10.8546	6795.4	27.3086	12.516	7875.44
71018	W176309	USGS-11203	35.7	-79.9167	Tillery Formation	mudstone	515.1	-515.1	Ages from Daven Quinn Macrostrat matching process. match_basis: column unit match_spatial_basis: containing column.	515.73	514.48	USGS-NGDB		16.3011	2.198	2.39821	2.10261	0.159815	0.03925	0.0255128	0.033913	0.033913	0.0252934	0.0252934	63.1296	63.1843	6.20048	6.25141	3.79696	3.85062	9.65255	9.68321	6.55	6.59508	114.295	-81.9377	6606	23.898	6.20048	4124.93	23.9255	6.25141	4141.49	24.0867	6.55	4238.54	24.1111	6.59508	4253.19
71020	W176315	USGS-11205	35.6167	-79.9667	Tillery Formation	mudstone	515.1	-515.1	Ages from Daven Quinn Macrostrat matching process. match_basis: column unit match_spatial_basis: containing column.	515.73	514.48	USGS-NGDB		17.6989	2.198	2.09692	2.10261	0.173519	0.03925	0.0223077	0.033913	0.033913	0.0268161	0.0223077	65.8134	65.8134	8.69645	8.69645	6.42712	6.42712	11.1555	11.1555	8.75969	8.75969	114.747	-82.0055	6606	25.2459	8.69645	5392.44	25.2459	8.69645	5392.44	25.2801	8.75969	5433.54	25.2801	8.75969	5433.54
71021	W176316	USGS-11206	35.6167	-79.9667	Tillery Formation	mudstone	515.1	-515.1	Ages from Daven Quinn Macrostrat matching process. match_basis: column unit match_spatial_basis: containing column.	515.73	514.48	USGS-NGDB		17.0944	2.296	1.69923	2.30478	0.167593	0.041	0.0180769	0.0371739	0.0371739	0.0268823	0.0180769	64.4544	64.4544	7.43258	7.43258	5.0953	5.0953	10.3945	10.3945	7.64078	7.64078	114.747	-82.0055	6606	24.5634	7.43258	4570.82	24.5634	7.43258	4570.82	24.6758	7.64078	4706.17	24.6758	7.64078	4706.17
71022	W176317	USGS-11206	35.6167	-79.9667	Tillery Formation	mudstone	515.1	-515.1	Ages from Daven Quinn Macrostrat matching process. match_basis: column unit match_spatial_basis: containing column.	515.73	514.48	USGS-NGDB		17.3022	2.1	2.00051	1.99478	0.16963	0.0375	0.0212821	0.0321739	0.0321739	0.0259975	0.0212821	66.4538	66.4538	9.29203	9.29203	7.05472	7.05472	11.5141	11.5141	9.28696	9.28696	114.747	-82.0055	6606	25.5675	9.29203	5779.6	25.5675	9.29203	5779.6	25.5648	9.28696	5776.31	25.5648	9.28696	5776.31
71023	W176318	USGS-11207	35.75	-79.9833	Tillery Formation	mudstone	515.1	-515.1	Ages from Daven Quinn Macrostrat matching process. match_basis: column unit match_spatial_basis: containing column.	515.73	514.48	USGS-NGDB		17	1.904	2.50667	1.80609	0.166667	0.034	0.0266667	0.0291304	0.0291304	0.0249919	0.0249919	66.2442	66.6881	9.09714	9.50997	6.84935	7.28438	11.3968	11.6454	9.11442	9.47991	113.821	-81.9696	6606	25.4623	9.09714	5652.91	25.6852	9.50997	5921.28	25.4716	9.11442	5664.15	25.669	9.47991	5901.74
71024	W176323	USGS-11208	35.7333	-79.9333	Tillery Formation	mudstone	515.1	-515.1	Ages from Daven Quinn Macrostrat matching process. match_basis: column unit match_spatial_basis: containing column.	515.73	514.48	USGS-NGDB		17.3967	1.302	2.60308	1.29391	0.170556	0.02325	0.0276923	0.0208696	0.0208696	0.0235883	0.0235883	71.0687	72.3052	13.5839	14.7338	11.5773	12.7891	14.0985	14.7909	13.0865	14.1046	114.039	-81.9381	6606	27.8853	13.5839	8569.62	28.5063	14.7338	9674.32	27.6167	13.0865	8246.32	28.1665	14.1046	8908.12
71025	W176330	USGS-11209	35.7667	-79.8167	Tillery Formation	mudstone	515.1	-515.1	Ages from Daven Quinn Macrostrat matching process. match_basis: column unit match_spatial_basis: containing column.	515.73	514.48	USGS-NGDB		17.8878	2.604	1.09667	2.80348	0.17537	0.0465	0.0116667	0.0452174	0.0452174	0.0295339	0.0116667	63.2029	63.2029	6.26874	6.26874	3.86889	3.86889	9.69365	9.69365	6.61043	6.61043	114.065	-81.8378	6606	23.9349	6.26874	4147.12	23.9349	6.26874	4147.12	24.1194	6.61043	4258.18	24.1194	6.61043	4258.18
71028	W176334	USGS-11211	35.5167	-79.9833	Tillery Formation	mudstone	515.1	-515.1	Ages from Daven Quinn Macrostrat matching process. match_basis: column unit match_spatial_basis: containing column.	515.73	514.48	USGS-NGDB		16.49	4.508	0.144615	2.19696	0.161667	0.0805	0.00153846	0.0354348	0.0354348	0.0258374	0.00153846	69.0663	69.0663	11.7216	11.7216	9.61495	9.61495	12.9771	12.9771	11.4379	11.4379	115.388	-82.0533	6606	26.8796	11.7216	7359.03	26.8796	11.7216	7359.03	26.7264	11.4379	7174.58	26.7264	11.4379	7174.58
3329	S1409-114.3	S1409	53.1982	-119.151	Mural Formation	shale	515	-515	The Mural Formation at its type section spans the Nevadella-Bonnia/Olenellus trilobite zones, corresponding to the Montezuman-Dyeran boundary. Samples from the Montezuman (Nevadella zone) were given an age of 518 Ma, samples from the Dyeran (Bonnia-Olenellus were given an age of 515 Ma			SGP	Sperling et al. 2018	20.57	0.364	5.6159	0.714348	0.201667	0.0065	0.0597436	0.0115217	0.0065	0.0244098	0.0244098	72.1702	82.617	14.6083	24.3238	12.6568	22.8947	14.7153	20.5655	13.9935	22.5947	-79.6016	3.08691	3290	5.97401	21.8372	140	10.0398	24.3238	304.609	5.97401	21.8372	140	7.19837	22.5947	185.996
3330	S1409-114.7	S1409	53.1982	-119.151	Mural Formation	shale	515	-515	The Mural Formation at its type section spans the Nevadella-Bonnia/Olenellus trilobite zones, corresponding to the Montezuman-Dyeran boundary. Samples from the Montezuman (Nevadella zone) were given an age of 518 Ma, samples from the Dyeran (Bonnia-Olenellus were given an age of 515 Ma			SGP	Sperling et al. 2018	19.5878	0.476	6.18231	0.70087	0.192037	0.0085	0.0657692	0.0113043	0.0085	0.0235379	0.0235379	69.175	81.5862	11.8227	23.3652	9.72146	21.8845	13.038	19.9883	11.5274	21.746	-79.6016	3.08691	3290	5.97401	21.8372	140	8.44381	23.3652	232.784	5.97401	21.8372	140	5.97401	21.8372	140
3331	S1409-114.9	S1409	53.1982	-119.151	Mural Formation	shale	515	-515	The Mural Formation at its type section spans the Nevadella-Bonnia/Olenellus trilobite zones, corresponding to the Montezuman-Dyeran boundary. Samples from the Montezuman (Nevadella zone) were given an age of 518 Ma, samples from the Dyeran (Bonnia-Olenellus were given an age of 515 Ma			SGP	Sperling et al. 2018	19.2667	0.126	5.53154	0.808696	0.188889	0.00225	0.0588462	0.0130435	0.00225	0.0226869	0.0226869	71.8131	83.2589	14.2762	24.9208	12.3068	23.5237	14.5153	20.925	13.6994	23.1232	-79.6016	3.08691	3290	5.97401	21.8372	140	11.1576	24.9208	385.717	5.97401	21.8372	140	8.05264	23.1232	218.089
3332	S1409-117	S1409	53.1982	-119.151	Mural Formation	shale	515	-515	The Mural Formation at its type section spans the Nevadella-Bonnia/Olenellus trilobite zones, corresponding to the Montezuman-Dyeran boundary. Samples from the Montezuman (Nevadella zone) were given an age of 518 Ma, samples from the Dyeran (Bonnia-Olenellus were given an age of 515 Ma			SGP	Sperling et al. 2018	18.8133	0.098	6.84513	0.768261	0.184444	0.00175	0.0728205	0.0123913	0.00175	0.0220651	0.0220651	67.9588	83.5911	10.6917	25.2297	8.52963	23.8493	12.3569	21.111	10.5261	23.3967	-79.6016	3.08691	3290	5.97401	21.8372	140	11.736	25.2297	427.693	5.97401	21.8372	140	8.49473	23.3967	234.697
3333	S1409-118.3	S1409	53.1982	-119.151	Mural Formation	shale	515	-515	The Mural Formation at its type section spans the Nevadella-Bonnia/Olenellus trilobite zones, corresponding to the Montezuman-Dyeran boundary. Samples from the Montezuman (Nevadella zone) were given an age of 518 Ma, samples from the Dyeran (Bonnia-Olenellus were given an age of 515 Ma			SGP	Sperling et al. 2018	15.4133	0.658	3.09718	1.33435	0.151111	0.01175	0.0329487	0.0215217	0.01175	0.020487	0.020487	69.5302	73.7596	12.1531	16.0864	10.0696	14.2144	13.2369	15.6054	11.8199	15.302	-79.6016	3.08691	3290	5.97401	21.8372	140	5.97401	21.8372	140	5.97401	21.8372	140	5.97401	21.8372	140
3334	S1409-118.5	S1409	53.1982	-119.151	Mural Formation	shale	515	-515	The Mural Formation at its type section spans the Nevadella-Bonnia/Olenellus trilobite zones, corresponding to the Montezuman-Dyeran boundary. Samples from the Montezuman (Nevadella zone) were given an age of 518 Ma, samples from the Dyeran (Bonnia-Olenellus were given an age of 515 Ma			SGP	Sperling et al. 2018	18.4356	0.616	4.12154	1.19957	0.180741	0.011	0.0438462	0.0193478	0.011	0.0234543	0.0234543	70.8969	77.0609	13.4241	19.1566	11.4089	17.4496	14.0022	17.4541	12.9451	18.0201	-79.6016	3.08691	3290	5.97401	21.8372	140	5.97401	21.8372	140	5.97401	21.8372	140	5.97401	21.8372	140
3335	S1409-120.4	S1409	53.1982	-119.151	Mural Formation	shale	515	-515	The Mural Formation at its type section spans the Nevadella-Bonnia/Olenellus trilobite zones, corresponding to the Montezuman-Dyeran boundary. Samples from the Montezuman (Nevadella zone) were given an age of 518 Ma, samples from the Dyeran (Bonnia-Olenellus were given an age of 515 Ma			SGP	Sperling et al. 2018	17.9633	0.378	5.29051	1.10522	0.176111	0.00675	0.0562821	0.0178261	0.00675	0.0222986	0.0222986	68.5339	78.9786	11.2265	20.9401	9.09325	19.3291	12.679	18.528	10.9996	19.5991	-79.6016	3.08691	3290	5.97401	21.8372	140	5.97401	21.8372	140	5.97401	21.8372	140	5.97401	21.8372	140
3336	S1409-121.2	S1409	53.1982	-119.151	Mural Formation	shale	515	-515	The Mural Formation at its type section spans the Nevadella-Bonnia/Olenellus trilobite zones, corresponding to the Montezuman-Dyeran boundary. Samples from the Montezuman (Nevadella zone) were given an age of 518 Ma, samples from the Dyeran (Bonnia-Olenellus were given an age of 515 Ma			SGP	Sperling et al. 2018	17.0567	0.56	4.94103	0.983913	0.167222	0.01	0.0525641	0.0158696	0.01	0.0214546	0.0214546	68.0717	77.9422	10.7967	19.9763	8.6403	18.3134	12.4202	17.9476	10.6191	18.7458	-79.6016	3.08691	3290	5.97401	21.8372	140	5.97401	21.8372	140	5.97401	21.8372	140	5.97401	21.8372	140
3337	S1409-127.9	S1409	53.1982	-119.151	Mural Formation	shale	515	-515	The Mural Formation at its type section spans the Nevadella-Bonnia/Olenellus trilobite zones, corresponding to the Montezuman-Dyeran boundary. Samples from the Montezuman (Nevadella zone) were given an age of 518 Ma, samples from the Dyeran (Bonnia-Olenellus were given an age of 515 Ma			SGP	Sperling et al. 2018	17.6233	1.008	4.7241	0.876087	0.172778	0.018	0.0502564	0.0141304	0.0141304	0.0223376	0.0223376	68.7549	77.3483	11.4321	19.4239	9.30985	17.7313	12.8028	17.6151	11.1816	18.2568	-79.6016	3.08691	3290	5.97401	21.8372	140	5.97401	21.8372	140	5.97401	21.8372	140	5.97401	21.8372	140
3338	S1409-130.1	S1409	53.1982	-119.151	Mural Formation	shale	515	-515	The Mural Formation at its type section spans the Nevadella-Bonnia/Olenellus trilobite zones, corresponding to the Montezuman-Dyeran boundary. Samples from the Montezuman (Nevadella zone) were given an age of 518 Ma, samples from the Dyeran (Bonnia-Olenellus were given an age of 515 Ma			SGP	Sperling et al. 2018	17.7178	0.574	5.36282	0.754783	0.173704	0.01025	0.0570513	0.0121739	0.01025	0.021792	0.021792	68.6091	79.71	11.2964	21.6203	9.16689	20.0458	12.7211	18.9376	11.0615	20.2012	-79.6016	3.08691	3290	5.97401	21.8372	140	5.97401	21.8372	140	5.97401	21.8372	140	5.97401	21.8372	140
3339	S1409-131	S1409	53.1982	-119.151	Mural Formation	shale	515	-515	The Mural Formation at its type section spans the Nevadella-Bonnia/Olenellus trilobite zones, corresponding to the Montezuman-Dyeran boundary. Samples from the Montezuman (Nevadella zone) were given an age of 518 Ma, samples from the Dyeran (Bonnia-Olenellus were given an age of 515 Ma			SGP	Sperling et al. 2018	18.8322	0.42	6.26667	0.633478	0.18463	0.0075	0.0666667	0.0102174	0.0075	0.022483	0.022483	68.6321	82.1197	11.3178	23.8613	9.18942	22.4073	12.734	20.287	11.0804	22.1852	-79.6016	3.08691	3290	5.97401	21.8372	140	9.24574	23.8613	262.91	5.97401	21.8372	140	6.53645	22.1852	161.13
3340	S1409-134.6	S1409	53.1982	-119.151	Mural Formation	shale	515	-515	The Mural Formation at its type section spans the Nevadella-Bonnia/Olenellus trilobite zones, corresponding to the Montezuman-Dyeran boundary. Samples from the Montezuman (Nevadella zone) were given an age of 518 Ma, samples from the Dyeran (Bonnia-Olenellus were given an age of 515 Ma			SGP	Sperling et al. 2018	19.4556	0.42	6.11	0.53913	0.190741	0.0075	0.065	0.00869565	0.0075	0.0229929	0.0229929	70.1417	82.9562	12.7218	24.6393	10.6688	23.2271	13.5793	20.7555	12.3233	22.874	-79.6016	3.08691	3290	5.97401	21.8372	140	10.6305	24.6393	347.474	5.97401	21.8372	140	7.64984	22.874	202.957
3341	S1409-137	S1409	53.1982	-119.151	Mural Formation	shale	515	-515	The Mural Formation at its type section spans the Nevadella-Bonnia/Olenellus trilobite zones, corresponding to the Montezuman-Dyeran boundary. Samples from the Montezuman (Nevadella zone) were given an age of 518 Ma, samples from the Dyeran (Bonnia-Olenellus were given an age of 515 Ma			SGP	Sperling et al. 2018	18.7	0.112	5.80872	0.552609	0.183333	0.002	0.0617949	0.00891304	0.002	0.0215829	0.0215829	71.603	84.9437	14.0808	26.4876	12.101	25.1748	14.3977	21.8685	13.5265	24.5103	-79.6016	3.08691	3290	5.97401	21.8372	140	14.0158	26.4876	622.082	5.97401	21.8372	140	10.3889	24.5103	329.944
3342	S1409-139.5	S1409	53.1982	-119.151	Mural Formation	shale	515	-515	The Mural Formation at its type section spans the Nevadella-Bonnia/Olenellus trilobite zones, corresponding to the Montezuman-Dyeran boundary. Samples from the Montezuman (Nevadella zone) were given an age of 518 Ma, samples from the Dyeran (Bonnia-Olenellus were given an age of 515 Ma			SGP	Sperling et al. 2018	18.6811	0.084	5.70026	0.633478	0.183148	0.0015	0.060641	0.0102174	0.0015	0.0216517	0.0216517	71.6804	84.5882	14.1528	26.1571	12.1768	24.8265	14.441	21.6694	13.5902	24.2177	-79.6016	3.08691	3290	5.97401	21.8372	140	13.4725	26.1571	553.691	5.97401	21.8372	140	9.84099	24.2177	290.184
3343	S1409-141.5	S1409	53.1982	-119.151	Mural Formation	shale	515	-515	The Mural Formation at its type section spans the Nevadella-Bonnia/Olenellus trilobite zones, corresponding to the Montezuman-Dyeran boundary. Samples from the Montezuman (Nevadella zone) were given an age of 518 Ma, samples from the Dyeran (Bonnia-Olenellus were given an age of 515 Ma			SGP	Sperling et al. 2018	18.3978	0.21	5.35077	1.09174	0.18037	0.00375	0.0569231	0.0176087	0.00375	0.0224143	0.0224143	69.7347	80.471	12.3433	22.328	10.27	20.7915	13.3514	19.3637	11.9883	20.8278	-79.6016	3.08691	3290	5.97401	21.8372	140	6.76731	22.328	169.802	5.97401	21.8372	140	5.97401	21.8372	140
3344	S1409-145.9	S1409	53.1982	-119.151	Mural Formation	shale	515	-515	The Mural Formation at its type section spans the Nevadella-Bonnia/Olenellus trilobite zones, corresponding to the Montezuman-Dyeran boundary. Samples from the Montezuman (Nevadella zone) were given an age of 518 Ma, samples from the Dyeran (Bonnia-Olenellus were given an age of 515 Ma			SGP	Sperling et al. 2018	17.7933	0.112	4.74821	0.377391	0.174444	0.002	0.0505128	0.00608696	0.002	0.0202813	0.0202813	74.8547	86.0126	17.1048	27.4817	15.2876	26.2223	16.2186	22.4671	16.2037	25.3904	-79.6016	3.08691	3290	5.97401	21.8372	140	15.6128	27.4817	839.304	5.97401	21.8372	140	12.0369	25.3904	449.521
3345	S1409-153.8	S1409	53.1982	-119.151	Mural Formation	shale	515	-515	The Mural Formation at its type section spans the Nevadella-Bonnia/Olenellus trilobite zones, corresponding to the Montezuman-Dyeran boundary. Samples from the Montezuman (Nevadella zone) were given an age of 518 Ma, samples from the Dyeran (Bonnia-Olenellus were given an age of 515 Ma			SGP	Sperling et al. 2018	18.5678	0.056	5.09769	0.458261	0.182037	0.001	0.0542308	0.0073913	0.001	0.0211587	0.0211587	74.4044	86.0341	16.6861	27.5017	14.8463	26.2434	15.9664	22.4791	15.8329	25.4081	-79.6016	3.08691	3290	5.97401	21.8372	140	15.6449	27.5017	843.676	5.97401	21.8372	140	12.07	25.4081	451.927
3346	S1409-160.1	S1409	53.1982	-119.151	Mural Formation	shale	515	-515	The Mural Formation at its type section spans the Nevadella-Bonnia/Olenellus trilobite zones, corresponding to the Montezuman-Dyeran boundary. Samples from the Montezuman (Nevadella zone) were given an age of 518 Ma, samples from the Dyeran (Bonnia-Olenellus were given an age of 515 Ma			SGP	Sperling et al. 2018	18.0389	0.112	3.15744	0.363913	0.176852	0.002	0.0335897	0.00586957	0.002	0.0205246	0.0205246	81.0091	86.1658	22.8284	27.6242	21.3189	26.3725	19.6651	22.5528	21.2708	25.5165	-79.6016	3.08691	3290	7.57624	22.8284	200.192	15.8416	27.6242	870.435	5.97401	21.8372	140	12.273	25.5165	466.658
3347	S1409-164	S1409	53.1982	-119.151	Mural Formation	shale	515	-515	The Mural Formation at its type section spans the Nevadella-Bonnia/Olenellus trilobite zones, corresponding to the Montezuman-Dyeran boundary. Samples from the Montezuman (Nevadella zone) were given an age of 518 Ma, samples from the Dyeran (Bonnia-Olenellus were given an age of 515 Ma			SGP	Sperling et al. 2018	18.0767	0.14	3.35026	0.377391	0.177222	0.0025	0.035641	0.00608696	0.0025	0.0206455	0.0206455	80.028	85.8408	21.9161	27.3219	20.3575	26.0539	19.1157	22.3708	20.4631	25.2489	-79.6016	3.08691	3290	6.10144	21.9161	144.787	15.356	27.3219	804.383	5.97401	21.8372	140	11.7719	25.2489	430.297
6643	S1412-54.3	S1412	53.2004	-119.445	Mahto Formation	shale	514	-514	The Mahto Formation is in the Bonnia-Olenellus trilobite zone, and spans the Stage 3-4 boundary (Smith et al., 2015, Palaeontology). As these samples are from the base of the Mahto, they are assigned to Stage 3 and given an age of 514 Ma			SGP		19.1533	0.028	5.74846	0.377391	0.187778	0.0005	0.0611538	0.00608696	0.0005	0.0215961	0.0215961	73.4889	86.9499	15.8347	28.3534	13.9491	27.1409	15.4538	22.992	15.0792	26.1621	-79.3408	3.19807	3290	5.96252	21.8744	140	16.9466	28.3534	1015.9	5.96252	21.8744	140	13.3744	26.1621	546.333
6644	S1412-54.4	S1412	53.2004	-119.445	Mahto Formation	shale	514	-514	The Mahto Formation is in the Bonnia-Olenellus trilobite zone, and spans the Stage 3-4 boundary (Smith et al., 2015, Palaeontology). As these samples are from the base of the Mahto, they are assigned to Stage 3 and given an age of 514 Ma			SGP		18.6433	0.028	6.38718	0.431304	0.182778	0.0005	0.0679487	0.00695652	0.0005	0.0211371	0.0211371	70.7939	86.4723	13.3283	27.9093	11.308	26.6729	13.9446	22.7245	12.8603	25.7689	-79.3408	3.19807	3290	5.96252	21.8744	140	16.2274	27.9093	918.97	5.96252	21.8744	140	12.6449	25.7689	493.723
6645	S1412-54.9	S1412	53.2004	-119.445	Mahto Formation	shale	514	-514	The Mahto Formation is in the Bonnia-Olenellus trilobite zone, and spans the Stage 3-4 boundary (Smith et al., 2015, Palaeontology). As these samples are from the base of the Mahto, they are assigned to Stage 3 and given an age of 514 Ma			SGP		17.7178	0.042	6.07385	0.417826	0.173704	0.00075	0.0646154	0.00673913	0.00075	0.0201325	0.0201325	70.6664	86.2801	13.2097	27.7305	11.183	26.4845	13.8732	22.6168	12.7553	25.6106	-79.3408	3.19807	3290	5.96252	21.8744	140	15.9379	27.7305	879.958	5.96252	21.8744	140	12.3513	25.6106	472.549
14088	Chunye-1-599.31	Chunye-1	29.4221	118.592	Hetang Formation	mudstone	513.64	-513.64	Lei Xiang, personal communication, based on interpolation			SGP	Xiang et al. 2017; Xiang et al. 2020	5.04333	3.472	1.73538	0.0134783	0.0494444	0.062	0.0184615	0.000217391	0.000217391	0.00554214	0.00554214	72.3499	89.2155	14.7754	30.4604	12.8329	29.3612	14.8159	24.2607	14.1414	28.0274	153.819	20.7245	2681	5.96252	16.8502	140	30.0888	30.4604	13330	5.96252	16.8502	140	25.776	28.0274	5949.31
14089	Chunye-1-597.94	Chunye-1	29.4221	118.592	Hetang Formation	mudstone	513.6	-513.6	Lei Xiang, personal communication, based on interpolation			SGP	Xiang et al. 2017; Xiang et al. 2020	7.34778	2.1	2.51872	0.0134783	0.072037	0.0375	0.0267949	0.000217391	0.000217391	0.00805242	0.00805242	72.5692	89.4601	14.9793	30.6879	13.0478	29.6009	14.9387	24.3976	14.322	28.2288	153.799	20.7149	2681	5.96252	16.8502	140	30.492	30.6879	14301.4	5.96252	16.8502	140	26.1329	28.2288	6379.31
14090	Chunye-1-596.26	Chunye-1	29.4221	118.592	Hetang Formation	mudstone	513.56	-513.56	Lei Xiang, personal communication, based on interpolation			SGP	Xiang et al. 2017; Xiang et al. 2020	4.28778	3.29	1.44615	0.0269565	0.042037	0.05875	0.0153846	0.000434783	0.000434783	0.0047674	0.0047674	72.1156	88.176	14.5575	29.4937	12.6032	28.3425	14.6847	23.6786	13.9485	27.1716	153.779	20.7053	2681	5.96252	16.8502	140	28.3751	29.4937	9201.13	5.96252	16.8502	140	24.2588	27.1716	4300.83
14091	Chunye-1-594.46	Chunye-1	29.4221	118.592	Hetang Formation	mudstone	513.52	-513.52	Lei Xiang, personal communication, based on interpolation			SGP	Xiang et al. 2017; Xiang et al. 2020	8.17889	5.46	2.78385	0.0404348	0.0801852	0.0975	0.0296154	0.000652174	0.000652174	0.00905439	0.00905439	72.1707	88.5594	14.6087	29.8503	12.6573	28.7182	14.7156	23.8933	13.9939	27.4873	153.758	20.6957	2681	5.96252	16.8502	140	29.0072	29.8503	10724.1	5.96252	16.8502	140	24.8184	27.4873	4795.79
14092	Chunye-1-592.44	Chunye-1	29.4221	118.592	Hetang Formation	mudstone	513.47	-513.47	Lei Xiang, personal communication, based on interpolation			SGP	Xiang et al. 2017; Xiang et al. 2020	13.9967	1.106	4.95308	0.0134783	0.137222	0.01975	0.0526923	0.000217391	0.000217391	0.0152952	0.0152952	72.0897	89.7157	14.5334	30.9256	12.5779	29.8514	14.6702	24.5408	13.9272	28.4393	153.733	20.6837	2680	7.06439	14.5334	181.482	31.5326	30.9256	16808.8	6.15948	13.9272	147.415	27.8213	28.4393	8413.4
14093	Chunye-1-590.71	Chunye-1	29.4221	118.592	Hetang Formation	mudstone	513.43	-513.43	Lei Xiang, personal communication, based on interpolation			SGP	Xiang et al. 2017; Xiang et al. 2020	4.17444	4.424	1.4341	0.0134783	0.0409259	0.079	0.0152564	0.000217391	0.000217391	0.00459563	0.00459563	72.2854	89.0539	14.7154	30.3101	12.7697	29.2028	14.7798	24.1702	14.0883	27.8944	153.713	20.6741	2680	7.33611	14.7154	191.712	30.6139	30.3101	14595.3	6.40004	14.0883	156.471	27.008	27.8944	7433.55
22281	D120222	USGS-1128	39.3667	-115.867	Pioche Formation	siltstone	513.36	-513.36	Ages from Daven Quinn Macrostrat matching process. match_basis: column unit match_spatial_basis: containing column.	515.73	511	USGS-NGDB		22.6289	4.284	6.98974	0.256087	0.221852	0.0765	0.074359	0.00413044	0.00413044	0.0255681	0.0255681	72.8645	86.7691	15.254	28.1852	13.3372	26.9637	15.1041	22.8907	14.5651	26.0132	-95.4444	1.39392	3382	5.96252	21.6345	140	16.5712	28.1852	965.307	5.96252	21.6345	140	13.1347	26.0132	529.046
22325	D120267	USGS-1150	39.3667	-116	Pioche Formation	siltstone	513.36	-513.36	Ages from Daven Quinn Macrostrat matching process. match_basis: column unit match_spatial_basis: containing column.	515.73	511	USGS-NGDB		17.9067	0.294	6.26667	0.269565	0.175556	0.00525	0.0666667	0.00434783	0.00434783	0.0204724	0.0204724	69.9653	85.7525	12.5578	27.2398	10.496	25.9674	13.4806	22.3214	12.1781	25.1762	-95.4317	1.49622	3382	5.96252	21.6345	140	15.0942	27.2398	766.243	5.96252	21.6345	140	11.6808	25.1762	424.2
22384	D120329	USGS-1158	39.3667	-116	Pioche Formation	siltstone	513.36	-513.36	Ages from Daven Quinn Macrostrat matching process. match_basis: column unit match_spatial_basis: containing column.	515.73	511	USGS-NGDB		16.66	0.854	5.74846	0.202174	0.163333	0.01525	0.0611538	0.00326087	0.00326087	0.0188728	0.0188728	70.7043	86.5444	13.245	27.9763	11.2203	26.7435	13.8944	22.7648	12.7866	25.8282	-95.4317	1.49622	3382	5.96252	21.6345	140	16.2447	27.9763	921.307	5.96252	21.6345	140	12.8134	25.8282	505.872
22436	D120382	USGS-1160	39.3667	-115.867	Pioche Formation	siltstone	513.36	-513.36	Ages from Daven Quinn Macrostrat matching process. match_basis: column unit match_spatial_basis: containing column.	515.73	511	USGS-NGDB		19.5122	3.64	6.89333	0.444783	0.191296	0.065	0.0733333	0.00717391	0.00717391	0.0228493	0.0228493	68.5705	83.7207	11.2606	25.3502	9.12911	23.9763	12.6995	21.1836	11.0297	23.5034	-95.4444	1.39392	3382	5.96252	21.6345	140	11.9831	25.3502	445.999	5.96252	21.6345	140	8.86971	23.5034	249.447
22482	D120428	USGS-1158	39.3667	-116	Pioche Formation	siltstone	513.36	-513.36	Ages from Daven Quinn Macrostrat matching process. match_basis: column unit match_spatial_basis: containing column.	515.73	511	USGS-NGDB		13.94	0.434	5.45923	0.121304	0.136667	0.00775	0.0580769	0.00195652	0.00195652	0.01562	0.01562	68.7954	87.4948	11.4697	28.8602	9.34951	27.6749	12.8254	23.2971	11.2149	26.6108	-95.4317	1.49622	3382	5.96252	21.6345	140	17.6257	28.8602	1107.43	5.96252	21.6345	140	14.1114	26.6108	633.791
22584	D120532	USGS-1158	39.3667	-116	Pioche Formation	siltstone	513.36	-513.36	Ages from Daven Quinn Macrostrat matching process. match_basis: column unit match_spatial_basis: containing column.	515.73	511	USGS-NGDB		13.7511	0.574	5.39897	0.22913	0.134815	0.01025	0.0574359	0.00369565	0.00369565	0.0158007	0.0158007	67.5283	85.3222	10.2913	26.8396	8.10771	25.5457	12.1158	22.0804	10.1716	24.8219	-95.4317	1.49622	3382	5.96252	21.6345	140	14.469	26.8396	681.977	5.96252	21.6345	140	11.0654	24.8219	379.817
14095	Chunye-1-586.65	Chunye-1	29.4221	118.592	Hetang Formation	mudstone	513.33	-513.33	Lei Xiang, personal communication, based on interpolation			SGP	Xiang et al. 2017; Xiang et al. 2020	4.77889	0.196	1.68718	0.0269565	0.0468519	0.0035	0.0179487	0.000434783	0.000434783	0.00530238	0.00530238	71.3442	88.36	13.8401	29.6648	11.8473	28.5228	14.2528	23.7816	13.3134	27.3231	153.663	20.6501	2680	6.02956	13.8401	142.524	29.6507	29.6648	12274.5	5.96252	13.7952	140	26.1552	27.3231	6406.24
14096	Chunye-1-584.86	Chunye-1	29.4221	118.592	Hetang Formation	mudstone	513.29	-513.29	Lei Xiang, personal communication, based on interpolation			SGP	Xiang et al. 2017; Xiang et al. 2020	9.36889	0.182	3.33821	0.0269565	0.0918519	0.00325	0.0355128	0.000434783	0.000434783	0.0103024	0.0103024	71.6282	89.156	14.1042	30.405	12.1256	29.3028	14.4118	24.2273	13.5472	27.9784	153.642	20.6405	2680	6.42373	14.1042	157.363	30.7556	30.405	14936.5	5.96252	13.7952	140	27.1334	27.9784	7584.62
14097	Chunye-1-583.44	Chunye-1	29.4221	118.592	Hetang Formation	mudstone	513.25	-513.25	Lei Xiang, personal communication, based on interpolation			SGP	Xiang et al. 2017; Xiang et al. 2020	9.31222	0.126	3.32615	0.0269565	0.0912963	0.00225	0.0353846	0.000434783	0.000434783	0.0102407	0.0102407	71.5766	89.1509	14.0562	30.4003	12.0751	29.2979	14.3829	24.2245	13.5047	27.9742	153.622	20.6309	2680	6.35213	14.0562	154.668	30.7485	30.4003	14919.5	5.96252	13.7952	140	27.1271	27.9742	7577.09
14098	Chunye-1-581.96	Chunye-1	29.4221	118.592	Hetang Formation	mudstone	513.22	-513.22	Lei Xiang, personal communication, based on interpolation			SGP	Xiang et al. 2017; Xiang et al. 2020	10.1056	0.35	3.59128	0.053913	0.0990741	0.00625	0.0382051	0.000869565	0.000869565	0.0112015	0.0112015	71.2669	88.4474	13.7682	29.7461	11.7716	28.6085	14.2095	23.8305	13.2498	27.395	153.607	20.6237	2680	5.96252	13.7952	140	29.772	29.7461	12566.6	5.96252	13.7952	140	26.2626	27.395	6535.58
14099	Chunye-1-577.71	Chunye-1	29.4221	118.592	Hetang Formation	mudstone	513.11	-513.11	Lei Xiang, personal communication, based on interpolation			SGP	Xiang et al. 2017; Xiang et al. 2020	11.73	0.994	4.2059	0.0404348	0.115	0.01775	0.0447436	0.000652174	0.000652174	0.0129227	0.0129227	71.4073	88.9907	13.8988	30.2513	11.9092	29.1408	14.2881	24.1348	13.3654	27.8423	153.552	20.5972	2680	6.11712	13.8988	145.821	30.5261	30.2513	14383.6	5.96252	13.7952	140	26.9302	27.8423	7339.88
14100	Chunye-1-575.78	Chunye-1	29.4221	118.592	Hetang Formation	mudstone	513.07	-513.07	Lei Xiang, personal communication, based on interpolation			SGP	Xiang et al. 2017; Xiang et al. 2020	11.8056	0.168	4.33846	0.0673913	0.115741	0.003	0.0461538	0.00108696	0.00108696	0.0131016	0.0131016	70.5442	88.3407	13.0961	29.6469	11.0633	28.5039	13.8047	23.7708	12.6547	27.3072	153.531	20.5875	2680	5.96252	13.7952	140	29.6239	29.6469	12209.8	5.96252	13.7952	140	26.1315	27.3072	6377.64
14101	Chunye-1-573.47	Chunye-1	29.4221	118.592	Hetang Formation	mudstone	513.01	-513.01	Lei Xiang, personal communication, based on interpolation			SGP	Xiang et al. 2017; Xiang et al. 2020	12.6744	0.14	4.55538	0.053913	0.124259	0.0025	0.0484615	0.000869565	0.000869565	0.0139998	0.0139998	71.2251	88.7577	13.7293	30.0347	11.7306	28.9126	14.1861	24.0043	13.2153	27.6505	153.501	20.5731	2680	5.96252	13.7952	140	30.2028	30.0347	13604.6	5.96252	13.7952	140	26.644	27.6505	6995.06
14102	Chunye-1-572.49	Chunye-1	29.4221	118.592	Hetang Formation	mudstone	512.99	-512.99	Lei Xiang, personal communication, based on interpolation			SGP	Xiang et al. 2017; Xiang et al. 2020	11.2578	2.45	4.03718	0.0404348	0.11037	0.04375	0.0429487	0.000652174	0.000652174	0.0124083	0.0124083	71.3801	88.9488	13.8735	30.2124	11.8825	29.0998	14.2729	24.1113	13.343	27.8079	153.491	20.5683	2680	5.95102	14.3118	140	30.6426	30.2124	14818.3	5.95102	14.3118	140	26.9086	27.8079	7381.29
14103	Chunye-1-569.91	Chunye-1	29.4221	118.592	Hetang Formation	mudstone	512.92	-512.92	Lei Xiang, personal communication, based on interpolation			SGP	Xiang et al. 2017; Xiang et al. 2020	10.5211	0.336	3.83231	0.0404348	0.103148	0.006	0.0407692	0.000652174	0.000652174	0.0116058	0.0116058	71.028	88.8761	13.5461	30.1448	11.5375	29.0286	14.0757	24.0706	13.0531	27.748	153.456	20.5514	2680	5.95102	14.3118	140	30.5376	30.1448	14564.8	5.95102	14.3118	140	26.8157	27.748	7269.11
14104	Chunye-1-566.51	Chunye-1	29.4221	118.592	Hetang Formation	mudstone	512.84	-512.84	Lei Xiang, personal communication, based on interpolation			SGP	Xiang et al. 2017; Xiang et al. 2020	8.93444	0.364	3.09718	0.0404348	0.0875926	0.0065	0.0329487	0.000652174	0.000652174	0.00987744	0.00987744	71.8882	88.6795	14.346	29.9619	12.3804	28.8359	14.5574	23.9605	13.7612	27.5861	153.416	20.5321	2680	6.00405	14.346	142.001	30.2536	29.9619	13879.1	5.95102	14.3118	140	26.5643	27.5861	6965.56
22329	D120271	USGS-1121	39.25	-112.25	Tintic Quartzite	shale	512.81	-512.81	Ages from Daven Quinn Macrostrat matching process. match_basis: column unit match_spatial_basis: containing column.	515.73	509.9	USGS-NGDB		20.6833	0.21	7.84538	0.242609	0.202778	0.00375	0.0834615	0.00391304	0.00375	0.0233823	0.0233823	68.9949	86.7227	11.6553	28.1421	9.54505	26.9183	12.9372	22.8647	11.3792	25.975	-94.2726	0.5417	3382	5.95102	21.668	140	16.4454	28.1421	944.216	5.95102	21.668	140	12.9831	25.975	518.047
22438	D120384	USGS-1121	39.25	-112.25	Tintic Quartzite	shale	512.81	-512.81	Ages from Daven Quinn Macrostrat matching process. match_basis: column unit match_spatial_basis: containing column.	515.73	509.9	USGS-NGDB		19.1722	0.294	7.29103	0.377391	0.187963	0.00525	0.0775641	0.00608696	0.00525	0.0221444	0.0221444	67.89	84.8804	10.6277	26.4288	8.46219	25.1128	12.3184	21.8331	10.4694	24.4582	-94.2726	0.5417	3382	5.95102	21.668	140	13.7485	26.4288	584.052	5.95102	21.668	140	10.367	24.4582	330.534
14105	Chunye-1-564.57	Chunye-1	29.4221	118.592	Hetang Formation	mudstone	512.8	-512.8	Lei Xiang, personal communication, based on interpolation			SGP	Xiang et al. 2017; Xiang et al. 2020	7.29111	4.424	2.45846	0.0404348	0.0714815	0.079	0.0261538	0.000652174	0.000652174	0.00808731	0.00808731	72.2475	88.3872	14.6802	29.6901	12.7326	28.5494	14.7586	23.7968	14.0571	27.3454	153.395	20.5224	2680	6.52307	14.6802	161.582	29.8315	29.6901	12859.8	5.95102	14.3118	140	26.1906	27.3454	6514.39
14106	Chunye-1-563.29	Chunye-1	29.4221	118.592	Hetang Formation	mudstone	512.76	-512.76	Lei Xiang, personal communication, based on interpolation			SGP	Xiang et al. 2017; Xiang et al. 2020	8.42444	1.022	2.89231	0.0404348	0.0825926	0.01825	0.0307692	0.000652174	0.000652174	0.00932188	0.00932188	72.0287	88.6008	14.4767	29.8887	12.5182	28.7588	14.6361	23.9164	13.877	27.5213	153.375	20.5128	2680	6.20708	14.4767	149.66	30.14	29.8887	13604.7	5.95102	14.3118	140	26.4637	27.5213	6844.08
71504	W188146	USGS-11424	35.6917	-84.6208	Rome Formation	shale	512.74	-512.74	Ages from Daven Quinn Macrostrat matching process. match_basis: column unit match_spatial_basis: containing column.	514.48	511	USGS-NGDB		16.6411	0.07	7.88154	0.31	0.163148	0.00125	0.0838462	0.005	0.00125	0.018822	0.018822	64.4232	86.6794	7.4036	28.1019	5.06476	26.8758	10.377	22.8405	7.61512	25.9394	-97.5109	-24.1758	4341	5.95102	17.5593	140	21.6152	28.1019	2735.37	5.95102	17.5593	140	18.4957	25.9394	1391.08
71511	W188153	USGS-11425	35.6	-84.6317	Rome Formation	shale	512.74	-512.74	Ages from Daven Quinn Macrostrat matching process. match_basis: column unit match_spatial_basis: containing column.	514.48	511	USGS-NGDB		28.3333	0.056	9.32769	0.202174	0.277778	0.001	0.0992308	0.00326087	0.001	0.0313376	0.0313376	72.856	88.6403	15.2461	29.9255	13.3289	28.7975	15.0994	23.9386	14.5581	27.5539	-97.6118	-24.1791	4341	5.95102	17.5593	140	24.3248	29.9255	4370.96	5.95102	17.5593	140	20.801	27.5539	2243.89
71513	W188155	USGS-11426	35.6	-84.6208	Rome Formation	shale	512.74	-512.74	Ages from Daven Quinn Macrostrat matching process. match_basis: column unit match_spatial_basis: containing column.	514.48	511	USGS-NGDB		25.8778	0.126	11.0631	0.31	0.253704	0.00225	0.117692	0.005	0.00225	0.0289949	0.0289949	67.0029	87.4996	9.80267	28.8646	7.59281	27.6796	11.8216	23.2998	9.73903	26.6146	-97.6105	-24.1878	4341	5.95102	17.5593	140	22.7485	28.8646	3419.44	5.95102	17.5593	140	19.4598	26.6146	1747.09
14107	Chunye-1-559.44	Chunye-1	29.4221	118.592	Hetang Formation	mudstone	512.67	-512.67	Lei Xiang, personal communication, based on interpolation			SGP	Xiang et al. 2017; Xiang et al. 2020	9.38778	2.674	3.20564	0.0404348	0.092037	0.04775	0.0341026	0.000652174	0.000652174	0.0103713	0.0103713	72.2177	88.7423	14.6524	30.0204	12.7033	28.8975	14.7419	23.9957	14.0325	27.6379	153.33	20.491	2680	6.47992	14.6524	159.954	30.3444	30.0204	14098.3	5.95102	14.3118	140	26.6447	27.6379	7062.61
14108	Chunye-1-557.65	Chunye-1	29.4221	118.592	Hetang Formation	mudstone	512.63	-512.63	Lei Xiang, personal communication, based on interpolation			SGP	Xiang et al. 2017; Xiang et al. 2020	8.93444	0.308	3.14538	0.053913	0.0875926	0.0055	0.0334615	0.000869565	0.000869565	0.00992575	0.00992575	71.3334	88.2479	13.8301	29.5605	11.8367	28.4129	14.2467	23.7188	13.3045	27.2307	153.31	20.4813	2680	5.95102	14.3118	140	29.6303	29.5605	12374.1	5.95102	14.3118	140	26.0125	27.2307	6299.36
14109	Chunye-1-554.81	Chunye-1	29.4221	118.592	Hetang Formation	mudstone	512.56	-512.56	Lei Xiang, personal communication, based on interpolation			SGP	Xiang et al. 2017; Xiang et al. 2020	8.72667	0.882	3.03692	0.0673913	0.0855556	0.01575	0.0323077	0.00108696	0.00108696	0.00974772	0.00974772	71.2742	87.7698	13.775	29.1159	11.7787	27.9444	14.2136	23.4511	13.2558	26.8372	153.275	20.4644	2680	5.95102	14.3118	140	28.9399	29.1159	10707.2	5.95102	14.3118	140	25.4013	26.8372	5561.5
20167	D101905	USGS-814	38.8667	-114.25	Pioche Formation	shale	512.54	-512.54	Ages from Daven Quinn Macrostrat matching process. match_basis: column unit match_spatial_basis: containing column.	515.73	509.35	USGS-NGDB		15.5267	0.938	5.38692	0.660435	0.152222	0.01675	0.0573077	0.0106522	0.0106522	0.0192807	0.0192807	65.9444	78.9504	8.81827	20.9139	6.55549	19.3014	11.2289	18.5122	8.86754	19.5759	-94.4096	2.07138	3382	5.95102	21.668	140	5.95102	21.668	140	5.95102	21.668	140	5.95102	21.668	140
20168	D101906	USGS-814	38.8667	-114.25	Pioche Formation	shale	512.54	-512.54	Ages from Daven Quinn Macrostrat matching process. match_basis: column unit match_spatial_basis: containing column.	515.73	509.35	USGS-NGDB		22.2511	0.196	7.74897	0.673913	0.218148	0.0035	0.0824359	0.0108696	0.0035	0.0258353	0.0258353	69.2636	84.438	11.9051	26.0174	9.80831	24.6793	13.0876	21.5853	11.6003	24.094	-94.4096	2.07138	3382	5.95102	21.668	140	13.0561	26.0174	523.278	5.95102	21.668	140	9.73867	24.094	285.502
20170	D101908	USGS-814	38.8667	-114.25	Pioche Formation	shale	512.54	-512.54	Ages from Daven Quinn Macrostrat matching process. match_basis: column unit match_spatial_basis: containing column.	515.73	509.35	USGS-NGDB		5.47778	7.084	2.67538	0.121304	0.0537037	0.1265	0.0284615	0.00195652	0.00195652	0.00640186	0.00640186	62.3894	83.8876	5.51212	25.5055	3.07159	24.1399	9.23805	21.2771	5.94058	23.6408	-94.4096	2.07138	3382	5.95102	21.668	140	12.1733	25.5055	460.002	5.95102	21.668	140	9.02515	23.6408	255.977
20172	D101910	USGS-814	38.8667	-114.25	Pioche Formation	shale	512.54	-512.54	Ages from Daven Quinn Macrostrat matching process. match_basis: column unit match_spatial_basis: containing column.	515.73	509.35	USGS-NGDB		6.95111	3.514	1.9041	0.121304	0.0681481	0.06275	0.0202564	0.00195652	0.00195652	0.0080068	0.0080068	73.8192	85.1128	16.1419	26.6449	14.2729	25.3406	15.6388	21.9632	15.3512	24.6496	-94.4096	2.07138	3382	5.95102	21.668	140	14.0887	26.6449	629.486	5.95102	21.668	140	10.697	24.6496	354.189
20173	D101911	USGS-814	38.8667	-114.25	Pioche Formation	shale	512.54	-512.54	Ages from Daven Quinn Macrostrat matching process. match_basis: column unit match_spatial_basis: containing column.	515.73	509.35	USGS-NGDB		16.8489	0.252	7.78513	0.727826	0.165185	0.0045	0.0828205	0.0117391	0.0045	0.0201583	0.0201583	62.5122	81.9442	5.62632	23.6981	3.19193	22.2353	9.30682	20.1887	6.04169	22.0407	-94.4096	2.07138	3382	5.95102	21.668	140	9.11438	23.6981	259.343	5.95102	21.668	140	6.53174	22.0407	161.909
22323	D120265	USGS-1149	39	-114.5	Pioche Formation	siltstone	512.54	-512.54	Ages from Daven Quinn Macrostrat matching process. match_basis: column unit match_spatial_basis: containing column.	515.73	509.35	USGS-NGDB		11.4089	1.498	3.32615	0.363913	0.111852	0.02675	0.0353846	0.00586957	0.00586957	0.0137323	0.0137323	70.3579	81.4515	12.9228	23.2399	10.8807	21.7524	13.7004	19.9128	12.5013	21.635	-94.2523	2.24715	3382	5.95102	21.668	140	8.40034	23.2399	232.405	5.95102	21.668	140	5.95102	21.668	140
22338	D120281	USGS-1147	39.1333	-114.5	Pioche Formation	siltstone	512.54	-512.54	Ages from Daven Quinn Macrostrat matching process. match_basis: column unit match_spatial_basis: containing column.	515.73	509.35	USGS-NGDB		16.2067	1.106	6.91744	0.283043	0.158889	0.01975	0.0735897	0.00456522	0.00456522	0.0186688	0.0186688	65.7628	85.1093	8.6494	26.6416	6.37754	25.3371	11.1272	21.9612	8.71804	24.6466	-94.12	2.22986	3382	5.95102	21.668	140	14.0835	26.6416	628.784	5.95102	21.668	140	10.6919	24.6466	353.823
22441	D120387	USGS-951	39	-114.5	Pioche Formation	siltstone	512.54	-512.54	Ages from Daven Quinn Macrostrat matching process. match_basis: column unit match_spatial_basis: containing column.	515.73	509.35	USGS-NGDB		15.3567	3.794	6.1341	3.2213	0.150556	0.06775	0.0652564	0.0519565	0.0519565	0.0282743	0.0282743	47.0891	53.2482	-8.71716	-2.98916	-11.9227	-5.88674	0.669883	4.119	-6.65666	-1.58563	-94.2523	2.24715	3382	5.95102	21.668	140	5.95102	21.668	140	5.95102	21.668	140	5.95102	21.668	140
22466	D120412	USGS-951	39	-114.5	Pioche Formation	siltstone	512.54	-512.54	Ages from Daven Quinn Macrostrat matching process. match_basis: column unit match_spatial_basis: containing column.	515.73	509.35	USGS-NGDB		16.5656	0.77	7.45974	1.3613	0.162407	0.01375	0.079359	0.0219565	0.01375	0.0220127	0.0220127	58.5309	73.7791	1.92374	16.1046	-0.709711	14.2335	7.07731	15.6163	2.76378	15.3181	-94.2523	2.24715	3382	5.95102	21.668	140	5.95102	21.668	140	5.95102	21.668	140	5.95102	21.668	140
22528	D120475	USGS-1149	39	-114.5	Pioche Formation	siltstone	512.54	-512.54	Ages from Daven Quinn Macrostrat matching process. match_basis: column unit match_spatial_basis: containing column.	515.73	509.35	USGS-NGDB		9.86	0.798	2.92846	0.215652	0.0966667	0.01425	0.0311538	0.00347826	0.00347826	0.0115137	0.0115137	71.7234	83.958	14.1928	25.571	12.2189	24.2089	14.4651	21.3165	13.6256	23.6988	-94.2523	2.24715	3382	5.95102	21.668	140	12.2862	25.571	468.096	5.95102	21.668	140	9.11547	23.6988	259.385
22542	D120489	USGS-951	39	-114.5	Pioche Formation	siltstone	512.54	-512.54	Ages from Daven Quinn Macrostrat matching process. match_basis: column unit match_spatial_basis: containing column.	515.73	509.35	USGS-NGDB		13.2222	3.15	5.09769	2.85739	0.12963	0.05625	0.0542308	0.046087	0.046087	0.0246448	0.0246448	46.9614	52.5991	-8.83588	-3.59284	-12.0478	-6.52288	0.598395	3.7555	-6.76177	-2.12007	-94.2523	2.24715	3382	5.95102	21.668	140	5.95102	21.668	140	5.95102	21.668	140	5.95102	21.668	140
22583	D120531	USGS-951	39	-114.5	Pioche Formation	siltstone	512.54	-512.54	Ages from Daven Quinn Macrostrat matching process. match_basis: column unit match_spatial_basis: containing column.	515.73	509.35	USGS-NGDB		11.39	0.546	6.48359	1.76565	0.111667	0.00975	0.0689744	0.0284783	0.00975	0.016655	0.016655	51.0198	67.047	-5.06159	9.84368	-8.0706	7.63603	2.87109	11.8463	-3.42037	9.77533	-94.2523	2.24715	3382	5.95102	21.668	140	5.95102	21.668	140	5.95102	21.668	140	5.95102	21.668	140
57650	D267653	USGS-6940	38.6139	-114.756	Pioche Formation	argillite	512.54	-512.54	Ages from Daven Quinn Macrostrat matching process. match_basis: column unit match_spatial_basis: containing column.	515.73	509.35	USGS-NGDB		17.3778	0.294	6.86923	0.283043	0.17037	0.00525	0.0730769	0.00456522	0.00456522	0.0199445	0.0199445	67.4526	85.4221	10.221	26.9325	8.0336	25.6436	12.0735	22.1364	10.1093	24.9042	-94.6093	2.49513	3382	5.95102	21.668	140	14.5414	26.9325	689.942	5.95102	21.668	140	11.1361	24.9042	385.664
57651	D267654	USGS-6941	38.6136	-114.756	Pioche Formation	argillite	512.54	-512.54	Ages from Daven Quinn Macrostrat matching process. match_basis: column unit match_spatial_basis: containing column.	515.73	509.35	USGS-NGDB		15.1111	0.644	6.62821	0.673913	0.148148	0.0115	0.0705128	0.0108696	0.0108696	0.0188764	0.0188764	61.6257	78.4834	4.80186	20.4796	2.32315	18.8437	8.81037	18.2507	5.31179	19.1913	-94.6096	2.49538	3382	5.95102	21.668	140	5.95102	21.668	140	5.95102	21.668	140	5.95102	21.668	140
57652	D267655	USGS-6942	38.6136	-114.756	Pioche Formation	argillite	512.54	-512.54	Ages from Daven Quinn Macrostrat matching process. match_basis: column unit match_spatial_basis: containing column.	515.73	509.35	USGS-NGDB		14.7333	4.76	6.50769	0.53913	0.144444	0.085	0.0692308	0.00869565	0.00869565	0.0179818	0.0179818	62.5121	80.3284	5.62622	22.1954	3.19182	20.6518	9.30675	19.2839	6.0416	20.7103	-94.6095	2.49581	3382	5.95102	21.668	140	6.77275	22.1954	171.001	5.95102	21.668	140	5.95102	21.668	140
57653	D267656	USGS-6943	38.6136	-114.757	Pioche Formation	argillite	512.54	-512.54	Ages from Daven Quinn Macrostrat matching process. match_basis: column unit match_spatial_basis: containing column.	515.73	509.35	USGS-NGDB		13.7889	5.74	4.21795	1.01087	0.135185	0.1025	0.0448718	0.0163043	0.0163043	0.0186438	0.0186438	63.567	72.5096	6.60731	14.9239	4.22566	12.9894	9.89752	14.9054	6.91016	14.2729	-94.6095	2.49624	3382	5.95102	21.668	140	5.95102	21.668	140	5.95102	21.668	140	5.95102	21.668	140
57654	D267657	USGS-6944	38.6133	-114.757	Pioche Formation	argillite	512.54	-512.54	Ages from Daven Quinn Macrostrat matching process. match_basis: column unit match_spatial_basis: containing column.	515.73	509.35	USGS-NGDB		15.4889	4.2	4.94103	1.24	0.151852	0.075	0.0525641	0.02	0.02	0.0213169	0.0213169	62.1285	71.2355	5.26946	13.739	2.81588	11.7408	9.09193	14.1919	5.72576	13.2239	-94.6097	2.49649	3382	5.95102	21.668	140	5.95102	21.668	140	5.95102	21.668	140	5.95102	21.668	140
57657	D267660	USGS-6947	38.6131	-114.758	Pioche Formation	argillite	512.54	-512.54	Ages from Daven Quinn Macrostrat matching process. match_basis: column unit match_spatial_basis: containing column.	515.73	509.35	USGS-NGDB		16.2444	0.28	5.54359	0.269565	0.159259	0.005	0.0589744	0.00434783	0.00434783	0.0186617	0.0186617	70.1801	85.3404	12.7575	26.8565	10.7065	25.5636	13.6009	22.0906	12.355	24.8369	-94.6099	2.49739	3382	5.95102	21.668	140	14.4218	26.8565	673.966	5.95102	21.668	140	11.0201	24.8369	377.346
14110	Chunye-1-552.21	Chunye-1	29.4221	118.592	Hetang Formation	mudstone	512.5	-512.5	Lei Xiang, personal communication, based on interpolation			SGP	Xiang et al. 2017; Xiang et al. 2020	10.03	0.21	3.45872	0.0673913	0.0983333	0.00375	0.0367949	0.00108696	0.00108696	0.0111675	0.0111675	71.6182	88.0534	14.0949	29.3796	12.1159	28.2223	14.4062	23.6099	13.539	27.0706	153.244	20.4499	2680	5.95102	14.3118	140	29.3494	29.3796	11695.8	5.95102	14.3118	140	25.7638	27.0706	5999.13
14111	Chunye-1-549.61	Chunye-1	29.4221	118.592	Hetang Formation	mudstone	512.43	-512.43	Lei Xiang, personal communication, based on interpolation			SGP	Xiang et al. 2017; Xiang et al. 2020	9.78444	1.666	3.35026	0.053913	0.0959259	0.02975	0.035641	0.000869565	0.000869565	0.0108517	0.0108517	71.9592	88.3974	14.412	29.6995	12.45	28.5594	14.5971	23.8025	13.8197	27.3538	153.209	20.4329	2680	6.10659	14.412	145.869	29.8462	29.6995	12895.4	5.95102	14.3118	140	26.2036	27.3538	6530.12
20165	D101903	USGS-813	38.8667	-114.133	Pioche Formation	shale	512.41	-512.41	Ages from Daven Quinn Macrostrat matching process. match_basis: column unit match_spatial_basis: containing column.	514.48	510.34	USGS-NGDB		17.1511	0.252	7.66462	0.795217	0.168148	0.0045	0.0815385	0.0128261	0.0045	0.0206082	0.0206082	62.9738	81.5926	6.05567	23.3712	3.64436	21.8908	9.56535	19.9919	6.42179	21.7513	-94.3923	1.95348	3382	5.95102	21.668	140	8.60494	23.3712	240.124	5.95102	21.668	140	6.08073	21.7513	144.893
20166	D101904	USGS-813	38.8667	-114.133	Pioche Formation	shale	512.41	-512.41	Ages from Daven Quinn Macrostrat matching process. match_basis: column unit match_spatial_basis: containing column.	514.48	510.34	USGS-NGDB		21.8356	0.35	10.7979	3.14043	0.214074	0.00625	0.114872	0.0506522	0.00625	0.0301085	0.0301085	55.4814	71.1009	-0.912255	13.6139	-3.69818	11.6089	5.36961	14.1165	0.253057	13.1131	-94.3923	1.95348	3382	5.95102	21.668	140	5.95102	21.668	140	5.95102	21.668	140	5.95102	21.668	140
14112	Chunye-1-546.41	Chunye-1	29.4221	118.592	Hetang Formation	mudstone	512.36	-512.36	Lei Xiang, personal communication, based on interpolation			SGP	Xiang et al. 2017; Xiang et al. 2020	10.4833	0.252	3.62744	0.0673913	0.102778	0.0045	0.0385897	0.00108696	0.00108696	0.0116613	0.0116613	71.6015	88.1358	14.0794	29.4563	12.0994	28.3031	14.3968	23.656	13.5252	27.1385	153.174	20.4159	2680	5.95102	14.3118	140	29.4684	29.4563	11983.3	5.95102	14.3118	140	25.8692	27.1385	6126.38
22277	D120218	USGS-1125	39.8667	-113.867	Pioche Formation	siltstone	512.33	-512.33	Ages from Daven Quinn Macrostrat matching process. match_basis: column unit match_spatial_basis: adjacent column.	514.48	510.18	USGS-NGDB		17.2833	0.266	7.5441	0.889565	0.169444	0.00475	0.0802564	0.0143478	0.00475	0.0209491	0.0209491	63.0377	80.8837	6.11504	22.7119	3.70692	21.196	9.6011	19.5949	6.47435	21.1676	-93.4068	1.60955	3383	5.95102	21.6754	140	7.56873	22.7119	201.031	5.95102	21.6754	140	5.95102	21.6754	140
22287	D120229	USGS-1133	39.8667	-113.75	Pioche Formation	siltstone	512.33	-512.33	Ages from Daven Quinn Macrostrat matching process. match_basis: column unit match_spatial_basis: containing column.	514.48	510.18	USGS-NGDB		17.5289	0.238	5.85692	1.10522	0.171852	0.00425	0.0623077	0.0178261	0.00425	0.0215475	0.0215475	67.0679	79.7547	9.86315	21.6619	7.65654	20.0896	11.858	18.9626	9.79257	20.238	-93.4176	1.52065	3383	5.95102	21.6754	140	5.95102	21.6754	140	5.95102	21.6754	140	5.95102	21.6754	140
22331	D120273	USGS-1125	39.8667	-113.867	Pioche Formation	siltstone	512.33	-512.33	Ages from Daven Quinn Macrostrat matching process. match_basis: column unit match_spatial_basis: adjacent column.	514.48	510.18	USGS-NGDB		11.9567	0.826	6.07385	1.96783	0.117222	0.01475	0.0646154	0.0317391	0.01475	0.0181901	0.0181901	51.3397	64.4427	-4.7641	7.4217	-7.75711	5.08384	3.05022	10.3879	-3.15699	7.63115	-93.4068	1.60955	3383	5.95102	21.6754	140	5.95102	21.6754	140	5.95102	21.6754	140	5.95102	21.6754	140
22398	D120343	USGS-1162	39.8667	-113.75	Pioche Formation	shale	512.33	-512.33	Ages from Daven Quinn Macrostrat matching process. match_basis: column unit match_spatial_basis: containing column.	514.48	510.18	USGS-NGDB		21.25	0.294	5.82077	1.41522	0.208333	0.00525	0.0619231	0.0228261	0.00525	0.0262677	0.0262677	69.8326	79.3116	12.4343	21.2498	10.3659	19.6553	13.4063	18.7145	12.0688	19.8732	-93.4176	1.52065	3383	5.95102	21.6754	140	5.95102	21.6754	140	5.95102	21.6754	140	5.95102	21.6754	140
22440	D120386	USGS-1162	39.8667	-113.75	Pioche Formation	shale	512.33	-512.33	Ages from Daven Quinn Macrostrat matching process. match_basis: column unit match_spatial_basis: containing column.	514.48	510.18	USGS-NGDB		24.1211	0.154	6.00154	1.69826	0.236481	0.00275	0.0638462	0.0273913	0.00275	0.0296248	0.0296248	71.5594	79.8256	14.0402	21.7278	12.0582	20.1591	14.3732	19.0024	13.4905	20.2964	-93.4176	1.52065	3383	5.95102	21.6754	140	6.03282	21.7278	143.086	5.95102	21.6754	140	5.95102	21.6754	140
22484	D120430	USGS-1171	39.8667	-113.867	Pioche Formation	siltstone	512.33	-512.33	Ages from Daven Quinn Macrostrat matching process. match_basis: column unit match_spatial_basis: adjacent column.	514.48	510.18	USGS-NGDB		12.1456	1.204	5.6641	1.91391	0.119074	0.0215	0.0602564	0.0308696	0.0215	0.0190493	0.0190493	51.3915	62.5084	-4.71593	5.62281	-7.70635	3.18823	3.07923	9.3047	-3.11435	6.03858	-93.4068	1.60955	3383	5.95102	21.6754	140	5.95102	21.6754	140	5.95102	21.6754	140	5.95102	21.6754	140
22540	D120487	USGS-1162	39.8667	-113.75	Pioche Formation	siltstone	512.33	-512.33	Ages from Daven Quinn Macrostrat matching process. match_basis: column unit match_spatial_basis: containing column.	514.48	510.18	USGS-NGDB		17.1511	0.154	5.50744	0.889565	0.168148	0.00275	0.0585897	0.0143478	0.00275	0.0205829	0.0205829	68.9596	81.6932	11.6224	23.4647	9.51041	21.9893	12.9174	20.0482	11.3501	21.8341	-93.4176	1.52065	3383	5.95102	21.6754	140	8.74375	23.4647	245.361	5.95102	21.6754	140	6.1986	21.8341	149.34
22582	D120530	USGS-1171	39.8667	-113.867	Pioche Formation	siltstone	512.33	-512.33	Ages from Daven Quinn Macrostrat matching process. match_basis: column unit match_spatial_basis: adjacent column.	514.48	510.18	USGS-NGDB		15.64	0.266	6.88128	0.795217	0.153333	0.00475	0.0732051	0.0128261	0.00475	0.0189899	0.0189899	62.812	80.7445	5.9052	22.5824	3.4858	21.0596	9.47474	19.5169	6.28858	21.053	-93.4068	1.60955	3383	5.95102	21.6754	140	7.36668	22.5824	193.408	5.95102	21.6754	140	5.95102	21.6754	140
14113	Chunye-1-543.31	Chunye-1	29.4221	118.592	Hetang Formation	mudstone	512.28	-512.28	Lei Xiang, personal communication, based on interpolation			SGP	Xiang et al. 2017; Xiang et al. 2020	10.8611	0.266	3.80821	0.053913	0.106481	0.00475	0.0405128	0.000869565	0.000869565	0.0120245	0.0120245	71.5922	88.5537	14.0707	29.8449	12.0903	28.7126	14.3916	23.8901	13.5175	27.4825	153.134	20.3965	2680	5.95102	14.3118	140	30.072	29.8449	13440.5	5.95102	14.3118	140	26.4035	27.4825	6771.4
14114	Chunye-1-540.61	Chunye-1	29.4221	118.592	Hetang Formation	mudstone	512.22	-512.22	Lei Xiang, personal communication, based on interpolation			SGP	Xiang et al. 2017; Xiang et al. 2020	9.87889	2.814	3.29	0.053913	0.0968519	0.05025	0.035	0.000869565	0.000869565	0.0109546	0.0109546	72.4988	88.4124	14.9139	29.7135	12.9788	28.5742	14.8993	23.811	14.264	27.3662	153.104	20.382	2680	6.88593	14.9139	175.271	29.8679	29.7135	12947.9	5.95102	14.3118	140	26.2228	27.3662	6553.35
14115	Chunye-1-539.86	Chunye-1	29.4221	118.592	Hetang Formation	mudstone	512.2	-512.2	Lei Xiang, personal communication, based on interpolation			SGP	Xiang et al. 2017; Xiang et al. 2020	9.04778	2.478	3.16949	0.053913	0.0887037	0.04425	0.0337179	0.000869565	0.000869565	0.0100492	0.0100492	71.4426	88.2694	13.9316	29.5805	11.9438	28.434	14.3079	23.7309	13.3944	27.2485	153.094	20.3771	2680	5.95102	14.3118	140	29.6614	29.5805	12449.1	5.95102	14.3118	140	26.04	27.2485	6332.59
22270	D120211	USGS-1120	36.75	-115.25	Pioche Formation	shale	512.19	-512.19	Ages from Daven Quinn Macrostrat matching process. match_basis: column unit match_spatial_basis: adjacent column.	514.48	509.9	USGS-NGDB		17.2267	0.826	5.70026	1.90043	0.168889	0.01475	0.060641	0.0306522	0.01475	0.0238101	0.0238101	61.4293	70.9316	4.61926	13.4564	2.13073	11.4429	8.70041	14.0217	5.15013	12.9737	-96.3326	3.05101	3286	5.95102	21.9664	140	5.95102	21.9664	140	5.95102	21.9664	140	5.95102	21.9664	140
22275	D120216	USGS-1123	37.6333	-114.5	Pioche Formation	siltstone	512.19	-512.19	Ages from Daven Quinn Macrostrat matching process. match_basis: column unit match_spatial_basis: containing column.	514.48	509.9	USGS-NGDB		9.76556	5.166	1.36179	2.54739	0.0957407	0.09225	0.0144872	0.041087	0.041087	0.0197683	0.0144872	49.7608	49.7608	-6.23243	-6.23243	-9.30439	-9.30439	2.16606	2.16606	-4.45692	-4.45692	-95.5327	2.34475	3382	5.95102	21.668	140	5.95102	21.668	140	5.95102	21.668	140	5.95102	21.668	140
22289	D120231	USGS-1135	36.75	-115.25	Pioche Formation	shale	512.19	-512.19	Ages from Daven Quinn Macrostrat matching process. match_basis: column unit match_spatial_basis: adjacent column.	514.48	509.9	USGS-NGDB		22.0811	0.7	7.23077	0.903043	0.216481	0.0125	0.0769231	0.0145652	0.0125	0.0270607	0.0270607	67.5513	79.9983	10.3127	21.8885	8.13027	20.3284	12.1287	19.0991	10.1906	20.4386	-96.3326	3.05101	3286	5.95102	21.9664	140	5.95102	21.9664	140	5.95102	21.9664	140	5.95102	21.9664	140
22292	D120234	USGS-1137	37.3667	-114.75	Pioche Formation	shale	512.19	-512.19	Ages from Daven Quinn Macrostrat matching process. match_basis: column unit match_spatial_basis: containing column.	514.48	509.9	USGS-NGDB		16.3767	1.974	5.25436	2.58783	0.160556	0.03525	0.0558974	0.0417391	0.03525	0.0263939	0.0263939	54.7146	60.8307	-1.62546	4.06251	-4.44973	1.54405	4.94015	8.36517	-0.378348	4.65724	-95.7724	2.57521	3286	5.95102	21.9664	140	5.95102	21.9664	140	5.95102	21.9664	140	5.95102	21.9664	140
22296	D120238	USGS-1123	37.6333	-114.5	Pioche Formation	siltstone	512.19	-512.19	Ages from Daven Quinn Macrostrat matching process. match_basis: column unit match_spatial_basis: containing column.	514.48	509.9	USGS-NGDB		16.15	0.35	4.33846	1.32087	0.158333	0.00625	0.0461538	0.0213043	0.00625	0.0206542	0.0206542	68.2349	76.6592	10.9485	18.7831	8.80021	17.056	12.5116	17.2291	10.7534	17.6894	-95.5327	2.34475	3382	5.95102	21.668	140	5.95102	21.668	140	5.95102	21.668	140	5.95102	21.668	140
22308	D120250	USGS-1120	36.75	-115.25	Pioche Formation	shale	512.19	-512.19	Ages from Daven Quinn Macrostrat matching process. match_basis: column unit match_spatial_basis: adjacent column.	514.48	509.9	USGS-NGDB		20.9289	0.49	7.25487	0.983913	0.205185	0.00875	0.0771795	0.0158696	0.00875	0.0255339	0.0255339	66.839	80.3581	9.65027	22.223	7.43222	20.6809	11.7298	19.3005	9.60411	20.7348	-96.3326	3.05101	3286	5.95102	21.9664	140	6.3654	22.223	155.633	5.95102	21.9664	140	5.95102	21.9664	140
22312	D120254	USGS-1145	37.3667	-114.633	Pioche Formation	siltstone	512.19	-512.19	Ages from Daven Quinn Macrostrat matching process. match_basis: column unit match_spatial_basis: containing column.	514.48	509.9	USGS-NGDB		10.9744	0.504	1.63897	0.175217	0.107593	0.009	0.0174359	0.00282609	0.00282609	0.0125828	0.0125828	82.3325	85.508	24.0592	27.0124	22.6158	25.7278	20.4062	22.1845	22.3604	24.9749	-95.7841	2.48323	3382	9.67867	24.0592	281.201	14.6672	27.0124	706.738	7.02988	22.3604	180.702	11.2581	24.9749	394.409
22319	D120261	USGS-1148	37.75	-114.5	Pioche Formation	shale	512.19	-512.19	Ages from Daven Quinn Macrostrat matching process. match_basis: column unit match_spatial_basis: containing column.	514.48	509.9	USGS-NGDB		21.1933	0.336	6.41128	0.687391	0.207778	0.006	0.0682051	0.011087	0.006	0.024985	0.024985	70.897	83.1611	13.4242	24.8298	11.4091	23.4279	14.0023	20.8702	12.9452	23.0426	-95.4168	2.33014	3382	5.95102	21.668	140	11.0079	24.8298	376.472	5.95102	21.668	140	8.09302	23.0426	220.811
22353	D120296	USGS-1137	37.3667	-114.75	Pioche Formation	shale	512.19	-512.19	Ages from Daven Quinn Macrostrat matching process. match_basis: column unit match_spatial_basis: containing column.	514.48	509.9	USGS-NGDB		18.0578	0.504	6.15821	0.269565	0.177037	0.009	0.0655128	0.00434783	0.00434783	0.020637	0.020637	70.4638	85.7864	13.0213	27.2713	10.9845	26.0006	13.7597	22.3404	12.5885	25.2041	-95.7724	2.57521	3286	5.95102	21.9664	140	14.8734	27.2713	734.278	5.95102	21.9664	140	11.3277	25.2041	399.394
22357	D120300	USGS-1135	36.75	-115.25	Pioche Formation	shale	512.19	-512.19	Ages from Daven Quinn Macrostrat matching process. match_basis: column unit match_spatial_basis: adjacent column.	514.48	509.9	USGS-NGDB		15.3	0.294	9.02641	0.835652	0.15	0.00525	0.0960256	0.0134783	0.00525	0.0187476	0.0187476	56.6564	80.0103	0.180442	21.8996	-2.54674	20.3401	6.02758	19.1058	1.22043	20.4485	-96.3326	3.05101	3286	5.95102	21.9664	140	5.95102	21.9664	140	5.95102	21.9664	140	5.95102	21.9664	140
22364	D120308	USGS-1145	37.3667	-114.633	Pioche Formation	siltstone	512.19	-512.19	Ages from Daven Quinn Macrostrat matching process. match_basis: column unit match_spatial_basis: containing column.	514.48	509.9	USGS-NGDB		13.94	1.47	7.18256	0.269565	0.136667	0.02625	0.0764103	0.00434783	0.00434783	0.0161514	0.0161514	61.6247	84.6162	4.80096	26.183	2.3222	24.8538	8.80983	21.685	5.311	24.2406	-95.7841	2.48323	3382	5.95102	21.668	140	13.3418	26.183	543.758	5.95102	21.668	140	9.99164	24.2406	303.633
22366	D120310	USGS-1137	37.3667	-114.75	Pioche Formation	shale	512.19	-512.19	Ages from Daven Quinn Macrostrat matching process. match_basis: column unit match_spatial_basis: containing column.	514.48	509.9	USGS-NGDB		13.5056	0.91	4.45897	2.19696	0.132407	0.01625	0.0474359	0.0354348	0.01625	0.0204547	0.0204547	57.1885	64.7321	0.675292	7.69082	-2.02528	5.36742	6.32555	10.55	1.65852	7.8694	-95.7724	2.57521	3286	5.95102	21.9664	140	5.95102	21.9664	140	5.95102	21.9664	140	5.95102	21.9664	140
22372	D120316	USGS-1120	36.75	-115.25	Pioche Formation	shale	512.19	-512.19	Ages from Daven Quinn Macrostrat matching process. match_basis: column unit match_spatial_basis: adjacent column.	514.48	509.9	USGS-NGDB		15.5267	0.518	5.77256	1.76565	0.152222	0.00925	0.0614103	0.0284783	0.00925	0.0211056	0.0211056	60.5593	72.1241	3.81012	14.5654	1.27808	12.6116	8.21319	14.6895	4.4338	13.9555	-96.3326	3.05101	3286	5.95102	21.9664	140	5.95102	21.9664	140	5.95102	21.9664	140	5.95102	21.9664	140
22401	D120346	USGS-1137	37.3667	-114.75	Pioche Formation	shale	512.19	-512.19	Ages from Daven Quinn Macrostrat matching process. match_basis: column unit match_spatial_basis: containing column.	514.48	509.9	USGS-NGDB		17.8311	0.518	5.79667	0.134783	0.174815	0.00925	0.0616667	0.00217391	0.00217391	0.019907	0.019907	72.5887	87.8159	14.9975	29.1588	13.0669	27.9896	14.9497	23.4769	14.338	26.8751	-95.7724	2.57521	3286	5.95102	21.9664	140	17.919	29.1588	1178.11	5.95102	21.9664	140	14.2298	26.8751	648.323
22409	D120354	USGS-1164	37.75	-114.5	Pioche Formation	shale	512.19	-512.19	Ages from Daven Quinn Macrostrat matching process. match_basis: column unit match_spatial_basis: containing column.	514.48	509.9	USGS-NGDB		19.5878	0.308	6.00154	0.283043	0.192037	0.0055	0.0638462	0.00456522	0.00456522	0.0223519	0.0223519	72.4631	85.9151	14.8807	27.3911	12.9438	26.1268	14.8793	22.4125	14.2346	25.3101	-95.4168	2.33014	3382	5.95102	21.668	140	15.2632	27.3911	786.336	5.95102	21.668	140	11.8363	25.3101	435.85
22433	D120378	USGS-1168	36.6333	-115.25	Pioche Formation	shale	512.19	-512.19	Ages from Daven Quinn Macrostrat matching process. match_basis: column unit match_spatial_basis: adjacent column.	514.48	509.9	USGS-NGDB		18.4544	0.644	5.92923	1.69826	0.180926	0.0115	0.0630769	0.0273913	0.0115	0.0244241	0.0244241	63.9553	74.0767	6.96847	16.3813	4.60624	14.5252	10.115	15.7829	7.2299	15.5631	-96.4484	3.06645	3286	5.95102	21.9664	140	5.95102	21.9664	140	5.95102	21.9664	140	5.95102	21.9664	140
22470	D120416	USGS-1145	37.3667	-114.633	Pioche Formation	siltstone	512.19	-512.19	Ages from Daven Quinn Macrostrat matching process. match_basis: column unit match_spatial_basis: containing column.	514.48	509.9	USGS-NGDB		23.3278	0.56	6.32692	1.07826	0.228704	0.01	0.0673077	0.0173913	0.01	0.028455	0.028455	70.7179	80.3738	13.2577	22.2376	11.2336	20.6963	13.902	19.3093	12.7978	20.7478	-95.7841	2.48323	3382	5.95102	21.668	140	6.83863	22.2376	173.486	5.95102	21.668	140	5.95102	21.668	140
22478	D120424	USGS-1170	37.6333	-114.5	Pioche Formation	siltstone	512.19	-512.19	Ages from Daven Quinn Macrostrat matching process. match_basis: column unit match_spatial_basis: containing column.	514.48	509.9	USGS-NGDB		9.44444	4.144	1.36179	2.11609	0.0925926	0.074	0.0144872	0.0341304	0.0341304	0.0178726	0.0144872	52.8073	52.8073	-3.39925	-3.39925	-6.31888	-6.31888	3.87207	3.87207	-1.94869	-1.94869	-95.5327	2.34475	3382	5.95102	21.668	140	5.95102	21.668	140	5.95102	21.668	140	5.95102	21.668	140
22497	D120443	USGS-1168	36.6333	-115.25	Pioche Formation	shale	512.19	-512.19	Ages from Daven Quinn Macrostrat matching process. match_basis: column unit match_spatial_basis: adjacent column.	514.48	509.9	USGS-NGDB		12.3344	6.454	4.09744	2.21043	0.120926	0.11525	0.0435897	0.0356522	0.0356522	0.0213589	0.0213589	51.2789	56.6161	-4.82062	0.142997	-7.81667	-2.5862	3.01619	6.00503	-3.20703	1.18728	-96.4484	3.06645	3286	5.95102	21.9664	140	5.95102	21.9664	140	5.95102	21.9664	140	5.95102	21.9664	140
22527	D120474	USGS-1123	37.6333	-114.5	Pioche Formation	siltstone	512.19	-512.19	Ages from Daven Quinn Macrostrat matching process. match_basis: column unit match_spatial_basis: containing column.	514.48	509.9	USGS-NGDB		13.8078	0.672	2.04872	1.79261	0.13537	0.012	0.0217949	0.028913	0.012	0.019587	0.019587	68.3419	69.1122	11.0479	11.7643	8.90502	9.65995	12.5714	13.0028	10.8415	11.4757	-95.5327	2.34475	3382	5.95102	21.668	140	5.95102	21.668	140	5.95102	21.668	140	5.95102	21.668	140
22549	D120496	USGS-1145	37.3667	-114.633	Pioche Formation	siltstone	512.19	-512.19	Ages from Daven Quinn Macrostrat matching process. match_basis: column unit match_spatial_basis: containing column.	514.48	509.9	USGS-NGDB		20.8533	0.56	6.42333	0.943478	0.204444	0.01	0.0683333	0.0152174	0.01	0.025518	0.025518	68.6066	80.1178	11.2942	21.9995	9.1645	20.4454	12.7197	19.166	11.0595	20.537	-95.7841	2.48323	3382	5.95102	21.668	140	6.4676	21.9995	159.489	5.95102	21.668	140	5.95102	21.668	140
22553	D120500	USGS-1123	37.6333	-114.5	Pioche Formation	siltstone	512.19	-512.19	Ages from Daven Quinn Macrostrat matching process. match_basis: column unit match_spatial_basis: containing column.	514.48	509.9	USGS-NGDB		13.5622	0.504	2.13308	1.81957	0.132963	0.009	0.0226923	0.0293478	0.009	0.0190345	0.0190345	68.5365	69.8535	11.229	12.4538	9.09579	10.3865	12.6804	13.418	11.0017	12.0861	-95.5327	2.34475	3382	5.95102	21.668	140	5.95102	21.668	140	5.95102	21.668	140	5.95102	21.668	140
22568	D120515	USGS-1123	37.6333	-114.5	Pioche Formation	siltstone	512.19	-512.19	Ages from Daven Quinn Macrostrat matching process. match_basis: column unit match_spatial_basis: containing column.	514.48	509.9	USGS-NGDB		15.9233	0.518	4.38667	1.52304	0.156111	0.00925	0.0466667	0.0245652	0.00925	0.0211029	0.0211029	65.983	73.9761	8.85417	16.2877	6.59332	14.4265	11.2505	15.7266	8.89932	15.4803	-95.5327	2.34475	3382	5.95102	21.668	140	5.95102	21.668	140	5.95102	21.668	140	5.95102	21.668	140
22572	D120519	USGS-1168	36.6333	-115.25	Pioche Formation	shale	512.19	-512.19	Ages from Daven Quinn Macrostrat matching process. match_basis: column unit match_spatial_basis: adjacent column.	514.48	509.9	USGS-NGDB		18.9456	0.434	3.74795	1.65783	0.185741	0.00775	0.0398718	0.0267391	0.00775	0.02447	0.02447	71.4108	75.9055	13.9021	18.0821	11.9126	16.3174	14.2901	16.8071	13.3682	17.0689	-96.4484	3.06645	3286	5.95102	21.9664	140	5.95102	21.9664	140	5.95102	21.9664	140	5.95102	21.9664	140
22578	D120525	USGS-1169	36.8667	-115.25	Pioche Formation	shale	512.19	-512.19	Ages from Daven Quinn Macrostrat matching process. match_basis: column unit match_spatial_basis: adjacent column.	514.48	509.9	USGS-NGDB		22.3833	0.686	6.97769	0.862609	0.219444	0.01225	0.0742308	0.013913	0.01225	0.0272897	0.0272897	68.6111	80.4129	11.2983	22.274	9.16885	20.7346	12.7222	19.3312	11.0631	20.7799	-96.2168	3.03556	3286	5.95102	21.9664	140	6.44767	22.274	158.737	5.95102	21.9664	140	5.95102	21.9664	140
22579	D120526	USGS-1169	36.8667	-115.25	Pioche Formation	shale	512.19	-512.19	Ages from Daven Quinn Macrostrat matching process. match_basis: column unit match_spatial_basis: adjacent column.	514.48	509.9	USGS-NGDB		23.5733	0.364	7.03795	0.876087	0.231111	0.0065	0.0748718	0.0141304	0.0065	0.0279713	0.0279713	70.7599	82.6244	13.2967	24.3307	11.2747	22.9019	13.9255	20.5697	12.8323	22.6008	-96.2168	3.03556	3286	5.95102	21.9664	140	9.77919	24.3307	288.406	5.95102	21.9664	140	6.97538	22.6008	178.646
22587	D120535	USGS-1120	36.75	-115.25	Pioche Formation	shale	512.19	-512.19	Ages from Daven Quinn Macrostrat matching process. match_basis: column unit match_spatial_basis: adjacent column.	514.48	509.9	USGS-NGDB		20.2867	0.42	6.91744	0.93	0.198889	0.0075	0.0735897	0.015	0.0075	0.0245988	0.0245988	67.4248	80.8532	10.1951	22.6835	8.00635	21.1661	12.0579	19.5778	10.0865	21.1425	-96.3326	3.05101	3286	5.95102	21.9664	140	7.10892	22.6835	183.684	5.95102	21.9664	140	5.95102	21.9664	140
14116	Chunye-1-536.01	Chunye-1	29.4221	118.592	Hetang Formation	mudstone	512.1	-512.1	Lei Xiang, personal communication, based on interpolation			SGP	Xiang et al. 2017; Xiang et al. 2020	9.57667	0.476	3.3141	0.053913	0.0938889	0.0085	0.0352564	0.000869565	0.000869565	0.0106253	0.0106253	71.7342	88.3632	14.2028	29.6678	12.2295	28.526	14.4711	23.7834	13.6345	27.3257	153.043	20.3528	2680	5.95102	14.3118	140	29.7969	29.6678	12776.3	5.95102	14.3118	140	26.16	27.3257	6477.43
14117	Chunye-1-532.26	Chunye-1	29.4221	118.592	Hetang Formation	mudstone	512.01	-512.01	Lei Xiang, personal communication, based on interpolation			SGP	Xiang et al. 2017; Xiang et al. 2020	9.25556	1.148	3.07308	0.053913	0.0907407	0.0205	0.0326923	0.000869565	0.000869565	0.0102755	0.0102755	72.4927	88.3075	14.9082	29.616	12.9729	28.4714	14.8959	23.7522	14.259	27.2798	152.998	20.331	2680	6.87718	14.9082	174.941	29.7164	29.616	12582.1	5.95102	14.3118	140	26.0887	27.2798	6391.42
6855	J1338	J1338	69.4147	-140.508	Neruokpuk Formation	shale	512	-512	521-504.5	521	504.5	SGP		18.7	0.07	2.49462	1.30739	0.183333	0.00125	0.0265385	0.021087	0.00125	0.0228523	0.0228523	78.9519	80.2255	20.9153	22.0997	19.3029	20.551	18.5131	19.2263	19.5771	20.6257	-59.2601	0.524772	3392	5.93953	22.2914	140	5.93953	22.2914	140	5.93953	22.2914	140	5.93953	22.2914	140
6858	J1348	J1348	69.2161	-140.925	Neruokpuk Formation	shale	512	-512	521-504.5	521	504.5	SGP		17.0756	0.07	3.20564	0.916522	0.167407	0.00125	0.0341026	0.0147826	0.00125	0.0203822	0.0203822	76.9539	82.134	19.0571	23.8746	17.3448	22.4213	17.3942	20.2951	17.932	22.197	-59.0457	0.648182	3392	5.93953	22.2914	140	8.63993	23.8746	242.094	5.93953	22.2914	140	5.93953	22.2914	140
6860	J1324	J1324	69.4494	-140.958	Ekaluakat volcanics	shale	512	-512	521-504.5	521	504.5	SGP		12.6178	0.098	3.15744	0.660435	0.123704	0.00175	0.0335897	0.0106522	0.00175	0.0151229	0.0151229	72.8974	81.7991	15.2846	23.5631	13.3695	22.0931	15.1225	20.1075	14.5922	21.9212	-59.1289	0.429844	3392	5.93953	22.2914	140	8.1086	23.5631	222.006	5.93953	22.2914	140	5.93953	22.2914	140
6865	J1355-333	J1355	69.2225	-140.972	Neruokpuk Formation	shale	512	-512	521-504.5	521	504.5	SGP	Sperling et al. 2021	15.0356	0.168	2.50667	0.431304	0.147407	0.003	0.0266667	0.00695652	0.003	0.0174849	0.0174849	80.0994	84.3056	21.9824	25.8942	20.4274	24.5495	19.1557	21.5112	20.5218	23.985	-59.033	0.635595	3392	5.93953	22.2914	140	12.4359	25.8942	478.997	5.93953	22.2914	140	8.82812	23.985	249.209
6871	J1329	J1329	69.4636	-140.959	Neruokpuk Formation	shale	512	-512	521-504.5	521	504.5	SGP		17.2078	0.126	3.38641	0.903043	0.168704	0.00225	0.0360256	0.0145652	0.00225	0.0206132	0.0206132	76.1489	81.8425	18.3085	23.6035	16.5559	22.1357	16.9434	20.1318	17.2692	21.957	-59.1345	0.416831	3392	5.93953	22.2914	140	8.17751	23.6035	224.612	5.93953	22.2914	140	5.93953	22.2914	140
6876	J1331A	J1331	69.4681	-140.956	Neruokpuk Formation	shale	512	-512	521-504.5	521	504.5	SGP		15.5078	0.112	2.77179	1.48261	0.152037	0.002	0.0294872	0.023913	0.002	0.0197722	0.0197722	73.293	76.8942	15.6525	19.0016	13.7572	17.2863	15.3441	17.3608	14.9179	17.8829	-59.1371	0.413109	3392	5.93953	22.2914	140	5.93953	22.2914	140	5.93953	22.2914	140	5.93953	22.2914	140
6883	J1328	J1328	69.4636	-140.959	Neruokpuk Formation	shale	512	-512	521-504.5	521	504.5	SGP		8.27333	0.07	1.36179	0.552609	0.0811111	0.00125	0.0144872	0.00891304	0.00125	0.0101416	0.0101416	76.6926	79.9788	18.8141	21.8703	17.0887	20.3093	17.2479	19.0881	17.7169	20.4226	-59.1345	0.416831	3392	5.93953	22.2914	140	5.93953	22.2914	140	5.93953	22.2914	140	5.93953	22.2914	140
14118	Chunye-1-528.81	Chunye-1	29.4221	118.592	Hetang Formation	mudstone	511.93	-511.93	Lei Xiang, personal communication, based on interpolation			SGP	Xiang et al. 2017; Xiang et al. 2020	9.55778	0.896	3.20564	0.0269565	0.0937037	0.016	0.0341026	0.000434783	0.000434783	0.0105081	0.0105081	72.8215	89.1725	15.214	30.4204	13.2951	29.319	15.0801	24.2366	14.5297	27.992	152.958	20.3115	2680	6.56355	15.214	163.592	31.1739	30.4204	16258.5	5.93953	14.8284	140	27.2438	27.992	7854.42
14120	Chunye-1-515.31	Chunye-1	29.4221	118.592	Hetang Formation	mudstone	511.6	-511.6	Lei Xiang, personal communication, based on interpolation			SGP	Xiang et al. 2017; Xiang et al. 2020	5.62889	2.758	2.06077	0.0404348	0.0551852	0.04925	0.0219231	0.000652174	0.000652174	0.00627662	0.00627662	70.3779	87.9219	12.9415	29.2574	10.9004	28.0935	13.7117	23.5363	12.5178	26.9624	152.793	20.2311	2680	5.93953	14.8284	140	29.2916	29.2574	11704	5.93953	14.8284	140	25.5773	26.9624	5838.35
22322	D120264	USGS-967	40.1333	-111.5	Tintic Quartzite	shale	511.49	-511.49	Ages from Daven Quinn Macrostrat matching process. match_basis: column unit match_spatial_basis: containing column.	514.48	508.5	USGS-NGDB		16.5844	0.644	6.72462	0.283043	0.162593	0.0115	0.0715385	0.00456522	0.00456522	0.0190803	0.0190803	66.8386	85.2147	9.64991	26.7397	7.43184	25.4404	11.7296	22.0203	9.60379	24.7335	-93.1322	-0.391095	3479	5.93953	21.4068	140	14.5541	26.7397	689.85	5.93953	21.4068	140	11.2029	24.7335	391.156
22474	D120420	USGS-967	40.1333	-111.5	Tintic Quartzite	shale	511.49	-511.49	Ages from Daven Quinn Macrostrat matching process. match_basis: column unit match_spatial_basis: containing column.	514.48	508.5	USGS-NGDB		17.0756	0.504	7.0259	0.134783	0.167407	0.009	0.0747436	0.00217391	0.00217391	0.0190839	0.0190839	67.9141	87.7217	10.6501	29.0712	8.4858	27.8973	12.3319	23.4242	10.4893	26.7976	-93.1322	-0.391095	3479	5.93953	21.4068	140	18.1488	29.0712	1250.92	5.93953	21.4068	140	14.6451	26.7976	701.892
71094	W178409	USGS-11227	37.25	-79.75	Rome Formation	shale	511.49	-511.49	Ages from Daven Quinn Macrostrat matching process. match_basis: column unit match_spatial_basis: containing column.	514.48	508.5	USGS-NGDB		19.2478	0.168	6.80897	2.73609	0.188704	0.003	0.0724359	0.0441304	0.003	0.0262038	0.0262038	61.2138	72.0139	4.4188	14.4629	1.91949	12.5036	8.57971	14.6278	4.97267	13.8648	-94.3952	-28.0522	4534	5.93953	16.6408	140	5.93953	16.6408	140	5.93953	16.6408	140	5.93953	16.6408	140
14122	Chunye-1-507.21	Chunye-1	29.4221	118.592	Hetang Formation	mudstone	511.41	-511.41	Lei Xiang, personal communication, based on interpolation			SGP	Xiang et al. 2017; Xiang et al. 2020	7.29111	1.736	3.04897	0.053913	0.0714815	0.031	0.0324359	0.000869565	0.000869565	0.00813562	0.00813562	67.6546	87.8623	10.4088	29.202	8.2315	28.0351	12.1866	23.5029	10.2756	26.9133	152.697	20.1846	2680	5.93953	14.8284	140	29.202	29.202	11487	5.93953	14.8284	140	25.498	26.9133	5742.32
14123	Chunye-1-503.91	Chunye-1	29.4221	118.592	Hetang Formation	mudstone	511.33	-511.33	Lei Xiang, personal communication, based on interpolation			SGP	Xiang et al. 2017; Xiang et al. 2020	7.76333	3.262	3.09718	0.0673913	0.0761111	0.05825	0.0329487	0.00108696	0.00108696	0.00869834	0.00869834	68.4245	87.5008	11.1248	28.8657	8.98599	27.6808	12.6177	23.3004	10.9095	26.6156	152.657	20.1651	2680	5.93953	14.8284	140	28.6578	28.8657	10170.3	5.93953	14.8284	140	25.0162	26.6156	5159.46
14124	Chunye-1-499.61	Chunye-1	29.4221	118.592	Hetang Formation	mudstone	511.22	-511.22	Lei Xiang, personal communication, based on interpolation			SGP	Xiang et al. 2017; Xiang et al. 2020	9.16111	2.072	3.92872	0.053913	0.0898148	0.037	0.0417949	0.000869565	0.000869565	0.0101727	0.0101727	67.3533	88.2904	10.1286	29.6001	7.93622	28.4546	12.0178	23.7426	10.0275	27.2658	152.602	20.1381	2680	5.93953	14.8284	140	29.8463	29.6001	13046	5.93953	14.8284	140	26.0684	27.2658	6432.4
14125	Chunye-1-495.51	Chunye-1	29.4221	118.592	Hetang Formation	mudstone	511.12	-511.12	Lei Xiang, personal communication, based on interpolation			SGP	Xiang et al. 2017; Xiang et al. 2020	8.84	3.5	3.74795	0.053913	0.0866667	0.0625	0.0398718	0.000869565	0.000869565	0.00982287	0.00982287	67.5618	88.2295	10.3225	29.5434	8.14058	28.3949	12.1346	23.7085	10.1992	27.2156	152.552	20.1136	2680	5.93953	14.8284	140	29.7546	29.5434	12824.3	5.93953	14.8284	140	25.9872	27.2156	6334.25
14127	Chunye-1-490.11	Chunye-1	29.4221	118.592	Hetang Formation	mudstone	510.99	-510.99	Lei Xiang, personal communication, based on interpolation			SGP	Xiang et al. 2017; Xiang et al. 2020	13.1089	3.962	5.02538	0.0673913	0.128519	0.07075	0.0534615	0.00108696	0.00108696	0.0145214	0.0145214	69.7886	88.503	12.3934	29.7978	10.3228	28.6629	13.3816	23.8617	12.0326	27.4408	152.487	20.0818	2680	5.92804	15.3451	140	30.3541	29.7978	14428.5	5.92804	15.3451	140	26.3706	27.4408	6864.67
14128	Chunye-1-487.56	Chunye-1	29.4221	118.592	Hetang Formation	mudstone	510.93	-510.93	Lei Xiang, personal communication, based on interpolation			SGP	Xiang et al. 2017; Xiang et al. 2020	10.6156	4.144	4.14564	0.053913	0.104074	0.074	0.0441026	0.000869565	0.000869565	0.011757	0.011757	69.4217	88.5208	12.0522	29.8143	9.96327	28.6804	13.1762	23.8716	11.7305	27.4554	152.457	20.067	2680	5.92804	15.3451	140	30.3821	29.8143	14496.4	5.92804	15.3451	140	26.3954	27.4554	6894.73
14129	Chunye-1-484.51	Chunye-1	29.4221	118.592	Hetang Formation	mudstone	510.86	-510.86	Lei Xiang, personal communication, based on interpolation			SGP	Xiang et al. 2017; Xiang et al. 2020	7.53667	7.154	2.77179	0.0808696	0.0738889	0.12775	0.0294872	0.00130435	0.00130435	0.00849973	0.00849973	69.7165	86.9308	12.3264	28.3357	10.2522	27.1222	13.3413	22.9813	11.9733	26.1464	152.422	20.0498	2680	5.92804	15.3451	140	27.8831	28.3357	8698.41	5.92804	15.3451	140	24.183	26.1464	4346.23
14130	Chunye-1-482.61	Chunye-1	29.4221	118.592	Hetang Formation	mudstone	510.81	-510.81	Lei Xiang, personal communication, based on interpolation			SGP	Xiang et al. 2017; Xiang et al. 2020	12.6556	3.304	5.47128	0.0808696	0.124074	0.059	0.0582051	0.00130435	0.00130435	0.0140759	0.0140759	67.1077	88.1467	9.90019	29.4664	7.69558	28.3138	11.8803	23.6621	9.82537	27.1474	152.397	20.0376	2680	5.92804	15.3451	140	29.7941	29.4664	13070.7	5.92804	15.3451	140	25.8749	27.1474	6263.63
14131	Chunye-1-479.21	Chunye-1	29.4221	118.592	Hetang Formation	mudstone	510.73	-510.73	Lei Xiang, personal communication, based on interpolation			SGP	Xiang et al. 2017; Xiang et al. 2020	10.3511	1.988	4.48308	0.0673913	0.101481	0.0355	0.0476923	0.00108696	0.00108696	0.0115173	0.0115173	67.0519	88.1125	9.84825	29.4346	7.64084	28.2802	11.8491	23.643	9.77938	27.1193	152.357	20.0179	2680	5.92804	15.3451	140	29.7403	29.4346	12940.3	5.92804	15.3451	140	25.8273	27.1193	6205.91
14132	Chunye-1-477.61	Chunye-1	29.4221	118.592	Hetang Formation	mudstone	510.69	-510.69	Lei Xiang, personal communication, based on interpolation			SGP	Xiang et al. 2017; Xiang et al. 2020	9.50111	4.228	3.76	0.053913	0.0931481	0.0755	0.04	0.000869565	0.000869565	0.010543	0.010543	69.0563	88.3504	11.7123	29.6559	9.60516	28.5134	12.9715	23.7762	11.4297	27.3152	152.337	20.0081	2680	5.92804	15.3451	140	30.1144	29.6559	13847.2	5.92804	15.3451	140	26.1584	27.3152	6607.38
14133	Chunye-1-474.96	Chunye-1	29.4221	118.592	Hetang Formation	mudstone	510.63	-510.63	Lei Xiang, personal communication, based on interpolation			SGP	Xiang et al. 2017; Xiang et al. 2020	9.86	7.84	3.06103	0.0808696	0.0966667	0.14	0.0325641	0.00130435	0.00130435	0.0110306	0.0110306	73.3215	87.635	15.679	28.9906	13.7851	27.8123	15.36	23.3756	14.9414	26.7262	152.307	19.9933	2776	6.63844	15.679	166.915	28.9376	28.9906	10993.9	5.92804	15.2549	140	25.1444	26.7262	5377.99
14134	Chunye-1-470.91	Chunye-1	29.4221	118.592	Hetang Formation	mudstone	510.53	-510.53	Lei Xiang, personal communication, based on interpolation			SGP	Xiang et al. 2017; Xiang et al. 2020	10.9933	4.13	4.01308	0.0404348	0.107778	0.07375	0.0426923	0.000652174	0.000652174	0.0121202	0.0121202	71.0118	88.9238	13.531	30.1892	11.5216	29.0753	14.0666	24.0973	13.0397	27.7873	152.258	19.9687	2776	5.92804	15.2549	140	30.9455	30.1892	15862.5	5.92804	15.2549	140	26.9219	27.7873	7533.08
14137	Chunye-1-466.21	Chunye-1	29.4221	118.592	Hetang Formation	mudstone	510.41	-510.41	Lei Xiang, personal communication, based on interpolation			SGP	Xiang et al. 2017; Xiang et al. 2020	11.56	4.242	3.63949	0.0808696	0.113333	0.07575	0.0387179	0.00130435	0.00130435	0.0128824	0.0128824	73.279	87.975	15.6395	29.3068	13.7435	28.1455	15.3363	23.566	14.9064	27.0061	152.198	19.9391	2776	6.57228	15.6395	164.409	29.4673	29.3068	12278.2	5.92804	15.2549	140	25.6133	27.0061	5946.47
14139	Chunye-1-461.41	Chunye-1	29.4221	118.592	Hetang Formation	mudstone	510.3	-510.3	Lei Xiang, personal communication, based on interpolation			SGP	Xiang et al. 2017; Xiang et al. 2020	13.43	5.306	4.74821	0.107826	0.131667	0.09475	0.0505128	0.00173913	0.00173913	0.0150161	0.0150161	70.919	87.6836	13.4447	29.0358	11.4306	27.86	14.0147	23.4028	12.9633	26.7662	152.143	19.9119	2776	5.92804	15.2549	140	29.0134	29.0358	11177.6	5.92804	15.2549	140	25.2114	26.7662	5459.27
14140	Chunye-1-459.11	Chunye-1	29.4221	118.592	Hetang Formation	mudstone	510.24	-510.24	Lei Xiang, personal communication, based on interpolation			SGP	Xiang et al. 2017; Xiang et al. 2020	7.66889	0.154	2.67538	0.053913	0.0751852	0.00275	0.0284615	0.000869565	0.000869565	0.00854715	0.00854715	71.3428	87.9653	13.8388	29.2977	11.8459	28.1359	14.2519	23.5605	13.3122	26.9981	152.113	19.8971	2776	5.92804	15.2549	140	29.4521	29.2977	12241.4	5.92804	15.2549	140	25.5998	26.9981	5930.17
14141	Chunye-1-457.31	Chunye-1	29.4221	118.592	Hetang Formation	mudstone	510.2	-510.2	Lei Xiang, personal communication, based on interpolation			SGP	Xiang et al. 2017; Xiang et al. 2020	0.547778	0.28	0.192821	0.0134783	0.00537037	0.005	0.00205128	0.000217391	0.000217391	0.000645017	0.000645017	68.3563	83.2594	11.0614	24.9212	8.9192	23.5242	12.5795	20.9252	10.8534	23.1235	152.093	19.8872	2776	5.92804	15.2549	140	22.1207	24.9212	3096.06	5.92804	15.2549	140	19.508	23.1235	1770.11
14142	Chunye-1-456.21	Chunye-1	29.4221	118.592	Hetang Formation	mudstone	510.17	-510.17	Lei Xiang, personal communication, based on interpolation			SGP	Xiang et al. 2017; Xiang et al. 2020	1.64333	0.658	0.506154	0.0134783	0.0161111	0.01175	0.00538461	0.000217391	0.000217391	0.00183843	0.00183843	73.4644	87.635	15.8119	28.9906	13.9251	27.8123	15.44	23.3756	15.059	26.7262	152.078	19.8798	2776	6.86103	15.8119	175.349	28.9376	28.9906	10993.9	5.92804	15.2549	140	25.1444	26.7262	5377.99
14143	Chunye-1-455.41	Chunye-1	29.4221	118.592	Hetang Formation	mudstone	510.15	-510.15	Lei Xiang, personal communication, based on interpolation			SGP	Xiang et al. 2017; Xiang et al. 2020	1.32222	4.214	0.385641	0.0134783	0.012963	0.07525	0.00410256	0.000217391	0.000217391	0.00148864	0.00148864	74.0728	87.0793	16.3777	28.4738	14.5213	27.2677	15.7807	23.0644	15.5599	26.2686	152.068	19.8749	2776	7.80885	16.3777	211.259	28.0719	28.4738	8927.33	6.43896	15.5599	159.357	24.3779	26.2686	4464.37
14144	Chunye-1-453.91	Chunye-1	29.4221	118.592	Hetang Formation	mudstone	510.12	-510.12	Lei Xiang, personal communication, based on interpolation			SGP	Xiang et al. 2017; Xiang et al. 2020	4.72222	0.826	2.21744	0.0404348	0.0462963	0.01475	0.0235897	0.000652174	0.000652174	0.00528896	0.00528896	65.0317	87.5338	7.96945	28.8965	5.66103	27.7132	10.7177	23.3189	8.11607	26.6429	152.053	19.8675	2776	5.92804	15.2549	140	28.78	28.8965	10611.6	5.92804	15.2549	140	25.0048	26.6429	5208.75
14145	Chunye-1-451.75	Chunye-1	29.4221	118.592	Hetang Formation	mudstone	510.06	-510.06	Lei Xiang, personal communication, based on interpolation			SGP	Xiang et al. 2017; Xiang et al. 2020	10.7289	1.862	3.82026	0.0943478	0.105185	0.03325	0.040641	0.00152174	0.00152174	0.0120254	0.0120254	70.6559	87.4691	13.2	28.8363	11.1728	27.6497	13.8673	23.2827	12.7467	26.5896	152.023	19.8526	2776	5.92804	15.2549	140	28.6792	28.8363	10367.2	5.92804	15.2549	140	24.9156	26.5896	5100.56
14147	Chunye-1-445.91	Chunye-1	29.4221	118.592	Hetang Formation	mudstone	509.92	-509.92	Lei Xiang, personal communication, based on interpolation			SGP	Xiang et al. 2017; Xiang et al. 2020	2.04	0.434	0.735128	0.0134783	0.02	0.00775	0.00782051	0.000217391	0.000217391	0.00227053	0.00227053	70.7832	88.0851	13.3184	29.4091	11.2975	28.2534	13.9386	23.6277	12.8515	27.0967	151.953	19.818	2776	5.91655	16.1289	140	29.6952	29.4091	12981.8	5.91655	16.1289	140	25.5547	27.0967	5940.29
14148	Chunye-1-444.26	Chunye-1	29.4221	118.592	Hetang Formation	mudstone	509.88	-509.88	Lei Xiang, personal communication, based on interpolation			SGP	Xiang et al. 2017; Xiang et al. 2020	1.85111	2.338	0.47	0.0134783	0.0181481	0.04175	0.005	0.000217391	0.000217391	0.00206477	0.00206477	76.9546	87.8943	19.0578	29.2317	17.3455	28.0664	17.3946	23.5208	17.9326	26.9396	151.934	19.8081	2776	10.9522	19.0578	374.905	29.3774	29.2317	12209.6	9.14618	17.9326	262.624	25.2734	26.9396	5598.5
14149	Chunye-1-442.01	Chunye-1	29.4221	118.592	Hetang Formation	shale	509.83	-509.83	Lei Xiang, personal communication, based on interpolation			SGP	Xiang et al. 2017; Xiang et al. 2020	0.283333	3.094	0.0723077	0.0134783	0.00277778	0.05525	0.000769231	0.000217391	0.000217391	0.000356951	0.000356951	69.762	77.8195	12.3687	19.8622	10.2968	18.1932	13.3667	17.8789	12.0107	18.6448	151.909	19.7957	2776	5.91655	16.1289	140	12.1995	19.8622	462.699	5.91655	16.1289	140	10.3118	18.6448	329.829
22304	D120246	USGS-1135	36.75	-115.25	Lyndon Limestone	shale	509.76	-509.76	Ages from Daven Quinn Macrostrat matching process. match_basis: column unit match_spatial_basis: adjacent column.	510.18	509.35	USGS-NGDB		24.3856	0.77	5.91718	1.28043	0.239074	0.01375	0.0629487	0.0206522	0.01375	0.0303863	0.0303863	71.0631	78.6784	13.5787	20.6609	11.5719	19.0348	14.0953	18.3599	13.082	19.3519	-95.8144	2.49063	3382	5.91655	21.7688	140	5.91655	21.7688	140	5.91655	21.7688	140	5.91655	21.7688	140
22370	D120314	USGS-867	36.75	-115.25	Lyndon Limestone	shale	509.76	-509.76	Ages from Daven Quinn Macrostrat matching process. match_basis: column unit match_spatial_basis: adjacent column.	510.18	509.35	USGS-NGDB		20.5511	0.952	6.91744	1.34783	0.201481	0.017	0.0735897	0.0217391	0.017	0.0266912	0.0266912	64.2049	75.4862	7.20051	17.6921	4.85076	15.9064	10.2547	16.5723	7.43533	16.7236	-95.8144	2.49063	3382	5.91655	21.7688	140	5.91655	21.7688	140	5.91655	21.7688	140	5.91655	21.7688	140
14150	Chunye-1-438.76	Chunye-1	29.4221	118.592	Hetang Formation	shale	509.75	-509.75	Lei Xiang, personal communication, based on interpolation			SGP	Xiang et al. 2017; Xiang et al. 2020	4.43889	2.87	1.47026	0.0404348	0.0435185	0.05125	0.015641	0.000652174	0.000652174	0.00498032	0.00498032	71.9744	87.381	14.4262	28.7543	12.4649	27.5634	14.6057	23.2334	13.8322	26.517	151.869	19.7759	2776	5.91655	16.1289	140	28.5227	28.7543	10132.7	5.91655	16.1289	140	24.5167	26.517	4679.13
14153	Chunye-1-432.71	Chunye-1	29.4221	118.592	Hetang Formation	shale	509.6	-509.6	Lei Xiang, personal communication, based on interpolation			SGP	Xiang et al. 2017; Xiang et al. 2020	1.47333	7.49	0.47	0.0269565	0.0144444	0.13375	0.005	0.000434783	0.000434783	0.00170156	0.00170156	71.1058	84.8896	13.6184	26.4373	11.6137	25.1218	14.1193	21.8382	13.1171	24.4658	151.794	19.7386	2776	5.91655	16.1289	140	24.374	26.4373	4505.74	5.91655	16.1289	140	20.8439	24.4658	2348.34
14154	Chunye-1-430.16	Chunye-1	29.4221	118.592	Hetang Formation	shale	509.54	-509.54	Lei Xiang, personal communication, based on interpolation			SGP	Xiang et al. 2017; Xiang et al. 2020	2.38	4.718	0.433846	0.0269565	0.0233333	0.08425	0.00461538	0.000434783	0.000434783	0.00268921	0.00268921	80.9671	86.7665	22.7894	28.1828	21.2778	26.9611	19.6416	22.8892	21.2363	26.0111	151.764	19.7237	2776	18.4793	22.7894	1357.93	27.4994	28.1828	8303.03	14.8727	21.2363	727.805	23.6108	26.0111	4029.21
14156	Chunye-1-427.11	Chunye-1	29.4221	118.592	Hetang Formation	shale	509.47	-509.47	Lei Xiang, personal communication, based on interpolation			SGP	Xiang et al. 2017; Xiang et al. 2020	6.63	5.306	1.89205	0.0404348	0.065	0.09475	0.0201282	0.000652174	0.000652174	0.00736715	0.00736715	75.2031	88.2295	17.4289	29.5434	15.6291	28.3949	16.4138	23.7085	16.4906	27.2156	151.73	19.7063	2776	8.24431	17.4289	228.382	29.9356	29.5434	13566.1	6.5642	16.4906	164.59	25.7676	27.2156	6198.94
14157	Chunye-1-425.01	Chunye-1	29.4221	118.592	Hetang Formation	shale	509.42	-509.42	Lei Xiang, personal communication, based on interpolation			SGP	Xiang et al. 2017; Xiang et al. 2020	6.13889	7.462	2.19333	0.053913	0.0601852	0.13325	0.0233333	0.000869565	0.000869565	0.00688048	0.00688048	70.5921	87.4724	13.1407	28.8393	11.1103	27.6529	13.8316	23.2845	12.6942	26.5923	151.705	19.6939	2776	5.91655	16.1289	140	28.6748	28.8393	10502.4	5.91655	16.1289	140	24.6514	26.5923	4842.8
14158	Chunye-1-421.76	Chunye-1	29.4221	118.592	Hetang Formation	shale	509.34	-509.34	Lei Xiang, personal communication, based on interpolation			SGP	Xiang et al. 2017; Xiang et al. 2020	2.72	6.51	0.445897	0.0269565	0.0266667	0.11625	0.00474359	0.000434783	0.000434783	0.00305958	0.00305958	82.6109	87.1579	24.3182	28.5468	22.8887	27.3447	20.5621	23.1084	22.5897	26.3333	151.665	19.674	2776	20.5991	24.3182	2213.16	28.1512	28.5468	9229.92	18.2023	22.5897	1246.19	24.1878	26.3333	4379.76
14159	Chunye-1-419.86	Chunye-1	29.4221	118.592	Hetang Formation	shale	509.29	-509.29	Lei Xiang, personal communication, based on interpolation			SGP	Xiang et al. 2017; Xiang et al. 2020	4.74111	3.654	0.711026	0.0404348	0.0464815	0.06525	0.0075641	0.000652174	0.000652174	0.00530954	0.00530954	83.9775	87.5434	25.5891	28.9053	24.2279	27.7225	21.3274	23.3243	23.7148	26.6507	151.64	19.6616	2776	22.8552	25.5891	3570.19	28.7931	28.9053	10789.8	19.7624	23.7148	1875.61	24.7561	26.6507	4970
14161	Chunye-1-413.16	Chunye-1	29.4221	118.592	Hetang Formation	shale	509.13	-509.13	Lei Xiang, personal communication, based on interpolation			SGP	Xiang et al. 2017; Xiang et al. 2020	3.72111	4.326	0.819487	0.0269565	0.0364815	0.07725	0.00871795	0.000434783	0.000434783	0.00415012	0.00415012	79.1888	87.9047	21.1356	29.2414	19.535	28.0766	18.6457	23.5266	19.7721	26.9482	151.561	19.6217	2776	14.6034	21.1356	692.794	29.3948	29.2414	12251.9	12.0599	19.7721	452.868	25.2888	26.9482	5617.2
14162	Chunye-1-411.21	Chunye-1	29.4221	118.592	Hetang Formation	shale	509.08	-509.08	Lei Xiang, personal communication, based on interpolation			SGP	Xiang et al. 2017; Xiang et al. 2020	6.83778	4.368	2.3259	0.053913	0.067037	0.078	0.0247436	0.000869565	0.000869565	0.0076418	0.0076418	71.6822	87.7242	14.1545	29.0735	12.1786	27.8997	14.442	23.4255	13.5917	26.7996	151.536	19.6092	2776	5.91655	16.1289	140	29.0942	29.0735	11521.4	5.91655	16.1289	140	25.0227	26.7996	5293.84
14163	Chunye-1-409.81	Chunye-1	29.4221	118.592	Hetang Formation	shale	509.05	-509.05	Lei Xiang, personal communication, based on interpolation			SGP	Xiang et al. 2017; Xiang et al. 2020	6.72444	7.14	2.57897	0.0673913	0.0659259	0.1275	0.0274359	0.00108696	0.00108696	0.00756665	0.00756665	69.0066	87.127	11.6661	28.5181	9.55643	27.3144	12.9437	23.0911	11.3887	26.3079	151.521	19.6017	2776	5.91655	16.1289	140	28.0997	28.5181	9104.83	5.91655	16.1289	140	24.1423	26.3079	4352.08
6648	S1413-25.2	S1413	54.0474	-120.948	Chancellor Formation	slate	509	-509	Pratt (1990, Geological Survey of Canada Paper 90-E) found Syspacephalus sp in the Chancellor Formation in the Dezaiko Range and suggested this was earliest Middle Cambrian. These Chancellor Formation samples are given an age of 509 Ma			SGP		19.2856	6.09	3.91667	0.673913	0.189074	0.10875	0.0416667	0.0108696	0.0108696	0.0234237	0.0234237	74.8868	80.7192	17.1347	22.5588	15.3191	21.0348	16.2366	19.5027	16.2301	21.0321	-77.258	3.60302	3291	5.75441	21.9911	140	6.69093	22.5588	175.176	5.75441	21.9911	140	5.75441	21.9911	140
6649	S1413-37	S1413	54.0474	-120.948	Chancellor Formation	slate	509	-509	Pratt (1990, Geological Survey of Canada Paper 90-E) found Syspacephalus sp in the Chancellor Formation in the Dezaiko Range and suggested this was earliest Middle Cambrian. These Chancellor Formation samples are given an age of 509 Ma			SGP		19.55	4.2	3.95282	0.84913	0.191667	0.075	0.0420513	0.0136957	0.0136957	0.0243398	0.0243398	73.4048	78.7463	15.7564	20.724	13.8667	19.1014	15.4067	18.3979	15.0099	19.4078	-77.258	3.60302	3291	5.75441	21.9911	140	5.75441	21.9911	140	5.75441	21.9911	140	5.75441	21.9911	140
14164	Chunye-1-407.76	Chunye-1	29.4221	118.592	Hetang Formation	shale	509	-509	Lei Xiang, personal communication, based on interpolation			SGP	Xiang et al. 2017; Xiang et al. 2020	8.61333	0.966	4.74821	0.0269565	0.0844444	0.01725	0.0505128	0.000434783	0.000434783	0.00947933	0.00947933	62.1707	89.0827	5.30872	30.3369	2.85725	29.231	9.11557	24.1863	5.76051	27.9181	151.496	19.5893	2776	5.75441	16.4929	140	30.7222	30.3369	15218.2	5.75441	16.4929	140	26.3598	27.9181	6845.9
125420	CK M69	CK M	26.7502	108.416	Kaili Formation	shale	509	-509	Sample lies close to the base of the Kaili Formation, which is the stratotype for the Miaolingian Series -Wuliuan Stage.			SGP		18.53	1.498	4.94103	0.525652	0.181667	0.02675	0.0525641	0.00847826	0.00847826	0.0220692	0.0220692	72.3232	82.3167	14.7506	24.0445	12.8067	22.6003	14.801	20.3973	14.1194	22.3474	155.476	28.2178	2393	7.65496	14.7506	211.384	24.3817	24.0445	4474.19	6.51907	14.1194	168.721	21.3273	22.3474	2638.65
125421	CK M71	CK M	26.7502	108.416	Kaili Formation	shale	509	-509	Sample lies close to the base of the Kaili Formation, which is the stratotype for the Miaolingian Series -Wuliuan Stage.			SGP		17.5289	2.03	4.55538	0.606522	0.171852	0.03625	0.0484615	0.00978261	0.00978261	0.0212686	0.0212686	71.6412	80.8009	14.1163	22.6348	12.1384	21.1149	14.4191	19.5485	13.5579	21.0994	155.476	28.2178	2393	6.51343	14.1163	168.509	21.8446	22.6348	2949.51	5.75441	13.6946	140	19.3299	21.0994	1738.69
125424	CK M80	CK M	26.7502	108.416	Kaili Formation	shale	509	-509	Sample lies close to the base of the Kaili Formation, which is the stratotype for the Miaolingian Series -Wuliuan Stage.			SGP		18.7189	0.112	4.77231	0.471739	0.183519	0.002	0.0507692	0.0076087	0.002	0.0214586	0.0214586	75.2444	85.5222	17.4673	27.0257	15.6696	25.7418	16.4369	22.1924	16.5246	24.9866	155.476	28.2178	2393	12.1813	17.4673	469.512	29.747	27.0257	12874.1	10.6858	16.5246	364.523	26.0773	24.9866	6506.31
125427	CK M90	CK M	26.7502	108.416	Kaili Formation	shale	509	-509	Sample lies close to the base of the Kaili Formation, which is the stratotype for the Miaolingian Series -Wuliuan Stage.			SGP		19.4367	0.294	5.04949	0.525652	0.190556	0.00525	0.0537179	0.00847826	0.00525	0.0226982	0.0226982	73.8582	83.9518	16.1782	25.5652	14.3111	24.2028	15.6606	21.313	15.3833	23.6937	155.476	28.2178	2393	10.1362	16.1782	325.943	27.1186	25.5652	7757.86	8.79369	15.3833	254.155	23.7503	23.6937	4094.74
125430	CK M101	CK M	26.7502	108.416	Kaili Formation	shale	509	-509	Sample lies close to the base of the Kaili Formation, which is the stratotype for the Miaolingian Series -Wuliuan Stage.			SGP		18.7567	0.084	4.68795	0.566087	0.183889	0.0015	0.0498718	0.00913043	0.0015	0.0216133	0.0216133	75.2437	85.0815	17.4666	26.6158	15.6688	25.3099	16.4365	21.9457	16.524	24.6238	155.476	28.2178	2393	12.1801	17.4666	469.434	29.0094	26.6158	11101	10.6848	16.524	364.454	25.4243	24.6238	5721.45
125431	CK M102	CK M	26.7502	108.416	Kaili Formation	shale	509	-509	Sample lies close to the base of the Kaili Formation, which is the stratotype for the Miaolingian Series -Wuliuan Stage.			SGP		18.6056	0.126	4.82051	0.552609	0.182407	0.00225	0.0512821	0.00891304	0.00225	0.0215078	0.0215078	74.4969	84.8098	16.7721	26.3631	14.9369	25.0436	16.0182	21.7935	15.9091	24.4	155.476	28.2178	2393	11.0784	16.7721	392.084	28.5546	26.3631	10007.6	9.70937	15.9091	295.976	25.0216	24.4	5237.47
125433	CK M116	CK M	26.7502	108.416	Kaili Formation	shale	509	-509	Sample lies close to the base of the Kaili Formation, which is the stratotype for the Miaolingian Series -Wuliuan Stage.			SGP		18.53	0.252	4.85667	0.498696	0.181667	0.0045	0.0516667	0.00804348	0.0045	0.0215789	0.0215789	73.8852	84.1872	16.2033	25.7841	14.3375	24.4334	15.6757	21.4448	15.4055	23.8874	155.476	28.2178	2393	10.1761	16.2033	328.739	27.5125	25.7841	8231.27	8.8337	15.4055	255.657	24.099	23.8874	4304.3
125434	CK M119	CK M	26.7502	108.416	Kaili Formation	shale	509	-509	Sample lies close to the base of the Kaili Formation, which is the stratotype for the Miaolingian Series -Wuliuan Stage.			SGP		18.4356	1.19	4.83256	0.525652	0.180741	0.02125	0.0514103	0.00847826	0.00847826	0.0219664	0.0219664	72.5553	82.2807	14.9664	24.011	13.0342	22.5651	14.931	20.3772	14.3105	22.3178	155.476	28.2178	2393	8.04348	14.9664	225.977	24.3215	24.011	4438	6.86302	14.3105	181.639	21.274	22.3178	2606.6
125437	CK M129	CK M	26.7502	108.416	Kaili Formation	shale	509	-509	Sample lies close to the base of the Kaili Formation, which is the stratotype for the Miaolingian Series -Wuliuan Stage.			SGP		18.4356	1.302	4.91692	0.471739	0.180741	0.02325	0.0523077	0.0076087	0.0076087	0.0217731	0.0217731	72.8013	83.0109	15.1952	24.6902	13.2753	23.2807	15.0687	20.7861	14.5131	22.919	155.476	28.2178	2393	8.4552	15.1952	241.441	25.5437	24.6902	5865.03	7.22752	14.5131	195.33	22.3561	22.919	3256.88
125440	CK M136	CK M	26.7502	108.416	Kaili Formation	shale	509	-509	Sample lies close to the base of the Kaili Formation, which is the stratotype for the Miaolingian Series -Wuliuan Stage.			SGP		19.5122	0.112	5.1941	0.215652	0.191296	0.002	0.0552564	0.00347826	0.002	0.0218638	0.0218638	75.9019	87.4944	18.0788	28.8598	16.3139	27.6745	16.8051	23.2968	17.0659	26.6104	155.476	28.2178	2393	13.1512	18.0788	537.605	33.048	28.8598	23697.9	11.5445	17.0659	424.806	28.9996	26.6104	11077.4
125442	CK M141	CK M	26.7502	108.416	Kaili Formation	shale	509	-509	Sample lies close to the base of the Kaili Formation, which is the stratotype for the Miaolingian Series -Wuliuan Stage.			SGP		18.19	0.49	5.12179	0.39087	0.178333	0.00875	0.0544872	0.00630435	0.00630435	0.0212158	0.0212158	72.6618	84.0569	15.0655	25.6629	13.1386	24.3058	14.9906	21.3719	14.3982	23.7802	155.476	28.2178	2393	8.22175	15.0655	232.673	27.2945	25.6629	7969.28	7.02085	14.3982	187.567	23.906	23.7802	4188.33
125443	CK M144	CK M	26.7502	108.416	Kaili Formation	shale	509	-509	Sample lies close to the base of the Kaili Formation, which is the stratotype for the Miaolingian Series -Wuliuan Stage.			SGP		19.0778	0.476	5.50744	0.323478	0.187037	0.0085	0.0585897	0.00521739	0.00521739	0.0219413	0.0219413	73.0438	85.2442	15.4207	26.7671	13.5129	25.4693	15.2045	22.0368	14.7127	24.7577	155.476	28.2178	2393	8.86105	15.4207	256.685	29.2818	26.7671	11755.6	7.58683	14.7127	208.825	25.6654	24.7577	6011.23
125459	CK W46	CK W	26.7474	108.414	Kaili Formation	shale	509	-509	Sample lies close to the base of the Kaili Formation, which is the stratotype for the Miaolingian Series -Wuliuan Stage.			SGP		18.36	0.756	5.26641	0.404348	0.18	0.0135	0.0560256	0.00652174	0.00652174	0.0214493	0.0214493	72.2691	83.9189	14.7003	25.5346	12.7537	24.1705	14.7707	21.2946	14.0749	23.6666	155.476	28.2214	2393	7.56442	14.7003	207.984	27.0635	25.5346	7691.65	6.43891	14.0749	165.71	23.7015	23.6666	4065.43
125460	CK W50	CK W	26.7474	108.414	Kaili Formation	shale	509	-509	Sample lies close to the base of the Kaili Formation, which is the stratotype for the Miaolingian Series -Wuliuan Stage.			SGP		17.0756	3.542	4.97718	0.498696	0.167407	0.06325	0.0529487	0.00804348	0.00804348	0.0203883	0.0203883	70.8024	82.1097	13.3362	23.852	11.3164	22.3975	13.9494	20.2814	12.8673	22.177	155.476	28.2214	2393	5.75441	13.6946	140	24.0353	23.852	4266	5.75441	13.6946	140	21.0206	22.177	2454.34
125461	CK W56	CK W	26.7474	108.414	Kaili Formation	shale	509	-509	Sample lies close to the base of the Kaili Formation, which is the stratotype for the Miaolingian Series -Wuliuan Stage.			SGP		16.8678	4.116	4.85667	0.471739	0.16537	0.0735	0.0516667	0.0076087	0.0076087	0.0200653	0.0200653	71.2022	82.4161	13.7081	24.1369	11.7082	22.6977	14.1733	20.453	13.1965	22.4292	155.476	28.2214	2393	5.77876	13.7081	140.915	24.5481	24.1369	4668.34	5.75441	13.6946	140	21.4746	22.4292	2727.16
128227	CK M130	CK M	26.7502	108.416	Kaili Formation	shale	509	-509	Sample lies close to the base of the Kaili Formation, which is the stratotype for the Miaolingian Series -Wuliuan Stage.			SGP		17.9256	2.52	4.78436	0.431304	0.175741	0.045	0.0508974	0.00695652	0.00695652	0.0210726	0.0210726	73.0575	83.3976	15.4335	25.0497	13.5264	23.6596	15.2122	21.0026	14.724	23.2373	155.476	28.2178	2393	8.88405	15.4335	257.548	26.1909	25.0497	6642.86	7.60718	14.724	209.59	22.929	23.2373	3601.19
128228	CK M142	CK M	26.7502	108.416	Kaili Formation	shale	509	-509	Sample lies close to the base of the Kaili Formation, which is the stratotype for the Miaolingian Series -Wuliuan Stage.			SGP		18.8322	0.434	5.38692	0.417826	0.18463	0.00775	0.0573077	0.00673913	0.00673913	0.022012	0.022012	72.286	83.8769	14.716	25.4955	12.7702	24.1293	14.7801	21.271	14.0888	23.6319	155.476	28.2178	2393	7.59266	14.716	209.044	26.9931	25.4955	7607.03	6.46391	14.0888	166.649	23.6392	23.6319	4027.98
128229	CK M148	CK M	26.7502	108.416	Kaili Formation	shale	509	-509	Sample lies close to the base of the Kaili Formation, which is the stratotype for the Miaolingian Series -Wuliuan Stage.			SGP		19.4933	0.056	5.54359	0.215652	0.191111	0.001	0.0589744	0.00347826	0.001	0.0217322	0.0217322	75.074	87.9393	17.3088	29.2736	15.5025	28.1106	16.3414	23.546	16.3842	26.9767	155.476	28.2178	2393	11.9298	17.3088	451.857	33.7927	29.2736	27278.4	10.4631	16.3842	348.893	29.659	26.9767	12662.3
128230	CK M59	CK M	26.7502	108.416	Kaili Formation	shale	509	-509	Sample lies close to the base of the Kaili Formation, which is the stratotype for the Miaolingian Series -Wuliuan Stage.			SGP		18.5867	0.406	5.03744	0.377391	0.182222	0.00725	0.0535897	0.00608696	0.00608696	0.0215996	0.0215996	73.4809	84.3638	15.8272	25.9483	13.9413	24.6065	15.4493	21.5437	15.0726	24.0329	155.476	28.2178	2393	9.57952	15.8272	286.861	27.8081	25.9483	8586.66	8.23453	15.0726	233.153	24.3608	24.0329	4461.61
128231	CK M63	CK M	26.7502	108.416	Kaili Formation	shale	509	-509	Sample lies close to the base of the Kaili Formation, which is the stratotype for the Miaolingian Series -Wuliuan Stage.			SGP		19.0967	0.378	5.09769	0.417826	0.187222	0.00675	0.0542308	0.00673913	0.00673913	0.0223001	0.0223001	73.4403	83.956	15.7895	25.569	13.9015	24.2068	15.4266	21.3153	15.0392	23.6971	155.476	28.2178	2393	9.51962	15.7895	282.655	27.1255	25.569	7766.15	8.17436	15.0392	230.893	23.7564	23.6971	4098.41
128232	CK M64	CK M	26.7502	108.416	Kaili Formation	shale	509	-509	Sample lies close to the base of the Kaili Formation, which is the stratotype for the Miaolingian Series -Wuliuan Stage.			SGP		19.2856	0.448	5.20615	0.431304	0.189074	0.008	0.0553846	0.00695652	0.00695652	0.0225541	0.0225541	73.1791	83.8313	15.5466	25.4531	13.6455	24.0846	15.2803	21.2455	14.8241	23.5944	155.476	28.2178	2393	9.08753	15.5466	265.191	26.9168	25.4531	7515.32	7.78733	14.8241	216.356	23.5716	23.5944	3987.38
128233	CK M72	CK M	26.7502	108.416	Kaili Formation	shale	509	-509	Sample lies close to the base of the Kaili Formation, which is the stratotype for the Miaolingian Series -Wuliuan Stage.			SGP		18.0389	0.322	4.68795	0.552609	0.176852	0.00575	0.0498718	0.00891304	0.00575	0.0212794	0.0212794	73.265	83.1093	15.6264	24.7816	13.7297	23.3771	15.3284	20.8412	14.8948	23	155.476	28.2178	2393	9.23126	15.6264	270.59	25.7084	24.7816	6062.9	7.91457	14.8948	221.135	22.5018	23	3344.46
128234	CK M77	CK M	26.7502	108.416	Kaili Formation	shale	509	-509	Sample lies close to the base of the Kaili Formation, which is the stratotype for the Miaolingian Series -Wuliuan Stage.			SGP		18.7	0.756	4.79641	0.512174	0.183333	0.0135	0.0510256	0.00826087	0.00826087	0.0222061	0.0222061	73.0759	82.5598	15.4506	24.2706	13.5444	22.8386	15.2225	20.5335	14.7392	22.5476	155.476	28.2178	2393	8.91482	15.4506	258.704	24.7887	24.2706	4957.54	7.63442	14.7392	210.613	21.6876	22.5476	2855.17
128235	CK M87	CK M	26.7502	108.416	Kaili Formation	shale	509	-509	Sample lies close to the base of the Kaili Formation, which is the stratotype for the Miaolingian Series -Wuliuan Stage.			SGP		18.7567	0.336	4.90487	0.53913	0.183889	0.006	0.0521795	0.00869565	0.006	0.0220649	0.0220649	73.3314	83.3398	15.6882	24.996	13.7948	23.603	15.3656	20.9703	14.9496	23.1898	155.476	28.2178	2393	9.34254	15.6882	274.77	26.0942	24.996	6526.67	8.01309	14.9496	224.836	22.8434	23.1898	3549.75
128236	CK M95	CK M	26.7502	108.416	Kaili Formation	shale	509	-509	Sample lies close to the base of the Kaili Formation, which is the stratotype for the Miaolingian Series -Wuliuan Stage.			SGP		18.7567	0.182	4.83256	0.485217	0.183889	0.00325	0.0514103	0.00782609	0.00325	0.0216628	0.0216628	74.6377	84.887	16.9031	26.4349	15.075	25.1193	16.0971	21.8367	16.0251	24.4637	155.476	28.2178	2393	11.2862	16.9031	406.675	28.6839	26.4349	10318.5	9.89337	16.0251	308.894	25.1361	24.4637	5375.08
128239	CK W16	CK W	26.7474	108.414	Kaili Formation	shale	509	-509	Sample lies close to the base of the Kaili Formation, which is the stratotype for the Miaolingian Series -Wuliuan Stage.			SGP		16.0178	6.762	6.03769	0.0269565	0.157037	0.12075	0.0642308	0.000434783	0.000434783	0.0175452	0.0175452	70.6937	89.5044	13.2351	30.7291	11.2098	29.6443	13.8884	24.4225	12.7778	28.2653	155.476	28.2214	2393	5.75441	13.6946	140	36.4123	30.7291	43904.3	5.75441	13.6946	140	31.978	28.2653	18554
128240	CK W19	CK W	26.7474	108.414	Kaili Formation	shale	509	-509	Sample lies close to the base of the Kaili Formation, which is the stratotype for the Miaolingian Series -Wuliuan Stage.			SGP		15.98	6.342	6.24256	0.175217	0.156667	0.11325	0.0664103	0.00282609	0.00282609	0.0180354	0.0180354	68.4944	86.8661	11.1898	28.2754	9.05453	27.0587	12.6569	22.945	10.9671	26.0931	155.476	28.2214	2393	5.75441	13.6946	140	31.9963	28.2754	18642	5.75441	13.6946	140	28.0686	26.0931	8899.7
128243	CK W45	CK W	26.7474	108.414	Kaili Formation	shale	509	-509	Sample lies close to the base of the Kaili Formation, which is the stratotype for the Miaolingian Series -Wuliuan Stage.			SGP		18.4733	0.364	5.32667	0.404348	0.181111	0.0065	0.0566667	0.00652174	0.0065	0.0215703	0.0215703	72.2135	83.9631	14.6486	25.5757	12.6992	24.2139	14.7396	21.3193	14.0291	23.703	155.476	28.2214	2393	7.47137	14.6486	204.489	27.1375	25.5757	7780.57	6.35653	14.0291	162.616	23.767	23.703	4104.8
128244	CK W47	CK W	26.7474	108.414	Kaili Formation	shale	509	-509	Sample lies close to the base of the Kaili Formation, which is the stratotype for the Miaolingian Series -Wuliuan Stage.			SGP		16.8678	4.9	4.80846	0.39087	0.16537	0.0875	0.0511538	0.00630435	0.00630435	0.0197755	0.0197755	72.1722	83.6241	14.6102	25.2604	12.6588	23.8816	14.7165	21.1295	13.9951	23.4238	155.476	28.2214	2393	7.40232	14.6102	201.895	26.57	25.2604	7098.49	6.2954	13.9951	160.32	23.2646	23.4238	3802.87
128245	CK W51	CK W	26.7474	108.414	Kaili Formation	shale	509	-509	Sample lies close to the base of the Kaili Formation, which is the stratotype for the Miaolingian Series -Wuliuan Stage.			SGP		16.8111	3.416	4.89282	0.323478	0.164815	0.061	0.0520513	0.00521739	0.00521739	0.0194722	0.0194722	72.5095	84.6412	14.9239	26.2063	12.9893	24.8784	14.9053	21.6991	14.2729	24.2612	155.476	28.2214	2393	7.96686	14.9239	223.099	28.2724	26.2063	9329.29	6.79519	14.2729	179.092	24.7718	24.2612	4937.21
128246	CK W52	CK W	26.7474	108.414	Kaili Formation	shale	509	-509	Sample lies close to the base of the Kaili Formation, which is the stratotype for the Miaolingian Series -Wuliuan Stage.			SGP		17.8311	1.778	5.1941	0.404348	0.174815	0.03175	0.0552564	0.00652174	0.00652174	0.0208731	0.0208731	71.9063	83.7511	14.3629	25.3785	12.3982	24.0061	14.5675	21.2006	13.7762	23.5284	155.476	28.2214	2393	6.9572	14.3629	185.177	26.7826	25.3785	7353.99	5.90134	13.7762	145.519	23.4528	23.5284	3915.97
128247	CK W54	CK W	26.7474	108.414	Kaili Formation	shale	509	-509	Sample lies close to the base of the Kaili Formation, which is the stratotype for the Miaolingian Series -Wuliuan Stage.			SGP		16.9811	4.466	4.84462	0.471739	0.166481	0.07975	0.0515385	0.0076087	0.0076087	0.0201888	0.0201888	71.3786	82.4624	13.8721	24.1801	11.881	22.7432	14.272	20.479	13.3417	22.4674	155.476	28.2214	2393	6.07389	13.8721	152	24.6257	24.1801	4761.64	5.75441	13.6946	140	21.5433	22.4674	2768.46
128248	CK W55	CK W	26.7474	108.414	Kaili Formation	shale	509	-509	Sample lies close to the base of the Kaili Formation, which is the stratotype for the Miaolingian Series -Wuliuan Stage.			SGP		18.02	1.288	5.12179	0.485217	0.176667	0.023	0.0544872	0.00782609	0.00782609	0.0213688	0.0213688	71.5812	82.6752	14.0605	24.3779	12.0796	22.9517	14.3855	20.5981	13.5085	22.6426	155.476	28.2214	2393	6.41301	14.0605	164.737	24.9818	24.3779	5189.65	5.75441	13.6946	140	21.8586	22.6426	2957.92
128249	CK W57	CK W	26.7474	108.414	Kaili Formation	shale	509	-509	Sample lies close to the base of the Kaili Formation, which is the stratotype for the Miaolingian Series -Wuliuan Stage.			SGP		17.34	2.198	5.03744	0.566087	0.17	0.03925	0.0535897	0.00913043	0.00913043	0.0209179	0.0209179	70.2913	81.2702	12.8609	23.0713	10.8155	21.5748	13.6631	19.8113	12.4465	21.4858	155.476	28.2214	2393	5.75441	13.6946	140	22.6302	23.0713	3421.59	5.75441	13.6946	140	19.9161	21.4858	1958.97
128250	CK W58	CK W	26.7474	108.414	Kaili Formation	shale	509	-509	Sample lies close to the base of the Kaili Formation, which is the stratotype for the Miaolingian Series -Wuliuan Stage.			SGP		15.98	4.676	4.56744	0.417826	0.156667	0.0835	0.0485897	0.00673913	0.00673913	0.018905	0.018905	71.6241	82.8705	14.1004	24.5596	12.1216	23.1431	14.4095	20.7075	13.5438	22.8034	155.476	28.2214	2393	6.48479	14.1004	167.433	25.3087	24.5596	5582.58	5.75441	13.6946	140	22.148	22.8034	3131.85
128251	CK W59	CK W	26.7474	108.414	Kaili Formation	shale	509	-509	Sample lies close to the base of the Kaili Formation, which is the stratotype for the Miaolingian Series -Wuliuan Stage.			SGP		16.0744	5.768	4.56744	0.444783	0.157593	0.103	0.0485897	0.00717391	0.00717391	0.0191045	0.0191045	71.4608	82.4898	13.9485	24.2055	11.9616	22.77	14.318	20.4943	13.4094	22.4899	155.476	28.2214	2393	6.2115	13.9485	157.168	24.6715	24.2055	4816.7	5.75441	13.6946	140	21.5839	22.4899	2792.83
128253	CK W61	CK W	26.7474	108.414	Kaili Formation	shale	509	-509	Sample lies close to the base of the Kaili Formation, which is the stratotype for the Miaolingian Series -Wuliuan Stage.			SGP		17.5667	3.402	4.97718	0.417826	0.172222	0.06075	0.0529487	0.00673913	0.00673913	0.0206334	0.0206334	72.1654	83.4677	14.6038	25.115	12.6521	23.7284	14.7126	21.0419	13.9895	23.2951	155.476	28.2214	2393	7.39091	14.6038	201.467	26.3083	25.115	6784.01	6.2853	13.9895	159.94	23.033	23.2951	3663.66
128254	CK W62	CK W	26.7474	108.414	Kaili Formation	shale	509	-509	Sample lies close to the base of the Kaili Formation, which is the stratotype for the Miaolingian Series -Wuliuan Stage.			SGP		19.1156	0.434	5.23026	0.404348	0.187407	0.00775	0.055641	0.00652174	0.00652174	0.0222723	0.0222723	73.1797	84.1436	15.5472	25.7436	13.6462	24.3908	15.2807	21.4204	14.8247	23.8516	155.476	28.2214	2393	9.08863	15.5472	265.233	27.4396	25.7436	8143.72	7.7883	14.8247	216.393	24.0345	23.8516	4265.54
22321	D120263	USGS-849	47.25	-112.5	Wolsey Shale	shale	508.85	-508.85	Ages from Daven Quinn Macrostrat matching process. match_basis: column unit match_spatial_basis: adjacent column.	509.35	508.35	USGS-NGDB		20.4378	1.106	6.91744	0.350435	0.20037	0.01975	0.0735897	0.00565217	0.00565217	0.0235194	0.0235194	70.2402	85.1936	12.8134	26.7201	10.7654	25.4197	13.6345	22.0084	12.4044	24.7161	-84.9428	-0.30461	3481	5.75441	21.5421	140	14.313	26.7201	672.025	5.75441	21.5421	140	10.8844	24.7161	378.465
22358	D120301	USGS-849	47.25	-112.5	Wolsey Shale	shale	508.85	-508.85	Ages from Daven Quinn Macrostrat matching process. match_basis: column unit match_spatial_basis: adjacent column.	509.35	508.35	USGS-NGDB		16.9433	0.434	6.30282	0.431304	0.166111	0.00775	0.0670513	0.00695652	0.00695652	0.0200027	0.0200027	67.2309	83.0444	10.0148	24.7213	7.81631	23.3135	11.9493	20.8049	9.9268	22.9466	-84.9428	-0.30461	3481	5.75441	21.5421	140	10.8934	24.7213	379.103	5.75441	21.5421	140	7.966	22.9466	223.067
22410	D120355	USGS-849	47.25	-112.5	Wolsey Shale	shale	508.85	-508.85	Ages from Daven Quinn Macrostrat matching process. match_basis: column unit match_spatial_basis: adjacent column.	509.35	508.35	USGS-NGDB		16.6411	0.644	6.41128	0.202174	0.163148	0.0115	0.0682051	0.00326087	0.00326087	0.0188522	0.0188522	68.5857	86.5406	11.2747	27.9728	9.14395	26.7398	12.708	22.7627	11.0422	25.8251	-84.9428	-0.30461	3481	5.75441	21.5421	140	16.3579	27.9728	943.821	5.75441	21.5421	140	12.812	25.8251	513.795
22422	D120367	USGS-849	47.25	-112.5	Wolsey Shale	shale	508.85	-508.85	Ages from Daven Quinn Macrostrat matching process. match_basis: column unit match_spatial_basis: adjacent column.	509.35	508.35	USGS-NGDB		19.5311	0.616	7.15846	0.350435	0.191481	0.011	0.0761538	0.00565217	0.00565217	0.0225318	0.0225318	68.6462	84.9829	11.331	26.5241	9.20327	25.2133	12.7419	21.8904	11.092	24.5426	-84.9428	-0.30461	3481	5.75441	21.5421	140	13.9932	26.5241	629.513	5.75441	21.5421	140	10.5828	24.5426	357.298
22473	D120419	USGS-849	47.25	-112.5	Wolsey Shale	shale	508.85	-508.85	Ages from Daven Quinn Macrostrat matching process. match_basis: column unit match_spatial_basis: adjacent column.	509.35	508.35	USGS-NGDB		18.5678	0.532	6.62821	0.215652	0.182037	0.0095	0.0705128	0.00347826	0.00347826	0.0209993	0.0209993	70.1474	86.6873	12.7271	28.1091	10.6745	26.8835	13.5826	22.8449	12.328	25.9458	-84.9428	-0.30461	3481	5.75441	21.5421	140	16.5805	28.1091	973.414	5.75441	21.5421	140	13.0219	25.9458	528.53
22546	D120493	USGS-849	47.25	-112.5	Wolsey Shale	shale	508.85	-508.85	Ages from Daven Quinn Macrostrat matching process. match_basis: column unit match_spatial_basis: adjacent column.	509.35	508.35	USGS-NGDB		18.7378	0.406	6.36308	0.175217	0.183704	0.00725	0.0676923	0.00282609	0.00282609	0.0210395	0.0210395	71.4666	87.3135	13.954	28.6916	11.9673	27.4973	14.3213	23.1956	13.4142	26.4615	-84.9428	-0.30461	3481	5.75441	21.5421	140	17.5313	28.6916	1099.79	5.75441	21.5421	140	13.8909	26.4615	615.923
22586	D120534	USGS-849	47.25	-112.5	Wolsey Shale	shale	508.85	-508.85	Ages from Daven Quinn Macrostrat matching process. match_basis: column unit match_spatial_basis: adjacent column.	509.35	508.35	USGS-NGDB		18.3222	0.476	6.26667	0.22913	0.17963	0.0085	0.0666667	0.00369565	0.00369565	0.0207801	0.0207801	70.8074	86.4431	13.3409	27.8821	11.3213	26.6442	13.9522	22.7081	12.8714	25.7448	-84.9428	-0.30461	3481	5.75441	21.5421	140	16.2098	27.8821	924.145	5.75441	21.5421	140	12.6725	25.7448	503.998
22444	D120390	USGS-1169	36.8667	-115.25	Chisholm Shale	shale	507.84	-507.84	Ages from Daven Quinn Macrostrat matching process. match_basis: column unit match_spatial_basis: adjacent column.	508.8	506.88	USGS-NGDB		18.9456	0.448	6.51974	1.64435	0.185741	0.008	0.069359	0.0265217	0.008	0.0244736	0.0244736	64.1322	75.8943	7.13299	18.0717	4.7796	16.3064	10.2141	16.8008	7.37555	17.0596	-95.2792	2.04654	3382	5.59226	21.7457	140	5.59226	21.7457	140	5.59226	21.7457	140	5.59226	21.7457	140
22465	D120411	USGS-1169	36.8667	-115.25	Chisholm Shale	shale	507.84	-507.84	Ages from Daven Quinn Macrostrat matching process. match_basis: column unit match_spatial_basis: adjacent column.	508.8	506.88	USGS-NGDB		21.08	0.294	6.92949	1.59043	0.206667	0.00525	0.0737179	0.0256522	0.00525	0.0263965	0.0263965	66.3911	78.2931	9.23371	20.3026	6.99326	18.6572	11.479	18.1441	9.23532	19.0346	-95.2792	2.04654	3382	5.59226	21.7457	140	5.59226	21.7457	140	5.59226	21.7457	140	5.59226	21.7457	140
71079	W178136	USGS-11198	40.875	-117.375	Preble Formation	shale	507.48	-507.48	Ages from Daven Quinn Macrostrat matching process. match_basis: column unit match_spatial_basis: containing column.	514.48	500.48	USGS-NGDB		1.32222	0.238	0.325385	0.0808696	0.012963	0.00425	0.00346154	0.00130435	0.00130435	0.00173018	0.00173018	68.1071	74.9224	10.8296	17.1679	8.67498	15.354	12.44	16.2566	10.6482	16.2595	-92.4847	1.15869	3383	5.59226	21.7389	140	5.59226	21.7389	140	5.59226	21.7389	140	5.59226	21.7389	140
71095	W179308	USGS-11198	40.875	-117.375	Preble Formation	shale	507.48	-507.48	Ages from Daven Quinn Macrostrat matching process. match_basis: column unit match_spatial_basis: containing column.	514.48	500.48	USGS-NGDB		15.7911	0.644	3.09718	0.215652	0.154815	0.0115	0.0329487	0.00347826	0.00347826	0.0179746	0.0179746	79.5064	86.1298	21.4309	27.5907	19.8462	26.3372	18.8236	22.5327	20.0336	25.4869	-92.4847	1.15869	3383	5.59226	21.7389	140	15.2644	27.5907	819.143	5.59226	21.7389	140	11.7697	25.4869	448.755
6653	S1502	S1502	41.9766	-111.701	Spence Shale Member	shale	507	-507	The Spence Shale at High Creek spans the Albertella-Glossopleura trilobite zone boundary, with this sample likely coming from the Glossopleura zone (Liddell et al., 1997, BYU Studies in Geology). The Spence Shale is considered Series 3, Stage 5, and this sample is given an age of 507 Ma			SGP		21.5144	4.522	3.29	0.903043	0.210926	0.08075	0.035	0.0145652	0.0145652	0.0266729	0.0266729	76.6846	79.0787	18.8067	21.0331	17.0809	19.4271	17.2434	18.584	17.7103	19.6814	-90.163	-1.19102	3479	5.43012	21.404	140	5.43012	21.404	140	5.43012	21.404	140	5.43012	21.404	140
78464	86037	CMIBS-1510	44.467	-64.151	Government Point Formation	slate	507	-507	The Government Point Fm is lower Cambrian Series 3 (White et al., 2012, GSA Bulletin) and is given a mid-Stage 5 age of 507 Ma	509	504.5	USGS-CMIBS	Graves & Zentilli, 1988	20.4378	0.56	4.91692	1.69826	0.20037	0.01	0.0523077	0.0273913	0.01	0.026418	0.026418	69.0767	75.8463	11.7313	18.027	9.62517	16.2593	12.983	16.7739	11.4465	17.0201	-67.2845	-70.2645	6174	27.0796	11.7313	7552.23	30.1345	18.027	13333	26.9414	11.4465	7389.6	29.6459	17.0201	12183.3
78467	86039	CMIBS-1510	44.467	-64.151	Government Point Formation	slate	507	-507	The Government Point Fm is lower Cambrian Series 3 (White et al., 2012, GSA Bulletin) and is given a mid-Stage 5 age of 507 Ma	509	504.5	USGS-CMIBS	Graves & Zentilli, 1988	27.3889	0.028	8.42385	0.956957	0.268519	0.0005	0.0896154	0.0154348	0.0005	0.0316059	0.0316059	71.7832	84.9583	14.2484	26.5012	12.2775	25.1891	14.4986	21.8766	13.6748	24.5223	-67.2845	-70.2645	6174	28.3009	14.2484	9018.48	34.2464	26.5012	28098.1	28.0226	13.6748	8661.8	33.2862	24.5223	23579
78472	85220	CMIBS-1513	44.235	-64.369	Government Point Formation	siltstone	507	-507	The Government Point Fm is lower Cambrian Series 3 (White et al., 2012, GSA Bulletin) and is given a mid-Stage 5 age of 507 Ma	509	504.5	USGS-CMIBS	Graves & Zentilli, 1988	19.0778	0.336	3.14538	2.79	0.187037	0.006	0.0334615	0.045	0.006	0.0264486	0.0264486	68.8906	70.7173	11.5583	13.2571	9.4428	11.2329	12.8787	13.9017	11.2933	12.7972	-67.7709	-70.039	6173	26.5468	11.5583	6925.35	27.3564	13.2571	7877.97	26.4205	11.2933	6776.75	27.1373	12.7972	7620.11
78473	85218	CMIBS-1513	44.235	-64.369	Government Point Formation	slate	507	-507	The Government Point Fm is lower Cambrian Series 3 (White et al., 2012, GSA Bulletin) and is given a mid-Stage 5 age of 507 Ma	509	504.5	USGS-CMIBS	Graves & Zentilli, 1988	23.0822	0.252	4.42282	1.76565	0.226296	0.0045	0.0470513	0.0284783	0.0045	0.0288083	0.0288083	73.8744	78.5525	16.1932	20.5438	14.3269	18.9115	15.6696	18.2894	15.3966	19.2482	-67.7709	-70.039	6173	28.7558	16.1932	10088.8	30.8293	20.5438	14968.1	28.3761	15.3966	9195.4	30.2118	19.2482	13515.1
78474	85217	CMIBS-1513	44.235	-64.369	Government Point Formation	slate	507	-507	The Government Point Fm is lower Cambrian Series 3 (White et al., 2012, GSA Bulletin) and is given a mid-Stage 5 age of 507 Ma	509	504.5	USGS-CMIBS	Graves & Zentilli, 1988	24.14	0.21	4.7	1.63087	0.236667	0.00375	0.05	0.0263043	0.00375	0.0296357	0.0296357	74.724	79.8587	16.9833	21.7586	15.1595	20.1915	16.1454	19.0209	16.0961	20.3237	-67.7709	-70.039	6173	29.1324	16.9833	10975	31.4083	21.7586	16330.5	28.7095	16.0961	9979.94	30.7244	20.3237	14721.2
78493	86033	CMIBS-1516	44.465	-64.151	Government Point Formation	slate	507	-507	The Government Point Fm is lower Cambrian Series 3 (White et al., 2012, GSA Bulletin) and is given a mid-Stage 5 age of 507 Ma	509	504.5	USGS-CMIBS	Graves & Zentilli, 1988	21.3633	0.476	6.26667	0.970435	0.209444	0.0085	0.0666667	0.0156522	0.0085	0.0259552	0.0259552	69.7536	80.6947	12.3608	22.536	10.2885	21.0108	13.362	19.489	12.0038	21.0119	-67.2901	-70.2638	6174	27.385	12.3608	7911.62	32.3224	22.536	19043	27.2118	12.0038	7707.78	31.5828	21.0119	16741.3
78494	86032	CMIBS-1517	44.463	-64.15	Government Point Formation	slate	507	-507	The Government Point Fm is lower Cambrian Series 3 (White et al., 2012, GSA Bulletin) and is given a mid-Stage 5 age of 507 Ma	509	504.5	USGS-CMIBS	Graves & Zentilli, 1988	21.5333	0.336	5.84487	0.296522	0.211111	0.006	0.0621795	0.00478261	0.00478261	0.0245196	0.0245196	74.6356	86.0989	16.9011	27.562	15.0729	26.307	16.0959	22.5154	16.0233	25.4615	-67.2964	-70.2638	6174	29.5881	16.9011	12047.4	34.7611	27.562	30520.6	29.1622	16.0233	11045.1	33.7419	25.4615	25723.7
78495	85453	CMIBS-1517	44.463	-64.15	Government Point Formation	argillite	507	-507	The Government Point Fm is lower Cambrian Series 3 (White et al., 2012, GSA Bulletin) and is given a mid-Stage 5 age of 507 Ma	509	504.5	USGS-CMIBS	Graves & Zentilli, 1988	21.0044	0.252	5.17	2.42609	0.205926	0.0045	0.055	0.0391304	0.0045	0.0277285	0.0277285	67.615	74.2651	10.372	16.5566	8.19275	14.7098	12.1644	15.8885	10.2431	15.7183	-67.2964	-70.2638	6174	26.42	10.372	6776.16	29.4209	16.5566	11654	26.3574	10.2431	6702.55	29.0142	15.7183	10696.8
78497	86025	CMIBS-1519	44.461	-64.149	Government Point Formation	slate	507	-507	The Government Point Fm is lower Cambrian Series 3 (White et al., 2012, GSA Bulletin) and is given a mid-Stage 5 age of 507 Ma	509	504.5	USGS-CMIBS	Graves & Zentilli, 1988	20.5511	0.266	5.15795	2.41261	0.201481	0.00475	0.0548718	0.038913	0.00475	0.0272383	0.0272383	67.1568	73.97	9.94586	16.2821	7.7437	14.4206	11.9078	15.7232	9.8658	15.4753	-67.3027	-70.2638	6174	26.2132	9.94586	6532.88	29.2877	16.2821	11340.6	26.1744	9.8658	6487.17	28.8963	15.4753	10419.4
[truncated: 17,689 more rows]
[truncated: 6 more columns]

## Sheet: Notes
sample identifier	sample original information from SGP dataset
sample original name
section name
site latitude
site longitude
stratigraphic unit
lithology name
interpreted age
age
[truncated: 51 more rows]

## Sheet: References
SGP	AGS
[truncated: 41 more rows]
