# Supplementary material for: Tight regulation of Earth’s long-term temperature over Phanerozoic time
Source: Nat Commun. 2026 May 4;17:5995. doi: 10.1038/s41467-026-72672-6 (PMC13347045; doi:10.1038/s41467-026-72672-6)
Supplement: Supplementary file 5 — Supplementary Data 3 [file 41467_2026_72672_MOESM5_ESM.xlsx]

## Sheet: Data S3. GMST at all periods
Supplementary Data S3. GMST at all periods
method	Period_start_Ma	Period_end_Ma	low bound	q1	med	q3	high bound
GMST_average	540	485.4	5.11474	13.289	21.4632	29.6375	37.8117	GMST estimates using the average linear regression model. Figure S3.
GMST_average	485.4	443.8	0.643034	4.63994	8.63686	12.6338	16.6307
GMST_average	443.8	419.2	1.19643	3.88617	6.57591	9.26565	11.9554
GMST_average	419.2	358.9	8.58835	9.03312	9.47789	9.92266	10.3674
GMST_average	358.9	298.9	8.55709	12.8774	17.1976	21.5179	25.8382
GMST_average	298.9	251.902	8.81085	12.694	16.5772	20.4603	24.3435
GMST_average	251.902	201.4	8.38203	14.637	20.892	27.1469	33.4019
GMST_average	201.4	145	8.51773	14.4602	20.4027	26.3452	32.2877
GMST_average	145	66	11.0653	17.3441	23.6229	29.9018	36.1806
GMST_average	66	23.03	10.5738	16.3985	22.2232	28.0479	33.8727
GMST_average	23.03	2.58	10.9184	14.9625	19.0067	23.0509	27.095
GMST_average	2.58	0	11.1296	13.093	15.0564	17.0198	18.9832
GMST_average_corr	540	485.4	4.93985	13.1578	21.3758	29.5937	37.8117	The K-corrected version of the GMST_average. Figure 3.
GMST_average_corr	485.4	443.8	0.643034	7.79654	14.95	22.1035	29.2571
GMST_average_corr	443.8	419.2	1.19643	6.08212	10.9678	15.8535	20.7392
GMST_average_corr	419.2	358.9	7.49323	13.1165	18.7397	24.363	29.9862
GMST_average_corr	358.9	298.9	8.55709	13.0267	17.4964	21.966	26.4356
GMST_average_corr	298.9	251.902	8.84665	13.7071	18.5676	23.428	28.2885
GMST_average_corr	251.902	201.4	8.38203	15.5973	22.8126	30.0279	37.2432
GMST_average_corr	201.4	145	10.0738	16.4563	22.8388	29.2213	35.6038
GMST_average_corr	145	66	11.0653	18.4311	25.7969	33.1627	40.5286
GMST_average_corr	66	23.03	10.5738	16.3985	22.2232	28.0479	33.8727
GMST_average_corr	23.03	2.58	10.9184	16.209	21.4996	26.7902	32.0808
GMST_average_corr	2.58	0	11.1296	13.6416	16.1536	18.6657	21.1777
GMST_linear	540	485.4	5.11474	13.6869	22.259	30.8312	39.4033	GMST estimates using the linear regression model in Equation 2.
GMST_linear	485.4	443.8	0.643034	5.10788	9.57272	14.0376	18.5024
GMST_linear	443.8	419.2	1.19643	3.97353	6.75063	9.52773	12.3048
GMST_linear	419.2	358.9	7.96291	8.82344	9.68397	10.5445	11.405
GMST_linear	358.9	298.9	8.55709	13.6746	18.7922	23.9097	29.0273
GMST_linear	298.9	251.902	8.81085	13.5586	18.3064	23.0541	27.8019
GMST_linear	251.902	201.4	8.38203	15.4829	22.5837	29.6845	36.7854
GMST_linear	201.4	145	8.51773	14.9051	21.2926	27.68	34.0674
GMST_linear	145	66	11.0653	17.7916	24.5178	31.2441	37.9703
GMST_linear	66	23.03	10.5738	16.8	23.0261	29.2523	35.4785
GMST_linear	23.03	2.58	10.9184	15.533	20.1477	24.7623	29.3769
GMST_linear	2.58	0	11.1296	13.3158	15.5019	17.6881	19.8743
GMST_linear_corr	540	485.4	5.10584	13.6802	22.2546	30.8289	39.4033	The K-corrected version of the GMST_linear. Figure S6.
GMST_linear_corr	485.4	443.8	0.643034	8.96012	17.2772	25.5943	33.9114
GMST_linear_corr	443.8	419.2	1.19643	7.23989	13.2834	19.3268	25.3703
GMST_linear_corr	419.2	358.9	7.49323	13.9177	20.3421	26.7666	33.191
GMST_linear_corr	358.9	298.9	8.55709	14.2473	19.9374	25.6276	31.3178
GMST_linear_corr	298.9	251.902	8.88246	14.0506	19.2187	24.3869	29.555
GMST_linear_corr	251.902	201.4	8.38203	15.7597	23.1374	30.5151	37.8927
GMST_linear_corr	201.4	145	10.3362	17.1071	23.878	30.649	37.4199
GMST_linear_corr	145	66	11.0653	18.5164	25.9675	33.4186	40.8697
GMST_linear_corr	66	23.03	10.5738	16.8	23.0261	29.2523	35.4785
GMST_linear_corr	23.03	2.58	10.9184	16.9805	23.0425	29.1046	35.1667
GMST_linear_corr	2.58	0	11.1296	13.9793	16.8289	19.6786	22.5282
GMST_average_corr_adjusted	540	485.4	1.21791	9.6242	18.0305	26.4368	34.8431	Scale factor adjusted version of GMST_average_corr. Figure S13.
GMST_average_corr_adjusted	485.4	443.8	0.000179173	7.5317	15.0632	22.5947	30.1263
GMST_average_corr_adjusted	443.8	419.2	0.0575381	4.00993	7.96233	11.9147	15.8671
GMST_average_corr_adjusted	419.2	358.9	4.37352	10.8342	17.2949	23.7556	30.2163
GMST_average_corr_adjusted	358.9	298.9	4.75776	10.4917	16.2257	21.9596	27.6936
GMST_average_corr_adjusted	298.9	251.902	5.3732	11.1386	16.904	22.6694	28.4349
GMST_average_corr_adjusted	251.902	201.4	3.92626	12.1645	20.4028	28.641	36.8793
GMST_average_corr_adjusted	201.4	145	9.08644	15.7032	22.3201	28.9369	35.5537
GMST_average_corr_adjusted	145	66	7.13477	15.6976	24.2604	32.8232	41.3861
GMST_average_corr_adjusted	66	23.03	6.71028	13.5127	20.3151	27.1176	33.92
GMST_average_corr_adjusted	23.03	2.58	7.12259	13.9065	20.6904	27.4743	34.2582
GMST_average_corr_adjusted	2.58	0	7.48251	11.7058	15.929	20.1523	24.3756
GMST_average_corr_adj	540	485.4	4.93985	13.4792	22.0186	30.558	39.0974	Flatten temperature gradient adjusted version of GMST_average_corr. Figure S15.
GMST_average_corr_adj	485.4	443.8	0.643034	7.79769	14.9524	22.107	29.2617
GMST_average_corr_adj	443.8	419.2	1.19643	6.08212	10.9678	15.8535	20.7392
GMST_average_corr_adj	419.2	358.9	7.49323	13.1069	18.7205	24.3342	29.9478
GMST_average_corr_adj	358.9	298.9	8.55709	13.0267	17.4964	21.966	26.4356
GMST_average_corr_adj	298.9	251.902	8.84665	13.697	18.5473	23.3976	28.2479
GMST_average_corr_adj	251.902	201.4	8.38203	15.562	22.742	29.922	37.1019
GMST_average_corr_adj	201.4	145	10.0738	16.4542	22.8346	29.215	35.5954
GMST_average_corr_adj	145	66	11.0653	18.4147	25.764	33.1134	40.4628
GMST_average_corr_adj	66	23.03	10.5738	16.3893	22.2048	28.0203	33.8359
GMST_average_corr_adj	23.03	2.58	10.9184	16.2048	21.4912	26.7776	32.064
GMST_average_corr_adj	2.58	0	11.1296	13.6401	16.1506	18.6611	21.1716

## Sheet: Notes
GMST_average	GMST estimates using average model
GMST_average_corr	GMST estimates using K-corrected average model
GMST_linear	GMST estimates using linear model
GMST_linear_corr	GMST estimates using K-corrected linear model
GMST_average_corr_adjusted	GMST estimates using K-corrected averaged linear model with scale factor adjustment
GMST_average_corr_adj	GMST estimates using K-corrected averaged model with flattened temperature gradient adjustment
Period_start_Ma	Period starting time
Period_end_Ma	Period end time
low bound	Lower limit of GMST estimates
q1	Q1 of GMST estimates
med	Median of GMST estimates
q3	Q3 of GMST estimates
high bound	Higher limit of GMST estimates
