# Supplementary material for: Tight regulation of Earth’s long-term temperature over Phanerozoic time
Source: Nat Commun. 2026 May 4;17:5995. doi: 10.1038/s41467-026-72672-6 (PMC13347045; doi:10.1038/s41467-026-72672-6)
Supplement: Supplementary file 6 — Supplementary Code 1 [file 41467_2026_72672_MOESM6_ESM.txt]

#!/usr/bin/env python
# coding: utf-8

# In[ ]:


import pandas as pd
import numpy as np
import matplotlib.pyplot as plt
from matplotlib.patches import Rectangle
import matplotlib.colors as mcolors
import os


# In[ ]:


from cartopy.mpl.geoaxes import GeoAxes
from matplotlib.axes import Axes
GeoAxes._pcolormesh_patched = Axes.pcolormesh
import cartopy.crs as ccrs


# In[ ]:


plt.rcParams['font.family'] = 'Arial'


# In[ ]:


GAST = pd.read_csv(r'..\SGP2 dataset and GMST estimates.csv',
                  encoding='ISO-8859-1')


# # Define plot function and dataset

# In[ ]:


def filter_outliers_iqr(arr, k=1.5):
    arr = np.asarray(arr, dtype=float)
    arr = arr[np.isfinite(arr)]
    if arr.size < 4:
        return arr
    q1, q3 = np.percentile(arr, [25, 75])
    #q1, q3 = np.percentile(arr, [0, 100])
    iqr = q3 - q1
    lo = q1 - k * iqr
    hi = q3 + k * iqr
    return arr[(arr >= lo) & (arr <= hi)]


def custom_range_box_stats(arr_filtered, box_frac=0.5, log_center=True):
    """
    Custom box:
      - whiskers = min/max of filtered
      - box = middle box_frac of the RANGE
        * linear-centered if log_center=False
        * log-centered (geometric) if log_center=True (recommended for log y-axis)
      - med line = center of range (linear or log)
    """
    a = np.asarray(arr_filtered, dtype=float)
    a = a[np.isfinite(a)]
    a = a[a > 0]  # required for log plots
    if a.size == 0:
        return None

    vmin = float(a.min())
    vmax = float(a.max())

    if log_center:
        # geometric center (visually centered on log axis)
        mid = (vmin * vmax) ** 0.5

        # box spans the central box_frac of the LOG-range
        log_min = np.log10(vmin)
        log_max = np.log10(vmax)
        log_mid = 0.5 * (log_min + log_max)
        half_box = 0.5 * box_frac * (log_max - log_min)

        q1 = 10 ** (log_mid - half_box)
        q3 = 10 ** (log_mid + half_box)
    else:
        # arithmetic center (centered on linear axis)
        mid = 0.5 * (vmin + vmax)
        rng = vmax - vmin
        half_box = 0.5 * box_frac * rng
        q1 = mid - half_box
        q3 = mid + half_box

    return dict(
        whislo=vmin,
        q1=float(q1),
        med=float(mid),
        q3=float(q3),
        whishi=vmax,
        fliers=[]
    )


# # Cenozoic GAST 

# In[ ]:


def plot_cenozoic_gast_boxplot(
    df,
    *,
    age_col="age",
    gast_col="GAST_average",
    proxy_temp_col="Temp_average",
    local_temp_col="Local_HadCM3_temp_average",
    temp_diff_thresh=5.0,
    epoch_xlsx=r"D:\OneDrive\Research\CIA and ML\CIA-Temp\Manuscript\Final version\Code\Period_epoch.xlsx",
    epoch_sheet="Epoch",
    xlim=(-66, 0),
    ylim=(4, 41),
    ylabel=None,
    title=None,
    savepath=None,
    overlays=None,   # list of dicts (see below)
    show=True,
):

    # ----------------------------
    # 1) Coerce numeric + filter
    # ----------------------------
    work = df.copy()

    for c in [age_col, gast_col, proxy_temp_col, local_temp_col]:
        if c in work.columns:
            work[c] = pd.to_numeric(work[c], errors="coerce")

    mask = np.abs(work[proxy_temp_col] - work[local_temp_col]) < float(temp_diff_thresh)
    work = work[mask].copy()
    work = work.dropna(subset=[age_col, gast_col])

    # ----------------------------
    # 2) Load epoch bins
    # ----------------------------
    Epoch = pd.read_excel(epoch_xlsx, sheet_name=epoch_sheet)
    if "Epoch age" not in Epoch.columns:
        raise ValueError("Epoch sheet must contain column 'Epoch age'.")

    bins_epoch = np.sort((-Epoch["Epoch age"]).values)  # convert to negative ages then sort

    # ----------------------------
    # 3) Bin + compute stats for bxp
    # ----------------------------
    work["epoch_bin"] = pd.cut(
        work[age_col],
        bins_epoch,
        right=False,
        include_lowest=True
    )

    grouped = work.groupby("epoch_bin")[gast_col]

    stats, positions, widths = [], [], []
    for interval, values in grouped:
        arr = values.dropna().values
        if arr.size == 0:
            continue

        # Your outlier + custom bxp stats
        arr_f = filter_outliers_iqr(arr, k=1.5)
        st = custom_range_box_stats(arr_f, box_frac=0.5, log_center=False)
        if st is None:
            continue

        stats.append(st)
        left, right = interval.left, interval.right
        positions.append(0.5 * (left + right))
        widths.append(right - left)

    # ----------------------------
    # 4) Plot bxp
    # ----------------------------
    fig, ax = plt.subplots(figsize=(10, 6))

    bp = ax.bxp(
        stats,
        positions=positions,
        widths=widths,
        showfliers=False,
        patch_artist=True
    )
    for patch in bp["boxes"]:
        patch.set_alpha(0.4)

    # labels
    if ylabel is None:
        ylabel = f"{gast_col} (°C)"
    ax.set_ylabel(ylabel)

    ax.set_xticks(bins_epoch)
    ax.set_xticklabels(-bins_epoch, rotation=45)

    if title:
        ax.set_title(title)

    # ----------------------------
    # 5) Overlay external reconstructions (optional)
    # ----------------------------
    if overlays:
        for o in overlays:
            path = o["path"]
            kind = o.get("kind", "generic").lower()
            label = o.get("label", path.split("\\")[-1])
            alpha_fill = o.get("alpha_fill", 0.3)
            alpha_line = o.get("alpha_line", 0.5)
            lw = o.get("lw", 2)

            ext = pd.read_csv(path)

            if kind == "scotese":
                x, y, ymin, ymax = "Age", "GAST", "Min", "Max"
            elif kind == "grossman":
                x, y, ymin, ymax = "Age", "Mean", "Min", "Max"
            elif kind == "judd":
                x, y, ymin, ymax = "Age", "GMST_50", "GMST_05", "GMST_95"
            else:
                x = o["x"]; y = o["y"]; ymin = o["ymin"]; ymax = o["ymax"]

            # coerce numeric
            for c in [x, y, ymin, ymax]:
                ext[c] = pd.to_numeric(ext[c], errors="coerce")

            ax.fill_between(ext[x], ext[ymin], ext[ymax], alpha=alpha_fill)
            ax.plot(ext[x], ext[y], linestyle="-", linewidth=lw, label=label, alpha=alpha_line)

        ax.legend()

    # ----------------------------
    # 6) final formatting
    # ----------------------------
    ax.set_xlim(*xlim)
    ax.set_ylim(*ylim)
    plt.tight_layout()

    if savepath:
        plt.savefig(savepath)
        print(f"Saved: {savepath}")

    if show:
        plt.show()
    else:
        plt.close(fig)

    return fig, ax, work


# In[ ]:


overlays = [
    {"path": r"D:\OneDrive\Research\CIA and ML\CIA-Temp\Other GAST estimation\Scotese_2021_GAST.csv",
     "kind": "scotese", "label": "Scotese 2021 GAST"},
    {"path": r"D:\OneDrive\Research\CIA and ML\CIA-Temp\Other GAST estimation\Grossman_2022_GAST.csv",
     "kind": "grossman", "label": "Grossman 2022 GAST"},
    {"path": r"D:\OneDrive\Research\CIA and ML\CIA-Temp\Other GAST estimation\Judd_2024_GAST.csv",
     "kind": "judd", "label": "Judd 2024 GAST"},
]

fig, ax, GAST_filt = plot_cenozoic_gast_boxplot(
    GAST,
    gast_col="GAST_average",
    proxy_temp_col="Temp_average",
    local_temp_col="Local_HadCM3_temp_average",
    temp_diff_thresh=5,
    ylabel="GMST - average (°C)",
    xlim=(-66, 0),
    ylim=(4, 41),
    overlays=overlays,
    savepath=r"D:\OneDrive\Research\CIA and ML\CIA-Temp\Manuscript\Final version\Code and figures\Revised_figure_CIA_temp_version3\Cenozoic_GAST_average.pdf",
)


# In[ ]:


fig, ax, GAST_filt = plot_cenozoic_gast_boxplot(
    GAST,
    gast_col="GAST_average_corr",
    proxy_temp_col="Temp_average_corr",
    local_temp_col="Local_HadCM3_temp_average_corr",
    temp_diff_thresh=5,
    ylabel="GMST - corrected average (°C)",
    xlim=(-66, 0),
    ylim=(4, 41),
    overlays=overlays,
    savepath=r"D:\OneDrive\Research\CIA and ML\CIA-Temp\Manuscript\Final version\Code and figures\Revised_figure_CIA_temp_version3\Cenozoic_GAST_average_corr.pdf",
)


# In[ ]:


fig, ax, GAST_filt = plot_cenozoic_gast_boxplot(
    GAST,
    gast_col="GAST_linear",
    proxy_temp_col="Temp_linear",
    local_temp_col="Local_HadCM3_temp_linear",
    temp_diff_thresh=5,
    ylabel="GMST - linear (°C)",
    xlim=(-66, 0),
    ylim=(4, 41),
    overlays=overlays,
    savepath=r"D:\OneDrive\Research\CIA and ML\CIA-Temp\Manuscript\Final version\Code and figures\Revised_figure_CIA_temp_version3\Cenozoic_GAST_linear.pdf",
)


# In[ ]:


fig, ax, GAST_filt = plot_cenozoic_gast_boxplot(
    GAST,
    gast_col="GAST_linear_corr",
    proxy_temp_col="Temp_linear_corr",
    local_temp_col="Local_HadCM3_temp_linear_corr",
    temp_diff_thresh=5,
    ylabel="GMST - corrected linear (°C)",
    xlim=(-66, 0),
    ylim=(4, 41),
    overlays=overlays,
    savepath=r"D:\OneDrive\Research\CIA and ML\CIA-Temp\Manuscript\Final version\Code and figures\Revised_figure_CIA_temp_version3\Cenozoic_GAST_linear_corr.pdf",
)


# In[ ]:


fig, ax, GAST_filt = plot_cenozoic_gast_boxplot(
    GAST,
    gast_col="GAST_average_corr_adj",
    proxy_temp_col="Temp_average_corr",
    local_temp_col="Local_HadCM3_temp_average_corr_adj",
    temp_diff_thresh=5,
    ylabel="GMST - flatten corrected average (°C)",
    xlim=(-66, 0),
    ylim=(4, 41),
    overlays=overlays,
    savepath=r"D:\OneDrive\Research\CIA and ML\CIA-Temp\Manuscript\Final version\Code and figures\Revised_figure_CIA_temp_version3\Cenozoic_GAST_average_corr_adj.pdf",
)


# In[ ]:


fig, ax, GAST_filt = plot_cenozoic_gast_boxplot(
    GAST,
    gast_col="GAST_average_corr_adjusted",
    proxy_temp_col="Temp_average_corr",
    local_temp_col="Local_HadCM3_temp_average_corr_adjusted",
    temp_diff_thresh=5,
    ylabel="GMST - scale factor adjusted corrected average (°C)",
    xlim=(-66, 0),
    ylim=(4, 41),
    overlays=overlays,
    savepath=r"D:\OneDrive\Research\CIA and ML\CIA-Temp\Manuscript\Final version\Code and figures\Revised_figure_CIA_temp_version3\Cenozoic_GAST_average_corr_adjusted.pdf",
)


# # Cenozoic CO2

# In[ ]:


def plot_cenozoic_co2_boxplot(
    df,
    *,
    age_col="age",
    co2_col="CO2_inferred_average",
    proxy_temp_col="Temp_average",
    local_temp_col="Local_HadCM3_temp_average",
    temp_diff_thresh=5.0,
    epoch_xlsx=r"D:\OneDrive\Research\CIA and ML\CIA-Temp\Manuscript\Final version\Code\Period_epoch.xlsx",
    epoch_sheet="Epoch",
    epoch_age_col="Epoch age",
    log_center=True,          # passed to custom_range_box_stats
    box_frac=0.5,             # passed to custom_range_box_stats
    iqr_k=1.5,                # passed to filter_outliers_iqr
    xlim=(-66, 0),
    ylim=None,                # optional
    ylog=True,
    ylabel=r"CO$_2$ (ppmv)",
    title=None,
    savepath=None,
    external_curve=None,      # dict or None (see below)
    show=True,
):

    # ----------------------------
    # 1) Numeric coercion + filter
    # ----------------------------
    work = df.copy()
    for c in [age_col, co2_col, proxy_temp_col, local_temp_col]:
        if c in work.columns:
            work[c] = pd.to_numeric(work[c], errors="coerce")

    # temp difference filter
    mask = np.abs(work[proxy_temp_col] - work[local_temp_col]) < float(temp_diff_thresh)
    work = work[mask].copy()
    
    # drop missing age/co2
    work = work.dropna(subset=[age_col, co2_col])

    # ----------------------------
    # 2) Load epoch bins
    # ----------------------------
    Epoch = pd.read_excel(epoch_xlsx, sheet_name=epoch_sheet)
    if epoch_age_col not in Epoch.columns:
        raise ValueError(f"Epoch sheet must contain column '{epoch_age_col}'.")

    bins_epoch = np.sort((-Epoch[epoch_age_col]).values)  # make ages negative then sort

    # ----------------------------
    # 3) Bin + compute bxp stats
    # ----------------------------
    work["epoch_bin"] = pd.cut(work[age_col], bins_epoch, right=False, include_lowest=True)
    grouped = work.groupby("epoch_bin")[co2_col]

    stats, positions, widths = [], [], []
    for interval, values in grouped:
        arr = values.dropna().values
        if arr.size == 0:
            continue

        arr_f = filter_outliers_iqr(arr, k=iqr_k)
        st = custom_range_box_stats(arr_f, box_frac=box_frac, log_center=log_center)
        if st is None:
            continue

        stats.append(st)
        left, right = interval.left, interval.right
        positions.append(0.5 * (left + right))
        widths.append(right - left)

    # ----------------------------
    # 4) Plot
    # ----------------------------
    fig, ax = plt.subplots(figsize=(10, 6))

    bp = ax.bxp(
        stats,
        positions=positions,
        widths=widths,
        showfliers=False,
        patch_artist=True
    )
    for patch in bp["boxes"]:
        patch.set_alpha(0.4)

    ax.set_ylabel(ylabel)
    ax.set_xticks(bins_epoch)
    ax.set_xticklabels(-bins_epoch, rotation=45)

    if ylog:
        ax.set_yscale("log")

    if title:
        ax.set_title(title)

    # ----------------------------
    # 5) External curve (optional)
    # ----------------------------
    if external_curve is not None:
        ext = pd.read_csv(external_curve["path"])
        x = external_curve["x"]
        ymin = external_curve["ymin"]
        ymax = external_curve["ymax"]
        label = external_curve.get("label", "External CO2")
        alpha = external_curve.get("alpha", 0.3)

        # numeric coercion
        for c in [x, ymin, ymax]:
            ext[c] = pd.to_numeric(ext[c], errors="coerce")

        ax.fill_between(ext[x], ext[ymin], ext[ymax], alpha=alpha, label=label)

        # optional central line
        y = external_curve.get("y", None)
        if y is not None and y in ext.columns:
            ext[y] = pd.to_numeric(ext[y], errors="coerce")
            ax.plot(
                ext[x], ext[y],
                linewidth=external_curve.get("lw", 2),
                alpha=external_curve.get("line_alpha", 0.6)
            )

        ax.legend()

    # ----------------------------
    # 6) Final formatting
    # ----------------------------
    ax.set_xlim(*xlim)
    if ylim is not None:
        ax.set_ylim(*ylim)

    plt.tight_layout()

    if savepath:
        plt.savefig(savepath)
        print(f"Saved: {savepath}")

    if show:
        plt.show()
    else:
        plt.close(fig)

    return fig, ax, work


# In[ ]:


external = {
    "path": r"D:\OneDrive\Research\ML_CO2\CO2 proxy\Cenozoic\100kyrCO2.csv",
    "x": "age",
    "ymin": "2.5% ppm",
    "ymax": "97.5% ppm",
    "label": "Cenozoic CO2",
    "alpha": 0.3
}

fig, ax, CO2_filt = plot_cenozoic_co2_boxplot(
    GAST,
    co2_col="CO2_inferred_average",
    proxy_temp_col="Temp_average",
    local_temp_col="Local_HadCM3_temp_average",
    temp_diff_thresh=5,
    ylog=True,
    xlim=(-66, 0),
    external_curve=external,
    savepath=r"D:\OneDrive\Research\CIA and ML\CIA-Temp\Manuscript\Final version\Code and figures\Revised_figure_CIA_temp_version3\Cenozoic_CO2_average.pdf"
)


# In[ ]:


fig, ax, CO2_filt = plot_cenozoic_co2_boxplot(
    GAST,
    co2_col="CO2_inferred_average_corr",
    proxy_temp_col="Temp_average_corr",
    local_temp_col="Local_HadCM3_temp_average_corr",
    temp_diff_thresh=5,
    ylog=True,
    xlim=(-66, 0),
    external_curve=external,
    savepath=r"D:\OneDrive\Research\CIA and ML\CIA-Temp\Manuscript\Final version\Code and figures\Revised_figure_CIA_temp_version3\Cenozoic_CO2_average_corr.pdf"
)


# In[ ]:


fig, ax, CO2_filt = plot_cenozoic_co2_boxplot(
    GAST,
    co2_col="CO2_inferred_linear",
    proxy_temp_col="Temp_linear",
    local_temp_col="Local_HadCM3_temp_linear",
    temp_diff_thresh=5,
    ylog=True,
    xlim=(-66, 0),
    external_curve=external,
    savepath=r"D:\OneDrive\Research\CIA and ML\CIA-Temp\Manuscript\Final version\Code and figures\Revised_figure_CIA_temp_version3\Cenozoic_CO2_linear.pdf"
)


# In[ ]:


fig, ax, CO2_filt = plot_cenozoic_co2_boxplot(
    GAST,
    co2_col="CO2_inferred_linear_corr",
    proxy_temp_col="Temp_linear_corr",
    local_temp_col="Local_HadCM3_temp_linear_corr",
    temp_diff_thresh=5,
    ylog=True,
    xlim=(-66, 0),
    external_curve=external,
    savepath=r"D:\OneDrive\Research\CIA and ML\CIA-Temp\Manuscript\Final version\Code and figures\Revised_figure_CIA_temp_version3\Cenozoic_CO2_linear_corr.pdf"
)


# In[ ]:


fig, ax, CO2_filt = plot_cenozoic_co2_boxplot(
    GAST,
    co2_col="CO2_inferred_average_corr_adj",
    proxy_temp_col="Temp_average_corr",
    local_temp_col="Local_HadCM3_temp_average_corr_adj",
    temp_diff_thresh=5,
    ylog=True,
    xlim=(-66, 0),
    external_curve=external,
    savepath=r"D:\OneDrive\Research\CIA and ML\CIA-Temp\Manuscript\Final version\Code and figures\Revised_figure_CIA_temp_version3\Cenozoic_CO2_average_corr_adj.pdf"
)


# In[ ]:


fig, ax, CO2_filt = plot_cenozoic_co2_boxplot(
    GAST,
    co2_col="CO2_inferred_average_corr_adjusted",
    proxy_temp_col="Temp_average_corr",
    local_temp_col="Local_HadCM3_temp_average_corr_adjusted",
    temp_diff_thresh=5,
    ylog=True,
    xlim=(-66, 0),
    external_curve=external,
    savepath=r"D:\OneDrive\Research\CIA and ML\CIA-Temp\Manuscript\Final version\Code and figures\Revised_figure_CIA_temp_version3\Cenozoic_CO2_average_corr_adjusted.pdf"
)


# # GAST 

# In[ ]:


def plot_gast_by_timescale_boxplot(
    df,
    *,
    age_col="age",
    gast_col="GAST_average",
    proxy_temp_col="Temp_average",
    local_temp_col="Local_HadCM3_temp_average",
    temp_diff_thresh=5.0,
    timescale_xlsx=r"D:\OneDrive\Research\CIA and ML\CIA-Temp\Manuscript\Final version\Code\Period_epoch.xlsx",
    timescale_sheet="Period",     # "Period" or "Epoch" or any sheet you have
    timescale_age_col=None,       # if None -> auto: f"{sheet} age"
    xlim=(-540, 0),
    ylim=None,
    ylabel=None,
    title=None,
    savepath=None,
    overlays=None,               # list of dicts (see below)
    iqr_k=1.5,
    box_frac=0.5,
    log_center=False,
    show=True,
):

    work = df.copy()

    # ----------------------------
    # 1) Numeric coercion + filter
    # ----------------------------
    for c in [age_col, gast_col, proxy_temp_col, local_temp_col]:
        if c in work.columns:
            work[c] = pd.to_numeric(work[c], errors="coerce")

    mask = np.abs(work[proxy_temp_col] - work[local_temp_col]) < float(temp_diff_thresh)
    work = work[mask].copy()
   
    work = work.dropna(subset=[age_col, gast_col])

    # ----------------------------
    # 2) Load bins from timescale
    # ----------------------------
    ts = pd.read_excel(timescale_xlsx, sheet_name=timescale_sheet)

    if timescale_age_col is None:
        # your convention: "Period age", "Epoch age", etc.
        timescale_age_col = f"{timescale_sheet} age"

    if timescale_age_col not in ts.columns:
        raise ValueError(f"Sheet '{timescale_sheet}' must contain column '{timescale_age_col}'.")

    bins = np.sort((-ts[timescale_age_col]).values)  # make ages negative then sort

    # ----------------------------
    # 3) Bin + compute bxp stats
    # ----------------------------
    bin_col = f"{timescale_sheet.lower()}_bin"
    work[bin_col] = pd.cut(work[age_col], bins, right=False, include_lowest=True)
    grouped = work.groupby(bin_col)[gast_col]

    stats, positions, widths = [], [], []
    for interval, values in grouped:
        arr = values.dropna().values
        if arr.size == 0:
            continue

        arr_f = filter_outliers_iqr(arr, k=iqr_k)
        st = custom_range_box_stats(arr_f, box_frac=box_frac, log_center=log_center)
        if st is None:
            continue

        stats.append(st)
        positions.append(0.5 * (interval.left + interval.right))
        widths.append(interval.right - interval.left)

    # ----------------------------
    # 4) Plot bxp
    # ----------------------------
    fig, ax = plt.subplots(figsize=(10, 6))

    bp = ax.bxp(
        stats,
        positions=positions,
        widths=widths,
        showfliers=False,
        patch_artist=True
    )
    for patch in bp["boxes"]:
        patch.set_alpha(0.4)

    if ylabel is None:
        ylabel = f"{gast_col} (°C)"
    ax.set_ylabel(ylabel)

    ax.set_xticks(bins)
    ax.set_xticklabels(-bins, rotation=45)

    if title:
        ax.set_title(title)

    # ----------------------------
    # 5) Overlay external reconstructions
    # ----------------------------
    if overlays:
        for o in overlays:
            ext = pd.read_csv(o["path"])
            kind = o.get("kind", "generic").lower()
            label = o.get("label", o["path"].split("\\")[-1])
            alpha_fill = o.get("alpha_fill", 0.3)
            alpha_line = o.get("alpha_line", 0.5)
            lw = o.get("lw", 2)

            if kind == "scotese":
                x, y, ymin, ymax = "Age", "GAST", "Min", "Max"
            elif kind == "grossman":
                x, y, ymin, ymax = "Age", "Mean", "Min", "Max"
            elif kind == "judd":
                x, y, ymin, ymax = "Age", "GMST_50", "GMST_05", "GMST_95"
            else:
                x = o["x"]; y = o["y"]; ymin = o["ymin"]; ymax = o["ymax"]

            for c in [x, y, ymin, ymax]:
                ext[c] = pd.to_numeric(ext[c], errors="coerce")

            ax.fill_between(ext[x], ext[ymin], ext[ymax], alpha=alpha_fill)
            ax.plot(ext[x], ext[y], linewidth=lw, alpha=alpha_line, label=label)

        ax.legend()

    # ----------------------------
    # 6) Final formatting
    # ----------------------------
    ax.set_xlim(*xlim)
    if ylim is not None:
        ax.set_ylim(*ylim)

    plt.tight_layout()

    if savepath:
        plt.savefig(savepath)
        print(f"Saved: {savepath}")

    if show:
        plt.show()
    else:
        plt.close(fig)

    return fig, ax, work


# In[ ]:


overlays = [
    {"path": r"D:\OneDrive\Research\CIA and ML\CIA-Temp\Other GAST estimation\Scotese_2021_GAST.csv",
     "kind": "scotese", "label": "Scotese 2021 GAST"},
    {"path": r"D:\OneDrive\Research\CIA and ML\CIA-Temp\Other GAST estimation\Grossman_2022_GAST.csv",
     "kind": "grossman", "label": "Grossman 2022 GAST"},
    {"path": r"D:\OneDrive\Research\CIA and ML\CIA-Temp\Other GAST estimation\Judd_2024_GAST.csv",
     "kind": "judd", "label": "Judd 2024 GAST"},
]

GAST = pd.read_csv(r'D:\OneDrive\Research\CIA and ML\CIA-Temp\Manuscript\Final version\Code and figures\SGP2_cenozoic_with_all_GAST_20260208.csv',
                   encoding='ISO-8859-1')                 

fig, ax, GAST_filt = plot_gast_by_timescale_boxplot(
    GAST,
    gast_col="GAST_average",
    proxy_temp_col="Temp_average",
    local_temp_col="Local_HadCM3_temp_average",
    timescale_sheet="Period",
    xlim=(-540, 0),
    ylabel="GAST - average (°C)",
    overlays=overlays,
    #savepath=r"D:\OneDrive\Research\CIA and ML\CIA-Temp\Manuscript\Final version\Code and figures\Revised_figure_CIA_temp_version4\GAST_average.pdf"
)


# In[ ]:


fig, ax, GAST_filt = plot_gast_by_timescale_boxplot(
    GAST,
    gast_col="GAST_average_corr",
    proxy_temp_col="Temp_average_corr",
    local_temp_col="Local_HadCM3_temp_average_corr",
    timescale_sheet="Period",
    xlim=(-540, 0),
    ylabel="GAST - corrected average (°C)",
    overlays=overlays,
    #savepath=r"D:\OneDrive\Research\CIA and ML\CIA-Temp\Manuscript\Final version\Code and figures\Revised_figure_CIA_temp_version4\GAST_average_corr.pdf"
)


# In[ ]:


fig, ax, GAST_filt = plot_gast_by_timescale_boxplot(
    GAST,
    gast_col="GAST_linear",
    proxy_temp_col="Temp_linear",
    local_temp_col="Local_HadCM3_temp_linear",
    timescale_sheet="Period",
    xlim=(-540, 0),
    ylabel="GAST - linear (°C)",
    overlays=overlays,
    #savepath=r"D:\OneDrive\Research\CIA and ML\CIA-Temp\Manuscript\Final version\Code and figures\Revised_figure_CIA_temp_version3\GAST_linear.pdf"
)


# In[ ]:


fig, ax, GAST_filt = plot_gast_by_timescale_boxplot(
    GAST,
    gast_col="GAST_linear_corr",
    proxy_temp_col="Temp_linear_corr",
    local_temp_col="Local_HadCM3_temp_linear_corr",
    timescale_sheet="Period",
    xlim=(-540, 0),
    ylabel="GAST - corrected linear (°C)",
    overlays=overlays,
    #savepath=r"D:\OneDrive\Research\CIA and ML\CIA-Temp\Manuscript\Final version\Code and figures\Revised_figure_CIA_temp_version4\GAST_linear_corr.pdf"
)


# In[ ]:


fig, ax, GAST_filt = plot_gast_by_timescale_boxplot(
    GAST,
    gast_col="GAST_average_corr_adj",
    proxy_temp_col="Temp_average_corr",
    local_temp_col="Local_HadCM3_temp_average_corr_adj",
    timescale_sheet="Period",
    xlim=(-540, 0),
    ylabel="GAST - faltten corrected average (°C)",
    overlays=overlays,
    #savepath=r"D:\OneDrive\Research\CIA and ML\CIA-Temp\Manuscript\Final version\Code and figures\Revised_figure_CIA_temp_version4\GAST_average_corr_adj.pdf"
)


# In[ ]:


fig, ax, GAST_filt = plot_gast_by_timescale_boxplot(
    GAST,
    gast_col="GAST_average_corr_adjusted",
    proxy_temp_col="Temp_average_corr",
    local_temp_col="Local_HadCM3_temp_average_corr_adjusted",
    timescale_sheet="Period",
    xlim=(-540, 0),
    ylabel="GAST - scale factor adjusted corrected average (°C)",
    overlays=overlays,
    #savepath=r"D:\OneDrive\Research\CIA and ML\CIA-Temp\Manuscript\Final version\Code and figures\Revised_figure_CIA_temp_version4\GAST_average_corr_adjusted.pdf"
)


# # CO2

# In[ ]:


def plot_co2_by_timescale_boxplot(
    df,
    *,
    age_col="age",
    co2_col="CO2_inferred_average_corr",
    proxy_temp_col="Temp_average_corr",
    local_temp_col="Local_HadCM3_temp_average_corr",
    temp_diff_thresh=5.0,
    timescale_xlsx=r"D:\OneDrive\Research\CIA and ML\CIA-Temp\Manuscript\Final version\Code\Period_epoch.xlsx",
    timescale_sheet="Period",          # "Period" / "Epoch"
    timescale_age_col=None,            # default: f"{sheet} age"
    xlim=(-540, 0),
    ylim=None,
    ylog=True,
    ylabel=r"CO$_2$ (ppmv)",
    title=None,
    savepath=None,
    iqr_k=1.5,
    box_frac=0.5,
    log_center=True,
    overlays=None,                     # list of overlay dicts (see below)
    show=True,
):

    work = df.copy()

    # ----------------------------
    # 1) Numeric coercion + filter
    # ----------------------------
    for c in [age_col, co2_col, proxy_temp_col, local_temp_col]:
        if c in work.columns:
            work[c] = pd.to_numeric(work[c], errors="coerce")

    mask = np.abs(work[proxy_temp_col] - work[local_temp_col]) < float(temp_diff_thresh)
    work = work[mask].copy()
    
    work = work.dropna(subset=[age_col, co2_col])

    # ----------------------------
    # 2) Load bins from timescale
    # ----------------------------
    ts = pd.read_excel(timescale_xlsx, sheet_name=timescale_sheet)

    if timescale_age_col is None:
        timescale_age_col = f"{timescale_sheet} age"

    if timescale_age_col not in ts.columns:
        raise ValueError(f"Sheet '{timescale_sheet}' must contain column '{timescale_age_col}'.")

    bins = np.sort((-ts[timescale_age_col]).values)  # make ages negative then sort

    # ----------------------------
    # 3) Bin + compute bxp stats
    # ----------------------------
    bin_col = f"{timescale_sheet.lower()}_bin"
    work[bin_col] = pd.cut(work[age_col], bins, right=False, include_lowest=True)
    grouped = work.groupby(bin_col)[co2_col]

    stats, positions, widths = [], [], []
    for interval, values in grouped:
        arr = values.dropna().values
        if arr.size == 0:
            continue

        arr_f = filter_outliers_iqr(arr, k=iqr_k)
        st = custom_range_box_stats(arr_f, box_frac=box_frac, log_center=log_center)
        if st is None:
            continue

        stats.append(st)
        positions.append(0.5 * (interval.left + interval.right))
        widths.append(interval.right - interval.left)

    # ----------------------------
    # 4) Plot bxp
    # ----------------------------
    fig, ax = plt.subplots(figsize=(10, 6))

    bp = ax.bxp(
        stats,
        positions=positions,
        widths=widths,
        showfliers=False,
        patch_artist=True
    )
    for patch in bp["boxes"]:
        patch.set_alpha(0.4)

    ax.set_ylabel(ylabel)
    if ylog:
        ax.set_yscale("log")

    ax.set_xticks(bins)
    ax.set_xticklabels(-bins, rotation=45)

    if title:
        ax.set_title(title)

    # ----------------------------
    # 5) Overlays (optional)
    # ----------------------------
    if overlays:
        for o in overlays:
            kind = o.get("kind", "line").lower()
            path = o["path"]
            label = o.get("label", path.split("\\")[-1])
            alpha = o.get("alpha", 0.3)

            ext = pd.read_csv(path)

            if kind == "band":
                x = o["x"]; ymin = o["ymin"]; ymax = o["ymax"]
                for c in [x, ymin, ymax]:
                    ext[c] = pd.to_numeric(ext[c], errors="coerce")

                ax.fill_between(ext[x], ext[ymin], ext[ymax], alpha=alpha, label=label)

                # optional central line
                y = o.get("y", None)
                if y is not None and y in ext.columns:
                    ext[y] = pd.to_numeric(ext[y], errors="coerce")
                    ax.plot(ext[x], ext[y], alpha=o.get("line_alpha", 0.6), lw=o.get("lw", 2))

            elif kind == "line":
                x = o["x"]; y = o["y"]
                for c in [x, y]:
                    ext[c] = pd.to_numeric(ext[c], errors="coerce")

                ax.plot(ext[x], ext[y], alpha=alpha, lw=o.get("lw", 2), label=label)

            else:
                raise ValueError(f"Unknown overlay kind: {kind} (use 'band' or 'line')")

        ax.legend()

    # ----------------------------
    # 6) Final formatting
    # ----------------------------
    ax.set_xlim(*xlim)
    if ylim is not None:
        ax.set_ylim(*ylim)

    plt.tight_layout()

    if savepath:
        plt.savefig(savepath)
        print(f"Saved: {savepath}")

    if show:
        plt.show()
    else:
        plt.close(fig)

    return fig, ax, work


# In[ ]:


overlays = [
    {
        "kind": "band",
        "path": r"D:\OneDrive\Research\ML_CO2\CO2 proxy\Cenozoic\100kyrCO2.csv",
        "x": "age",
        "ymin": "2.5% ppm",
        "ymax": "97.5% ppm",
        "label": "Cenozoic CO2",
        "alpha": 0.3
    },
    {
        "kind": "line",
        "path": r"D:\OneDrive\Research\ML_CO2\Model CO2\GEOCARB_comparisons_phanerozoic.csv",
        "x": "age",
        "y": "SCION_Marcilly",
        "label": "SCION",
        "alpha": 0.3
    },
    {
        "kind": "line",
        "path": r"D:\OneDrive\Research\ML_CO2\Model CO2\GEOCARB_comparisons_phanerozoic.csv",
        "x": "age",
        "y": "GEOCARBSULFvolc",
        "label": "GEOCARBSULFvolc",
        "alpha": 0.3
    },
    {
        "kind": "line",
        "path": r"D:\OneDrive\Research\ML_CO2\Model CO2\GEOCARB_comparisons_phanerozoic.csv",
        "x": "age",
        "y": "Foster_CO2",
        "label": "Foster_CO2",
        "alpha": 0.3
    },
]

fig, ax, SGP2_filt = plot_co2_by_timescale_boxplot(
    GAST,
    co2_col="CO2_inferred_average_corr",
    proxy_temp_col="Temp_average_corr",
    local_temp_col="Local_HadCM3_temp_average_corr",
    timescale_sheet="Period",
    xlim=(-540, 0),
    overlays=overlays,
    #savepath=r"D:\OneDrive\Research\CIA and ML\CIA-Temp\Manuscript\Final version\Code and figures\Revised_figure_CIA_temp_version4\CO2_average_corr.pdf"
)


# In[ ]:


fig, ax, SGP2_filt = plot_co2_by_timescale_boxplot(
    GAST,
    co2_col="CO2_inferred_average_corr_adj",
    proxy_temp_col="Temp_average_corr",
    local_temp_col="Local_HadCM3_temp_average_corr_adj",
    timescale_sheet="Period",
    xlim=(-540, 0),
    overlays=overlays,
    #savepath=r"D:\OneDrive\Research\CIA and ML\CIA-Temp\Manuscript\Final version\Code and figures\Revised_figure_CIA_temp_version3\CO2_average_corr_adj.pdf"
)


# In[ ]:


fig, ax, SGP2_filt = plot_co2_by_timescale_boxplot(
    GAST,
    co2_col="CO2_inferred_average_corr_adjusted",
    proxy_temp_col="Temp_average_corr",
    local_temp_col="Local_HadCM3_temp_average_corr_adjusted",
    timescale_sheet="Period",
    xlim=(-540, 0),
    overlays=overlays,
    #savepath=r"D:\OneDrive\Research\CIA and ML\CIA-Temp\Manuscript\Final version\Code and figures\Revised_figure_CIA_temp_version3\CO2_average_corr_adjusted.pdf"
)


# # Stat

# In[ ]:


def compute_period_boxplot_stats_multi(
    df,
    *,
    age_col="age",
    gast_cols=None,                 # list of GAST columns
    proxy_temp_cols=None,           # dict: gast_col -> proxy_temp_col
    local_temp_cols=None,           # dict: gast_col -> local_temp_col
    temp_diff_thresh=5.0,
    period_xlsx=r"D:\OneDrive\Research\CIA and ML\CIA-Temp\Manuscript\Final version\Code\Period_epoch.xlsx",
    period_sheet="Period",
    period_age_col="Period age",
    iqr_k=1.5,
    box_frac=0.5,
    log_center=False,
):
    """
    Compute Period-level custom boxplot stats (same definition as plot_gast_by_timescale_boxplot),
    for multiple GAST reconstructions.

    Requires existing helper functions:
      - filter_outliers_iqr(arr, k=1.5)
      - custom_range_box_stats(arr, box_frac=0.5, log_center=False)

    Returns
    -------
    stats_df : pd.DataFrame
        Columns:
        ['method', 'Period_start_Ma', 'Period_end_Ma', 'n_raw', 'n_used',
         'whislo', 'q1', 'med', 'q3', 'whishi']
    """

    if gast_cols is None:
        raise ValueError("gast_cols must be provided")
    if proxy_temp_cols is None or local_temp_cols is None:
        raise ValueError("proxy_temp_cols and local_temp_cols must be provided dicts")

    # ----------------------------
    # Load Period bins
    # ----------------------------
    Period = pd.read_excel(period_xlsx, sheet_name=period_sheet)
    Period[period_age_col] = pd.to_numeric(Period[period_age_col], errors="coerce")
    Period = Period.dropna(subset=[period_age_col])

    # Your convention: bins are negative ages
    bins_period = np.sort((-Period[period_age_col]).values)

    all_rows = []

    for gast_col in gast_cols:
        print(f"Processing: {gast_col}")

        proxy_col = proxy_temp_cols.get(gast_col)
        local_col = local_temp_cols.get(gast_col)
        if proxy_col is None or local_col is None:
            raise ValueError(f"Missing proxy/local mapping for gast_col='{gast_col}'")

        work = df.copy()

        # numeric coercion
        for c in [age_col, gast_col, proxy_col, local_col]:
            if c not in work.columns:
                raise ValueError(f"Column '{c}' not found in df (method '{gast_col}')")
            work[c] = pd.to_numeric(work[c], errors="coerce")

        # temperature-difference filter
        mask = np.abs(work[proxy_col] - work[local_col]) < float(temp_diff_thresh)
        work = work.loc[mask].dropna(subset=[age_col, gast_col]).copy()

        # bin by Period
        work["period_bin"] = pd.cut(
            work[age_col],
            bins_period,
            right=False,
            include_lowest=True
        )

        grouped = work.groupby("period_bin")[gast_col]

        for interval, values in grouped:
            arr = values.dropna().values
            if arr.size == 0:
                continue

            n_raw = int(arr.size)

            # IQR filter (same as plot)
            arr_f = filter_outliers_iqr(arr, k=iqr_k)
            if arr_f is None or len(arr_f) == 0:
                continue
            n_used = int(len(arr_f))

            # Custom box stats (same as plot)
            st = custom_range_box_stats(arr_f, box_frac=box_frac, log_center=log_center)
            if st is None:
                continue

            all_rows.append({
                "method": gast_col,
                "Period_start_Ma": -float(interval.left),
                "Period_end_Ma":   -float(interval.right),
                "n_raw":           n_raw,
                "n_used":          n_used,
                "whislo":          float(st["whislo"]),
                "q1":              float(st["q1"]),
                "med":             float(st["med"]),
                "q3":              float(st["q3"]),
                "whishi":          float(st["whishi"]),
            })

    return pd.DataFrame(all_rows)


# In[ ]:


GAST = pd.read_csv(r'D:\OneDrive\Research\CIA and ML\CIA-Temp\Manuscript\Final version\Code and figures\SGP2_cenozoic_with_all_GAST_20260208.csv',
                   encoding='ISO-8859-1')   

gast_cols = [
    "GAST_average",
    "GAST_average_corr",
    "GAST_linear",
    "GAST_linear_corr",
    "GAST_average_corr_adj",
    "GAST_average_corr_adjusted",
]

proxy_temp_cols = {
    "GAST_average":                  "Temp_average",
    "GAST_average_corr":             "Temp_average_corr",
    "GAST_linear":                   "Temp_linear",
    "GAST_linear_corr":              "Temp_linear_corr",
    "GAST_average_corr_adj":         "Temp_average_corr",
    "GAST_average_corr_adjusted":    "Temp_average_corr",
}

local_temp_cols = {
    "GAST_average":                  "Local_HadCM3_temp_average",
    "GAST_average_corr":             "Local_HadCM3_temp_average_corr",
    "GAST_linear":                   "Local_HadCM3_temp_linear",
    "GAST_linear_corr":              "Local_HadCM3_temp_linear_corr",
    "GAST_average_corr_adj":         "Local_HadCM3_temp_average_corr_adj",
    "GAST_average_corr_adjusted":    "Local_HadCM3_temp_average_corr_adjusted",
}

stats_all = compute_period_boxplot_stats_multi(
    GAST,
    gast_cols=gast_cols,
    proxy_temp_cols=proxy_temp_cols,
    local_temp_cols=local_temp_cols,
    temp_diff_thresh=5,
)

output_csv = (
    r"D:\OneDrive\Research\CIA and ML\CIA-Temp\Manuscript\Final version\Code and figures"
    r"\Revised_figure_CIA_temp_version3\GAST_all_methods_period_stats.csv"
)

stats_all.to_csv(output_csv, index=False)

print("Saved combined GAST stats to:", output_csv)


# In[ ]:


# ============================================================
# 4. Compute boxplot stats for each Period
# ============================================================

rows = []

for interval, values in grouped:
    arr = values.dropna().values
    if arr.size == 0:
        continue

    # --- define whiskers as full filtered range (or percentiles if you prefer) ---
    vmin = np.nanmin(arr)
    vmax = np.nanmax(arr)

    # --- box defined by quantiles ---
    q1  = np.nanpercentile(arr, 25)
    q3  = np.nanpercentile(arr, 75)
    med = np.nanpercentile(arr, 50)

    rows.append({
        "Period_start_Ma": -interval.left,
        "Period_end_Ma":   -interval.right,
        "n":               arr.size,

        # --- boxplot-compatible stats ---
        "whislo":  float(vmin),
        "q1":      float(q1),
        "med":     float(med),
        "q3":      float(q3),
        "whishi":  float(vmax),
    })

stats = pd.DataFrame(rows)

print(stats)

output_csv = (
    r"D:\OneDrive\Research\CIA and ML\CIA-Temp\Manuscript\Final version\Code and figures"
    r"\Revised_figure_CIA_temp_version2\GAST_average_corr_stats.csv"
)
stats.to_csv(output_csv, index=False)

print("Saved period-level GAST boxplot stats to:", output_csv)


# # One map

# In[ ]:


import numpy as np
import pandas as pd
import matplotlib.pyplot as plt
import cartopy.crs as ccrs
import cartopy.feature as cfeature

def plot_modern_sample_map(
    df,
    *,
    lon_col="site longitude",
    lat_col="site latitude",

    # --- coloring (points mode uses raw values; bubble mode can color by "count" or by aggregated value) ---
    color_col=None,                 # e.g. "Local_HadCM3_temp_average_corr" or "interpreted age"
    cmap="coolwarm",
    vmin=None,
    vmax=None,
    add_colorbar=True,

    # --- optional agreement filter ---
    filter_proxy_temp_col=None,
    filter_local_temp_col=None,
    temp_diff_thresh=5.0,

    # --- plotting style ---
    figsize=(14, 7),
    title=None,
    savepath=None,
    dpi=300,

    # --- map style ---
    projection="Robinson",          # "Robinson" or "EqualEarth"
    show_land=True,
    show_coastlines=True,
    show_borders=False,
    gridlines=True,

    # --- POINTS mode settings ---
    mode="points",                  # "points" or "bubble"
    size=30,
    edgecolor="black",
    linewidth=0.3,
    alpha=0.85,

    # --- BUBBLE mode settings (73×96 binning) ---
    nlat=73,
    nlon=96,
    bubble_size_power=0.5,          # sqrt scaling recommended
    bubble_size_mult=20.0,          # tune bubble sizes
    bubble_size_min=6.0,
    bubble_facecolor="none",
    bubble_edgecolor="black",
    bubble_linewidth=0.3,
    bubble_alpha=0.7,
    bubble_color_by="count",        # "count" or "none" or "mean" (mean of color_col within cell)
):
    """
    Plot samples on a modern world map.

    mode="points": one marker per sample
    mode="bubble": bin samples into a 73×96 grid and plot bubbles at cell centers
                  bubble size ~ count in cell

    Returns: (fig, ax, df_used_or_binned)
      - points: returns filtered df with added _lon180
      - bubble: returns binned df with lon_center, lat_center, count, (optional mean_value)
    """
    work = df.copy()

    # ---- numeric coercion (only columns that exist) ----
    for c in [lon_col, lat_col, color_col, filter_proxy_temp_col, filter_local_temp_col]:
        if c is not None and c in work.columns:
            work[c] = pd.to_numeric(work[c], errors="coerce")

    # ---- optional temperature agreement filter ----
    if filter_proxy_temp_col and filter_local_temp_col:
        mask = (
            work[filter_proxy_temp_col].notna()
            & work[filter_local_temp_col].notna()
            & (np.abs(work[filter_proxy_temp_col] - work[filter_local_temp_col]) < float(temp_diff_thresh))
        )
        work = work[mask].copy()
       

    # ---- drop missing coords ----
    work = work.dropna(subset=[lon_col, lat_col]).copy()

    # ---- normalize longitude to [-180, 180) ----
    lon = work[lon_col].values.astype(float)
    lon = ((lon + 180) % 360) - 180
    work["_lon180"] = lon

    # ---- build figure ----
    fig = plt.figure(figsize=figsize)
    proj = ccrs.Robinson() if str(projection).lower() == "robinson" else ccrs.EqualEarth()
    ax = plt.axes(projection=proj)
    ax.set_global()  # keeps curved boundary

    if show_land:
        ax.add_feature(cfeature.LAND, facecolor="lightgray", edgecolor="none", zorder=0)
    ax.add_feature(cfeature.OCEAN, facecolor="white", edgecolor="none", zorder=0)

    if show_coastlines:
        ax.coastlines(linewidth=0.6, zorder=1)
    if show_borders:
        ax.add_feature(cfeature.BORDERS, linewidth=0.4, zorder=1)

    if gridlines:
        ax.gridlines(
            crs=ccrs.PlateCarree(),
            draw_labels=False,
            linewidth=0.5,
            color="gray",
            alpha=0.5,
            linestyle="--",
            zorder=1
        )

    # =========================
    # MODE 1: points (original)
    # =========================
    if mode == "points":
        if color_col is None:
            sc = ax.scatter(
                work["_lon180"], work[lat_col],
                s=size, facecolors="none", edgecolors=edgecolor,
                linewidth=linewidth, alpha=alpha,
                transform=ccrs.PlateCarree(), zorder=2
            )
        else:
            vals = work[color_col].values.astype(float)
            if vmin is None:
                vmin = np.nanpercentile(vals, 2)
            if vmax is None:
                vmax = np.nanpercentile(vals, 98)

            sc = ax.scatter(
                work["_lon180"], work[lat_col],
                c=vals, cmap=cmap, vmin=vmin, vmax=vmax,
                s=size, edgecolors=edgecolor, linewidth=linewidth,
                alpha=alpha, transform=ccrs.PlateCarree(), zorder=2
            )
            if add_colorbar:
                cb = plt.colorbar(sc, ax=ax, orientation="horizontal", pad=0.05, fraction=0.04)
                cb.set_label(color_col)

        if title is None:
            title = "Sample distribution (modern coordinates)"
        ax.set_title(title)

        plt.tight_layout()
        if savepath:
            plt.savefig(savepath, dpi=dpi, bbox_inches="tight")
            print(f"Saved: {savepath}")
        plt.show()
        return fig, ax, work

    # =========================
    # MODE 2: bubble (73×96 bins)
    # =========================
    elif mode == "bubble":
        # grid edges (lon uniform; lat uniform)
        lon_edges = np.linspace(-180, 180, nlon + 1, endpoint=True)
        lat_edges_desc = np.linspace(90, -90, nlat + 1, endpoint=True)  # descending like climate grids

        lonv = work["_lon180"].to_numpy(dtype=float)
        latv = work[lat_col].to_numpy(dtype=float)

        # lon idx
        lon_idx = np.digitize(lonv, lon_edges, right=False) - 1
        lon_idx[lon_idx == nlon] = nlon - 1  # handle exactly 180

        # lat idx (descending edges; use -lat trick)
        lat_idx = np.digitize(-latv, -lat_edges_desc, right=False) - 1
        lat_idx[lat_idx == nlat] = nlat - 1

        ok = (
            (lon_idx >= 0) & (lon_idx < nlon) &
            (lat_idx >= 0) & (lat_idx < nlat)
        )

        lon_idx = lon_idx[ok]
        lat_idx = lat_idx[ok]
        work2 = work.iloc[np.where(ok)[0]].copy()

        # count per cell
        cell = pd.DataFrame({"lat_idx": lat_idx, "lon_idx": lon_idx})
        counts = cell.value_counts().reset_index(name="count")

        # centers
        counts["lon_center"] = 0.5 * (lon_edges[counts["lon_idx"].values] + lon_edges[counts["lon_idx"].values + 1])
        lat_hi = lat_edges_desc[counts["lat_idx"].values]
        lat_lo = lat_edges_desc[counts["lat_idx"].values + 1]
        counts["lat_center"] = 0.5 * (lat_hi + lat_lo)

        # bubble sizes
        cvals = counts["count"].to_numpy(dtype=float)
        sizes = (cvals ** bubble_size_power) * float(bubble_size_mult)
        sizes = np.maximum(sizes, float(bubble_size_min))
        counts["_size"] = sizes

        # bubble colors
        color_values = None
        cbar_label = None

        if bubble_color_by == "none" or bubble_color_by is None:
            color_values = None

        elif bubble_color_by == "count":
            color_values = counts["count"].to_numpy(dtype=float)
            cbar_label = "Count per cell"

        elif bubble_color_by == "mean":
            if color_col is None:
                raise ValueError("bubble_color_by='mean' requires color_col (numeric) to compute mean per cell.")
            # compute mean(color_col) per cell
            work2["_lat_idx"] = lat_idx
            work2["_lon_idx"] = lon_idx
            agg = work2.groupby(["_lat_idx", "_lon_idx"])[color_col].mean().reset_index()
            counts = counts.merge(
                agg,
                left_on=["lat_idx", "lon_idx"],
                right_on=["_lat_idx", "_lon_idx"],
                how="left"
            )
            color_values = counts[color_col].to_numpy(dtype=float)
            cbar_label = f"Mean {color_col} per cell"

        else:
            raise ValueError("bubble_color_by must be one of: 'count', 'none', 'mean'.")

        # set vmin/vmax for bubble coloring if needed
        if color_values is not None:
            if vmin is None:
                vmin_ = np.nanpercentile(color_values, 2)
            else:
                vmin_ = vmin
            if vmax is None:
                vmax_ = np.nanpercentile(color_values, 98)
            else:
                vmax_ = vmax

            sc = ax.scatter(
                counts["lon_center"], counts["lat_center"],
                s=counts["_size"],
                c=color_values, cmap=cmap, vmin=vmin_, vmax=vmax_,
                facecolors=bubble_facecolor,
                edgecolors=bubble_edgecolor,
                linewidth=bubble_linewidth,
                alpha=bubble_alpha,
                transform=ccrs.PlateCarree(), zorder=2
            )
            if add_colorbar:
                cb = plt.colorbar(sc, ax=ax, orientation="horizontal", pad=0.05, fraction=0.04)
                cb.set_label(cbar_label if cbar_label else "")
        else:
            sc = ax.scatter(
                counts["lon_center"], counts["lat_center"],
                s=counts["_size"],
                facecolors=bubble_facecolor,
                edgecolors=bubble_edgecolor,
                linewidth=bubble_linewidth,
                alpha=bubble_alpha,
                transform=ccrs.PlateCarree(), zorder=2
            )

        if title is None:
            title = f"Binned sample distribution ({nlat}×{nlon}); bubble size=count"
        ax.set_title(title)

        plt.tight_layout()
        if savepath:
            plt.savefig(savepath, dpi=dpi, bbox_inches="tight")
            print(f"Saved: {savepath}")
        plt.show()
        return fig, ax, counts

    else:
        raise ValueError("mode must be 'points' or 'bubble'.")


# In[ ]:


fig, ax, counts = plot_modern_sample_map(
    SGP2_cenozoic,
    lon_col="site longitude",
    lat_col="site latitude",
    mode="bubble",
    bubble_color_by="count",      # color by counts
    cmap="viridis",               # counts look nicer in viridis
    bubble_size_power=0.5,        # sqrt scaling
    bubble_size_mult=25,          # tune if too big/small
    bubble_size_min=6,
    #title="Modern sample distribution (73×96 binning) — bubble size = count",
    savepath=r"D:\OneDrive\Research\CIA and ML\CIA-Temp\Manuscript\Final version\Code and figures\Revised_figure_CIA_temp_version3\Bubble_map.pdf"
)


# # Modern data validation 

# In[ ]:


df = pd.read_excel(r"D:\OneDrive\Research\CIA and ML\CIA-Temp\Code\modern CIA-temp.xlsx")


# In[ ]:


# --- safer box number (avoid 73/96 out-of-bounds at edges) ---
def compute_box_number(row):
    lat_idx = int((90 - row['Latitude']) // 2.5)
    lon_idx = int((180 + row['Longitude']) // 3.75)
    lat_idx = np.clip(lat_idx, 0, 72)
    lon_idx = np.clip(lon_idx, 0, 95)
    return lat_idx * 96 + lon_idx

df['box_number_scotese'] = df.apply(compute_box_number, axis=1)

# outputs
co2_idx_exact_list = []
local_T_exact_list = []
flag_list = []

# always modern
t = -1

for _, row in df.iterrows():

    box = row.get("box_number_scotese", np.nan)
    CIA = pd.to_numeric(row.get("CIA", np.nan), errors="coerce")

    if pd.isna(box):
        co2_idx_exact_list.append(np.nan)
        local_T_exact_list.append(np.nan)
        flag_list.append("no_box")
        continue

    if pd.isna(CIA):
        co2_idx_exact_list.append(np.nan)
        local_T_exact_list.append(np.nan)
        flag_list.append("no_CIA")
        continue

    lat_idx = int(box // 96)
    lon_idx = int(box % 96)

    if not (0 <= lat_idx < new_Tair.shape[0] and 0 <= lon_idx < new_Tair.shape[1]):
        co2_idx_exact_list.append(np.nan)
        local_T_exact_list.append(np.nan)
        flag_list.append("box_oob")
        continue

    # proxy temperature
    T_proxy = float(CIA) * 0.93 - 52.51

    # local profile across CO2 at modern time
    T_local = new_Tair[lat_idx, lon_idx, :, t].astype(float)  # (nco2,)

    if np.all(np.isnan(T_local)):
        co2_idx_exact_list.append(np.nan)
        local_T_exact_list.append(np.nan)
        flag_list.append("all_nan_local")
        continue

    valid = ~np.isnan(T_local)
    if valid.sum() < 2:
        co2_idx_exact_list.append(np.nan)
        local_T_exact_list.append(np.nan)
        flag_list.append("too_few_co2")
        continue

    T_valid = T_local[valid]
    idx_valid = np.where(valid)[0]

    # sort by temperature for robust interpolation
    order = np.argsort(T_valid)
    T_sorted = T_valid[order]
    idx_sorted = idx_valid[order]

    Tmin, Tmax = T_sorted[0], T_sorted[-1]

    # ---- clip or interpolate ----
    if T_proxy <= Tmin:
        co2_idx_exact = float(idx_sorted[0])
        T_exact = float(Tmin)
        flag = "cold_clip"

    elif T_proxy >= Tmax:
        co2_idx_exact = float(idx_sorted[-1])
        T_exact = float(Tmax)
        flag = "warm_clip"

    else:
        j = int(np.searchsorted(T_sorted, T_proxy))
        j = int(np.clip(j, 1, len(T_sorted) - 1))

        T1, T2 = T_sorted[j - 1], T_sorted[j]
        i1, i2 = idx_sorted[j - 1], idx_sorted[j]

        frac = 0.0 if T2 == T1 else (T_proxy - T1) / (T2 - T1)

        co2_idx_exact = float(i1 + frac * (i2 - i1))
        T_exact = float(T1 + frac * (T2 - T1))
        flag = "interp"

    co2_idx_exact_list.append(co2_idx_exact)
    local_T_exact_list.append(T_exact)
    flag_list.append(flag)

df["co2_indices_linear_exact"] = co2_idx_exact_list
df["Local_HadCM3_temp_linear_exact"] = local_T_exact_list
df["CO2_clip_flag"] = flag_list

#print(df["CO2_clip_flag"].value_counts(dropna=False))


# In[ ]:


df['Local_HadCM3_temp_linear_exact'].head()


# In[ ]:


# GAST_all shape: (nco2, ntime)
GAST_all = np.tensordot(
    weights,
    new_Tair,
    axes=([0, 1], [0, 1])
)

gast_linear_exact = []

for idx in df['co2_indices_linear_exact']:
    if np.isnan(idx):
        gast_linear_exact.append(np.nan)
        continue

    # bracketing CO2 indices
    i1 = int(np.floor(idx))
    i2 = int(np.ceil(idx))

    if i1 == i2:
        gast = GAST_all[i1, -1]
    else:
        frac = idx - i1
        gast = GAST_all[i1, -1] + frac * (GAST_all[i2, -1] - GAST_all[i1, -1])

    gast_linear_exact.append(gast)

df['GAST_linear_exact'] = gast_linear_exact


# In[ ]:


n_iter = 1000
n_sample = 22

resampled_results = np.empty((n_iter, n_sample))

for i in range(n_iter):
    resampled_results[i, :] = df['GAST_linear_exact'].sample(
        n=n_sample,
        replace=False
    ).values
resampled_results = np.array(resampled_results)

resampled_df = pd.DataFrame(
    resampled_results,
    columns=[f'Sample_{i+1}' for i in range(n_sample)]
)


# In[ ]:


resampled_df


# In[ ]:


# Compute the mean of each resampling
resample_means = resampled_df.mean(axis=1)

# Compute overall mean and std of the resample_means
overall_mean = resample_means.mean()
overall_std = resample_means.std()

# Plot
fig, ax = plt.subplots(figsize=(8, 6))
ax.plot(range(1, 1001), resample_means-15, color='tab:blue', linewidth=2)

# Labels and title
ax.set_xlabel('Resampling Times')
ax.set_ylabel('GAST estimation errors (°C)')
#ax.set_title('Mean of selected GAST values across resamplings')

# Add annotation text (upper left corner)
diff = overall_mean - 15
textstr = f'Errors = {diff:.2f} ± {overall_std:.2f} °C'

# Customize position — here at 5% of x-axis and 95% of y-axis
# ax.text(0.01 * 1000, 0.98 * resample_means.max(), textstr,
#         fontsize=12, bbox=dict(facecolor='white', alpha=0.8, edgecolor='gray'))

ax.text(0.05, 0.95, textstr,
        transform=ax.transAxes,
        fontsize=12,
        verticalalignment='top',
        bbox=dict(facecolor='white', alpha=0.8, edgecolor='gray'))


plt.tight_layout()
#plt.savefig('Modern CIA data validation - 1000 resampling mean.pdf')
plt.show()


# In[ ]:
